# Supplementary material for: Systems genetics reveals the influence of expression QTLs in mouse embryonic stem cells on transcriptional variation later in differentiated neural progenitor cells
Source: G3 (Bethesda). 2025 May 6;15(7):jkaf099. doi: 10.1093/g3journal/jkaf099 (PMC12239603; doi:10.1093/g3journal/jkaf099)
Supplement: jkaf099_Supplementary_Data [file jkaf099_supplementary_data.zip]

Archive with 22 entries (20 files):
- FigureS1.pdf
- FigureS2.pdf
- FigureS3.pdf
- Supplemental_Material_G3-2025-405876/
- Supplemental_Material_G3-2025-405876/__MACOSX/
- Supplemental_Material_G3-2025-405876/__MACOSX/._FigureS1.pdf
- Supplemental_Material_G3-2025-405876/__MACOSX/._FigureS2.pdf
- Supplemental_Material_G3-2025-405876/__MACOSX/._FigureS3.pdf
- Supplemental_Material_G3-2025-405876/__MACOSX/._TableS1.xlsx
- Supplemental_Material_G3-2025-405876/__MACOSX/._TableS2.xlsx
- Supplemental_Material_G3-2025-405876/__MACOSX/._TableS3.xlsx
- Supplemental_Material_G3-2025-405876/__MACOSX/._TableS4.xlsx
- Supplemental_Material_G3-2025-405876/__MACOSX/._TableS5.xlsx
- Supplemental_Material_G3-2025-405876/__MACOSX/._TableS6.xlsx
- Supplemental_Material_G3-2025-405876/__MACOSX/._TableS7.xlsx
- TableS1.xlsx
- TableS2.xlsx
- TableS3.xlsx
- TableS4.xlsx
- TableS5.xlsx
- TableS6.xlsx
- TableS7.xlsx
