# Supplementary material for: Systems genetics reveals the influence of expression QTLs in mouse embryonic stem cells on transcriptional variation later in differentiated neural progenitor cells
Source: G3 (Bethesda). 2025 May 6;15(7):jkaf099. doi: 10.1093/g3journal/jkaf099 (PMC12239603; doi:10.1093/g3journal/jkaf099)
Supplement: jkaf099_Supplementary_Data [file jkaf099_supplementary_data.zip › TableS1.xlsx]

## Sheet: Sheet1
Table S1. List of biological pathways and processes over-represented in DO mNPCs PCA PC1-N. Over-represented biological processes and pathways in driver genes of PC1-N obtained from PCA of DO mNPC gene expression are listed. Details include the data source,, term name, term size, the number of intersecting genes, and the adjusted p-value for each term identified to be over-represented.
Data Source	Term Name	Term Size	# of intersecting genes	Adjusted p-value		Data Source Definitions
CORUM	20S proteasome	14	8	3e-06		CORUM: Comprehensive Resource of Mammalian Protein Complexes
CORUM	Immunoproteasome	12	7	1.2e-05		GO:BP : Gene Ontology Biological Process
CORUM	DNA synthesome complex	9	5	0.00063		GO:CC : Gene Ontology Cellular Component
CORUM	DNA polymerase alpha-primase complex	4	3	0.0065		GO:MF : Gene Ontology Molecular Function
CORUM	DNA polymerase alpha-primase complex	4	3	0.0065		HP: Human Phenotype Ontology
GO:BP	DNA replication	218	54	1.4e-21		KEGG: Kyoto Encylopedia of Genes and Genomes
GO:BP	ribonucleoprotein complex biogenesis	393	71	3.9e-20		REAC: Reactome Database
GO:BP	mRNA processing	433	74	1.4e-19		TF: Transcription Factor Motif
GO:BP	mitotic cell cycle process	585	84	2e-17		WP: WikiPathways Ontology
GO:BP	RNA splicing	366	64	2.6e-17
GO:BP	mRNA metabolic process	590	84	3.1e-17
GO:BP	chromosome segregation	267	53	1.1e-16
GO:BP	DNA-dependent DNA replication	123	34	5.9e-15
GO:BP	RNA splicing, via transesterification reactions	256	49	1e-14
GO:BP	RNA splicing, via transesterification reactions with bulged adenosine as nucleophile	256	49	1e-14
GO:BP	mRNA splicing, via spliceosome	256	49	1e-14
GO:BP	cell division	491	70	3.1e-14
GO:BP	ribosome biogenesis	269	48	3.4e-13
GO:BP	sister chromatid segregation	162	36	1e-12
GO:BP	nuclear chromosome segregation	208	41	1.1e-12
GO:BP	ncRNA processing	335	51	2.9e-11
GO:BP	mitotic sister chromatid segregation	139	31	6.2e-11
GO:BP	nuclear division	309	47	2.3e-10
GO:BP	DNA repair	440	58	2.8e-10
GO:BP	mitotic nuclear division	226	39	3.4e-10
GO:BP	DNA conformation change	260	42	4.5e-10
GO:BP	rRNA processing	193	35	9.7e-10
GO:BP	cell cycle phase transition	361	50	1.4e-09
GO:BP	rRNA metabolic process	198	35	2e-09
GO:BP	ncRNA metabolic process	402	53	2.3e-09
GO:BP	cell cycle checkpoint	155	30	5.2e-09
GO:BP	mitotic cell cycle phase transition	332	46	8.9e-09
GO:BP	organelle fission	358	48	1.1e-08
GO:BP	negative regulation of nuclear division	46	16	1.6e-08
GO:BP	regulation of mitotic cell cycle	363	48	1.7e-08
GO:BP	DNA recombination	220	35	3.5e-08
GO:BP	negative regulation of mitotic nuclear division	42	15	3.6e-08
GO:BP	RNA localization	173	30	7.3e-08
GO:BP	regulation of cell cycle process	483	56	7.5e-08
GO:BP	regulation of chromosome organization	250	37	8.4e-08
GO:BP	RNA 3'-end processing	90	21	9.4e-08
GO:BP	regulation of DNA replication	91	21	1.1e-07
GO:BP	mitotic cell cycle checkpoint	109	23	1.2e-07
GO:BP	nucleic acid transport	151	27	2.2e-07
GO:BP	RNA transport	151	27	2.2e-07
GO:BP	regulation of nuclear division	95	21	2.4e-07
GO:BP	regulation of mitotic nuclear division	78	19	2.4e-07
GO:BP	regulation of mitotic cell cycle phase transition	227	34	2.6e-07
GO:BP	regulation of cell cycle phase transition	250	36	2.6e-07
GO:BP	regulation of response to DNA damage stimulus	196	31	3.2e-07
GO:BP	establishment of RNA localization	154	27	3.3e-07
GO:BP	negative regulation of metaphase/anaphase transition of cell cycle	36	13	3.6e-07
GO:BP	negative regulation of mitotic metaphase/anaphase transition	36	13	3.6e-07
GO:BP	negative regulation of mitotic sister chromatid separation	37	13	5e-07
GO:BP	negative regulation of mitotic sister chromatid segregation	37	13	5e-07
GO:BP	negative regulation of chromosome separation	37	13	5e-07
GO:BP	negative regulation of chromosome segregation	37	13	5e-07
GO:BP	negative regulation of sister chromatid segregation	37	13	5e-07
GO:BP	chromatin organization	655	66	5.9e-07
GO:BP	regulation of mitotic metaphase/anaphase transition	52	15	7.5e-07
GO:BP	regulation of metaphase/anaphase transition of cell cycle	52	15	7.5e-07
GO:BP	meiotic cell cycle	161	27	7.8e-07
GO:BP	DNA geometric change	85	19	9.2e-07
GO:BP	metaphase/anaphase transition of mitotic cell cycle	53	15	9.6e-07
GO:BP	metaphase/anaphase transition of cell cycle	53	15	9.6e-07
GO:BP	protein-DNA complex assembly	163	27	9.8e-07
GO:BP	chromosome separation	77	18	1e-06
GO:BP	positive regulation of cell cycle	290	38	1.1e-06
GO:BP	regulation of mitotic sister chromatid separation	54	15	1.2e-06
GO:BP	ribonucleoprotein complex assembly	176	28	1.3e-06
GO:BP	mitotic spindle assembly checkpoint	34	12	1.5e-06
GO:BP	spindle checkpoint	34	12	1.5e-06
GO:BP	spindle assembly checkpoint	34	12	1.5e-06
GO:BP	mitotic spindle checkpoint	34	12	1.5e-06
GO:BP	regulation of mitotic sister chromatid segregation	41	13	1.7e-06
GO:BP	cell cycle DNA replication	35	12	2.1e-06
GO:BP	kinetochore organization	18	9	2.1e-06
GO:BP	regulation of chromosome segregation	73	17	2.3e-06
GO:BP	ribonucleoprotein complex subunit organization	182	28	2.4e-06
GO:BP	mitotic sister chromatid separation	57	15	2.4e-06
GO:BP	protein-DNA complex subunit organization	195	29	2.9e-06
GO:BP	regulation of chromosome separation	58	15	3e-06
GO:BP	nuclear DNA replication	30	11	3.3e-06
GO:BP	negative regulation of mitotic cell cycle phase transition	122	22	3.6e-06
GO:BP	regulation of sister chromatid segregation	59	15	3.8e-06
GO:BP	positive regulation of cell cycle process	199	29	4.4e-06
GO:BP	negative regulation of cell cycle phase transition	134	23	4.6e-06
GO:BP	centromere complex assembly	25	10	4.7e-06
GO:BP	double-strand break repair	202	29	5.9e-06
GO:BP	negative regulation of chromosome organization	78	17	5.9e-06
GO:BP	maturation of 5.8S rRNA	32	11	6.5e-06
GO:BP	DNA duplex unwinding	79	17	7e-06
GO:BP	negative regulation of cell cycle process	184	27	9.8e-06
GO:BP	negative regulation of mitotic cell cycle	184	27	9.8e-06
GO:BP	blastocyst development	110	20	1.1e-05
GO:BP	ribonucleoprotein complex localization	65	15	1.4e-05
GO:BP	peptide biosynthetic process	562	55	1.9e-05
GO:BP	translation	549	54	2e-05
GO:BP	regulation of mRNA splicing, via spliceosome	95	18	2.1e-05
GO:BP	regulation of DNA-dependent DNA replication	43	12	2.1e-05
GO:BP	DNA packaging	171	25	2.6e-05
GO:BP	regulation of DNA metabolic process	307	36	2.9e-05
GO:BP	proteasomal ubiquitin-independent protein catabolic process	18	8	2.9e-05
GO:BP	spliceosomal snRNP assembly	30	10	2.9e-05
GO:BP	regulation of DNA-directed DNA polymerase activity	9	6	3.2e-05
GO:BP	positive regulation of DNA-directed DNA polymerase activity	9	6	3.2e-05
GO:BP	RNA export from nucleus	79	16	3.2e-05
GO:BP	regulation of cell cycle checkpoint	31	10	3.9e-05
GO:BP	RNA catabolic process	223	29	3.9e-05
GO:BP	chromatin remodeling	142	22	4.1e-05
GO:BP	protein localization to chromosome	81	16	4.4e-05
GO:BP	regulation of cellular response to stress	522	51	4.4e-05
GO:BP	regulation of mRNA processing	132	21	4.5e-05
GO:BP	positive regulation of cell cycle phase transition	82	16	5.1e-05
GO:BP	ribonucleoprotein complex export from nucleus	64	14	5.4e-05
GO:BP	double-strand break repair via homologous recombination	113	19	5.9e-05
GO:BP	recombinational repair	114	19	6.7e-05
GO:BP	nucleobase-containing compound transport	206	27	7.3e-05
GO:BP	nucleic acid phosphodiester bond hydrolysis	209	27	9.6e-05
GO:BP	negative regulation of mRNA splicing, via spliceosome	21	8	0.0001
GO:BP	meiotic cell cycle process	119	19	0.00012
GO:BP	DNA replication initiation	28	9	0.00012
GO:BP	cellular response to leukemia inhibitory factor	98	17	0.00012
GO:BP	mRNA transport	109	18	0.00013
GO:BP	response to leukemia inhibitory factor	99	17	0.00014
GO:BP	protein localization to chromosome, centromeric region	22	8	0.00015
GO:BP	RNA phosphodiester bond hydrolysis	121	19	0.00015
GO:BP	negative regulation of mRNA processing	29	9	0.00016
GO:BP	microtubule cytoskeleton organization	492	47	0.00018
GO:BP	regulation of mRNA metabolic process	231	28	0.0002
GO:BP	regulation of RNA splicing	135	20	0.00021
GO:BP	amide biosynthetic process	646	57	0.00022
GO:BP	spindle organization	160	22	0.00025
GO:BP	nucleobase-containing compound catabolic process	314	34	0.00026
GO:BP	ribosomal large subunit biogenesis	64	13	0.00026
GO:BP	attachment of spindle microtubules to kinetochore	31	9	0.00029
GO:BP	positive regulation of response to DNA damage stimulus	96	16	0.00035
GO:BP	ncRNA 3'-end processing	32	9	0.00037
GO:BP	meiotic nuclear division	107	17	0.00037
GO:BP	DNA integrity checkpoint	107	17	0.00037
GO:BP	kinetochore assembly	13	6	0.00041
GO:BP	ribosome localization	13	6	0.00041
GO:BP	ribosomal subunit export from nucleus	13	6	0.00041
GO:BP	positive regulation of DNA metabolic process	179	23	0.00046
GO:BP	negative regulation of RNA splicing	26	8	0.00051
GO:BP	nucleocytoplasmic transport	271	30	0.00051
GO:BP	nuclear transport	271	30	0.00051
GO:BP	maturation of LSU-rRNA	26	8	0.00051
GO:BP	cellular nitrogen compound catabolic process	327	34	0.00055
GO:BP	mRNA catabolic process	194	24	0.00055
GO:BP	heterocycle catabolic process	328	34	0.00058
GO:BP	regulation of DNA repair	112	17	0.00062
GO:BP	DNA strand elongation	14	6	0.00064
GO:BP	rRNA-containing ribonucleoprotein complex export from nucleus	14	6	0.00064
GO:BP	DNA strand elongation involved in DNA replication	9	5	0.00066
GO:BP	mRNA cis splicing, via spliceosome	27	8	0.00066
GO:BP	telomere maintenance	113	17	0.00069
GO:BP	organic cyclic compound catabolic process	346	35	0.00071
GO:BP	posttranscriptional regulation of gene expression	404	39	0.00073
GO:BP	regulation of translation	305	32	0.00075
GO:BP	positive regulation of mitotic cell cycle phase transition	72	13	0.00082
GO:BP	telomere organization	115	17	0.00084
GO:BP	aromatic compound catabolic process	335	34	0.00084
GO:BP	positive regulation of cell cycle G2/M phase transition	28	8	0.00085
GO:BP	maturation of 5.8S rRNA from tricistronic rRNA transcript (SSU-rRNA, 5.8S rRNA, LSU-rRNA)	21	7	0.00086
GO:BP	organelle assembly	651	55	0.00086
GO:BP	chromosome condensation	36	9	0.00089
GO:BP	negative regulation of cell cycle	366	36	0.00094
GO:BP	regulation of helicase activity	10	5	0.0012
GO:BP	negative regulation of gene expression, epigenetic	75	13	0.0012
GO:BP	positive regulation of DNA repair	65	12	0.0012
GO:BP	negative regulation of mRNA metabolic process	76	13	0.0014
GO:BP	snRNA metabolic process	30	8	0.0014
GO:BP	protein localization to kinetochore	16	6	0.0014
GO:BP	regulation of nuclease activity	16	6	0.0014
GO:BP	regulation of alternative mRNA splicing, via spliceosome	66	12	0.0014
GO:BP	nucleus organization	98	15	0.0015
GO:BP	alternative mRNA splicing, via spliceosome	77	13	0.0016
GO:BP	regulation of DNA duplex unwinding	6	4	0.0016
GO:BP	chromatin silencing	67	12	0.0016
GO:BP	DNA-dependent DNA replication maintenance of fidelity	39	9	0.0016
GO:BP	regulation of double-strand break repair via homologous recombination	39	9	0.0016
GO:BP	microtubule organizing center organization	134	18	0.0016
GO:BP	centrosome cycle	124	17	0.002
GO:BP	ncRNA 5'-end processing	17	6	0.002
GO:BP	chromatin organization involved in negative regulation of transcription	101	15	0.002
GO:BP	spindle assembly	101	15	0.002
GO:BP	chromatin organization involved in regulation of transcription	113	16	0.0021
GO:BP	cell cycle G2/M phase transition	125	17	0.0021
GO:BP	replication fork processing	32	8	0.0021
GO:BP	gene silencing	175	21	0.0022
GO:BP	positive regulation of mitotic cell cycle	103	15	0.0024
GO:BP	nuclear export	139	18	0.0025
GO:BP	RNA modification	139	18	0.0025
GO:BP	cleavage involved in rRNA processing	25	7	0.0026
GO:BP	RNA 5'-end processing	18	6	0.0027
GO:BP	ribosomal large subunit export from nucleus	7	4	0.0032
GO:BP	positive regulation of helicase activity	7	4	0.0032
GO:BP	protein export from nucleus	118	16	0.0033
GO:BP	positive regulation of chromosome organization	156	19	0.0036
GO:BP	regulation of cellular amide metabolic process	350	33	0.0037
GO:BP	regulation of centrosome duplication	44	9	0.004
GO:BP	regulation of protein modification by small protein conjugation or removal	210	23	0.004
GO:BP	microtubule polymerization or depolymerization	98	14	0.0047
GO:BP	regulation of protein import	65	11	0.0047
GO:BP	macromolecule methylation	240	25	0.0047
GO:BP	regulation of cell cycle G2/M phase transition	87	13	0.0048
GO:BP	DNA damage checkpoint	99	14	0.0051
GO:BP	positive regulation of protein import	46	9	0.0055
GO:BP	mRNA 3'-end processing	56	10	0.0056
GO:BP	positive regulation of DNA replication	37	8	0.0057
GO:BP	chromatin silencing at telomere	8	4	0.0058
GO:BP	regulation of spindle checkpoint	14	5	0.0063
GO:BP	regulation of mitotic cell cycle spindle assembly checkpoint	14	5	0.0063
GO:BP	mitotic chromosome condensation	14	5	0.0063
GO:BP	regulation of mitotic spindle checkpoint	14	5	0.0063
GO:BP	metaphase plate congression	57	10	0.0063
GO:BP	tRNA 5'-end processing	14	5	0.0063
GO:BP	regulation of DNA recombination	80	12	0.0076
GO:BP	centrosome duplication	69	11	0.0076
GO:BP	organelle disassembly	92	13	0.008
GO:BP	base-excision repair	39	8	0.008
GO:BP	blastocyst growth	22	6	0.0081
GO:BP	in utero embryonic development	383	34	0.0082
GO:BP	regulation of centrosome cycle	49	9	0.0084
GO:BP	protein import	182	20	0.0088
GO:BP	methylation	267	26	0.0094
GO:BP	regulation of deoxyribonuclease activity	9	4	0.0094
GO:BP	positive regulation of mRNA processing	31	7	0.0095
GO:CC	ribonucleoprotein complex	650	102	2.1e-25
GO:CC	chromosomal region	224	53	4.8e-21
GO:CC	condensed chromosome	170	44	4.7e-19
GO:CC	chromosome, centromeric region	174	44	1.2e-18
GO:CC	nuclear chromosome	210	43	1.3e-14
GO:CC	spliceosomal complex	192	39	4.1e-13
GO:CC	condensed chromosome, centromeric region	101	28	5.9e-13
GO:CC	kinetochore	126	31	8.4e-13
GO:CC	condensed chromosome kinetochore	96	25	6.3e-11
GO:CC	replication fork	68	21	9.5e-11
GO:CC	intracellular protein-containing complex	652	72	8e-10
GO:CC	Sm-like protein family complex	72	20	2.5e-09
GO:CC	spindle	329	44	1.8e-08
GO:CC	chromatin	356	46	2.3e-08
GO:CC	catalytic step 2 spliceosome	89	20	1.3e-07
GO:CC	nuclear speck	351	44	1.3e-07
GO:CC	nuclear replication fork	38	13	2.4e-07
GO:CC	condensed chromosome outer kinetochore	13	8	5.6e-07
GO:CC	proteasome core complex, alpha-subunit complex	7	6	1.5e-06
GO:CC	precatalytic spliceosome	51	14	1.5e-06
GO:CC	RNA polymerase complex	94	19	1.7e-06
GO:CC	preribosome	69	16	2.3e-06
GO:CC	spliceosomal snRNP complex	53	14	2.4e-06
GO:CC	nuclear periphery	116	21	2.5e-06
GO:CC	methyltransferase complex	97	19	2.6e-06
GO:CC	nuclear envelope	379	43	2.7e-06
GO:CC	U2-type spliceosomal complex	89	18	3.2e-06
GO:CC	pronucleus	16	8	3.8e-06
GO:CC	proteasome core complex	16	8	3.8e-06
GO:CC	condensed nuclear chromosome kinetochore	16	8	3.8e-06
GO:CC	Cajal body	48	13	4e-06
GO:CC	nuclear DNA-directed RNA polymerase complex	91	18	4e-06
GO:CC	DNA-directed RNA polymerase complex	92	18	4.7e-06
GO:CC	U2-type precatalytic spliceosome	49	13	5e-06
GO:CC	transferase complex, transferring phosphorus-containing groups	216	29	7.9e-06
GO:CC	small nuclear ribonucleoprotein complex	60	14	9.6e-06
GO:CC	proteasome complex	62	14	1.4e-05
GO:CC	microtubule organizing center	656	60	1.8e-05
GO:CC	sno(s)RNA-containing ribonucleoprotein complex	20	8	2.7e-05
GO:CC	fibrillar center	115	19	3e-05
GO:CC	endopeptidase complex	68	14	4.4e-05
GO:CC	peptidase complex	91	16	7.8e-05
GO:CC	ribosome	218	27	8e-05
GO:CC	SMN-Sm protein complex	17	7	8.7e-05
GO:CC	ribosomal subunit	183	24	9.4e-05
GO:CC	mitotic spindle	114	18	9.6e-05
GO:CC	small ribosomal subunit	73	14	9.6e-05
GO:CC	DNA replication preinitiation complex	12	6	9.7e-05
GO:CC	U4/U6 x U5 tri-snRNP complex	31	9	0.00011
GO:CC	spliceosomal tri-snRNP complex	31	9	0.00011
GO:CC	centrosome	521	48	0.00014
GO:CC	RNA polymerase I complex	13	6	0.00016
GO:CC	nuclear membrane	242	28	0.00017
GO:CC	small-subunit processome	33	9	0.00018
GO:CC	condensed nuclear chromosome	59	12	0.0002
GO:CC	nuclear matrix	90	15	0.00024
GO:CC	Lsm1-7-Pat1 complex	5	4	0.00024
GO:CC	DNA replication factor C complex	5	4	0.00024
GO:CC	CMG complex	10	5	0.00049
GO:CC	U1 snRNP	16	6	0.00059
GO:CC	Lsm2-8 complex	6	4	0.00066
GO:CC	pICln-Sm protein complex	6	4	0.00066
GO:CC	Elg1 RFC-like complex	3	3	0.00097
GO:CC	site of DNA damage	70	12	0.001
GO:CC	spindle pole	152	19	0.0012
GO:CC	site of double-strand break	51	10	0.0012
GO:CC	female pronucleus	7	4	0.0014
GO:CC	Ctf18 RFC-like complex	7	4	0.0014
GO:CC	condensin complex	7	4	0.0014
GO:CC	U6 snRNP	7	4	0.0014
GO:CC	U12-type spliceosomal complex	26	7	0.0014
GO:CC	nuclear pore	63	11	0.0015
GO:CC	U2 snRNP	19	6	0.0015
GO:CC	methylosome	13	5	0.0019
GO:CC	RNA polymerase II, core complex	13	5	0.0019
GO:CC	chromosome, telomeric region	56	10	0.0024
GO:CC	replication fork protection complex	8	4	0.0024
GO:CC	PML body	89	13	0.0025
GO:CC	ESC/E(Z) complex	14	5	0.0026
GO:CC	nuclear replisome	21	6	0.0026
GO:CC	alpha DNA polymerase:primase complex	4	3	0.0031
GO:CC	condensed nuclear chromosome outer kinetochore	4	3	0.0031
GO:CC	replisome	22	6	0.0034
GO:CC	cytosolic small ribosomal subunit	41	8	0.0047
GO:CC	eukaryotic translation initiation factor 3 complex	16	5	0.0051
GO:CC	U4 snRNP	10	4	0.0061
GO:CC	SMN complex	10	4	0.0061
GO:CC	Gemini of coiled bodies	10	4	0.0061
GO:CC	cytosolic ribosome	99	13	0.0064
GO:CC	male pronucleus	5	3	0.0068
GO:CC	box C/D RNP complex	5	3	0.0068
GO:CC	histone pre-mRNA 3'end processing complex	5	3	0.0068
GO:CC	condensed chromosome inner kinetochore	5	3	0.0068
GO:CC	RNA polymerase III complex	18	5	0.0085
GO:CC	ribonuclease P complex	11	4	0.0087
GO:CC	ribonucleoprotein granule	197	20	0.009
GO:CC	protein-DNA complex	170	18	0.0094
GO:MF	single-stranded DNA binding	101	26	1.5e-10
GO:MF	mRNA binding	258	42	3.5e-10
GO:MF	chromatin binding	492	56	1.8e-07
GO:MF	histone binding	203	32	2.6e-07
GO:MF	catalytic activity, acting on DNA	173	27	5.1e-06
GO:MF	ATPase activity	343	41	5.7e-06
GO:MF	ribonucleoprotein complex binding	140	23	1.6e-05
GO:MF	ubiquitin-like protein binding	91	18	1.8e-05
GO:MF	catalytic activity, acting on RNA	319	37	4.3e-05
GO:MF	single-stranded DNA helicase activity	18	8	4.5e-05
GO:MF	helicase activity	140	22	5e-05
GO:MF	DNA-directed 5'-3' RNA polymerase activity	33	10	0.00011
GO:MF	RNA polymerase activity	34	10	0.00013
GO:MF	5'-3' RNA polymerase activity	34	10	0.00013
GO:MF	DNA helicase activity	68	14	0.00016
GO:MF	threonine-type endopeptidase activity	16	7	0.00019
GO:MF	damaged DNA binding	53	12	0.00025
GO:MF	DNA-dependent ATPase activity	46	11	0.00034
GO:MF	DNA clamp loader activity	8	5	0.00045
GO:MF	protein-DNA loading ATPase activity	8	5	0.00045
GO:MF	threonine-type peptidase activity	19	7	0.00062
GO:MF	nucleotidyltransferase activity	100	16	0.00075
GO:MF	supercoiled DNA binding	5	4	0.0008
GO:MF	DNA replication origin binding	21	7	0.0011
GO:MF	tubulin binding	285	30	0.0014
GO:MF	kinetochore binding	6	4	0.0019
GO:MF	Hsp70 protein binding	39	9	0.002
GO:MF	snRNP binding	11	5	0.0023
GO:MF	transcription factor binding	597	50	0.0025
GO:MF	pre-mRNA binding	32	8	0.0025
GO:MF	DNA secondary structure binding	35	8	0.0046
GO:MF	single-stranded RNA binding	74	12	0.0046
GO:MF	nucleoside-triphosphatase activity	616	50	0.0049
GO:MF	nucleosome binding	45	9	0.0053
GO:MF	DNA binding, bending	14	5	0.0074
GO:MF	snoRNA binding	30	7	0.0092
GO:MF	endonuclease activity, active with either ribo- or deoxyribonucleic acids and producing 5'-phosphomonoesters	39	8	0.0092
GO:MF	endonuclease activity	93	13	0.01
HP	Stomach cancer	14	7	0.0038
HP	Clinodactyly of the 5th finger	241	28	0.0087
HP	Deviation of the 5th finger	242	28	0.0087
HP	Vaginal neoplasm	8	5	0.0087
KEGG	RNA transport	150	34	4.1e-12
KEGG	DNA replication	34	17	4.1e-12
KEGG	Spliceosome	121	30	4.6e-12
KEGG	Ribosome biogenesis in eukaryotes	66	21	1.1e-10
KEGG	Cell cycle	117	27	3.1e-10
KEGG	Mismatch repair	20	9	4.2e-06
KEGG	RNA polymerase	29	10	1.5e-05
KEGG	mRNA surveillance pathway	84	15	0.00024
KEGG	Proteasome	42	10	0.00045
KEGG	Nucleotide excision repair	42	10	0.00045
KEGG	Homologous recombination	35	9	0.00054
KEGG	RNA degradation	70	11	0.0078
KEGG	Amyotrophic lateral sclerosis	295	28	0.0078
REAC	Cell Cycle	523	112	5.4e-40
REAC	Metabolism of RNA	522	105	6e-35
REAC	Cell Cycle, Mitotic	464	97	1.1e-33
REAC	Cell Cycle Checkpoints	262	64	1.1e-25
REAC	Processing of Capped Intron-Containing Pre-mRNA	227	54	5.9e-21
REAC	M Phase	350	67	1.2e-20
REAC	DNA Replication	118	39	1.4e-20
REAC	S Phase	137	39	5.1e-18
REAC	Synthesis of DNA	110	35	6.8e-18
REAC	Mitotic Metaphase and Anaphase	175	42	1.6e-16
REAC	mRNA Splicing	178	42	2.9e-16
REAC	Mitotic Anaphase	174	41	7.1e-16
REAC	mRNA Splicing - Major Pathway	172	40	2.5e-15
REAC	Separation of Sister Chromatids	166	39	4e-15
REAC	G2/M Checkpoints	154	37	1.1e-14
REAC	Mitotic Prometaphase	173	38	9.1e-14
REAC	Mitotic G1 phase and G1/S transition	124	32	1.1e-13
REAC	G1/S Transition	103	29	1.8e-13
REAC	DNA Replication Pre-Initiation	80	25	9.2e-13
REAC	APC/C:Cdc20 mediated degradation of mitotic proteins	74	22	9.8e-11
REAC	Mitotic Spindle Checkpoint	97	25	1.1e-10
REAC	APC/C-mediated degradation of cell cycle proteins	82	23	1.1e-10
REAC	Regulation of mitotic cell cycle	82	23	1.1e-10
REAC	Activation of APC/C and APC/C:Cdc20 mediated degradation of mitotic proteins	75	22	1.1e-10
REAC	Cdc20:Phospho-APC/C mediated degradation of Cyclin A	70	21	2e-10
REAC	HDR through Homologous Recombination (HRR) or Single Strand Annealing (SSA)	117	27	2e-10
REAC	DNA Double-Strand Break Repair	145	30	2.6e-10
REAC	APC:Cdc20 mediated degradation of cell cycle proteins prior to satisfation of the cell cycle checkpoint	72	21	3.3e-10
REAC	Switching of origins to a post-replicative state	87	23	3.3e-10
REAC	Homology Directed Repair	120	27	3.3e-10
REAC	Resolution of Sister Chromatid Cohesion	104	25	4e-10
REAC	DNA Repair	285	43	5.7e-10
REAC	Amplification of signal from unattached kinetochores via a MAD2 inhibitory signal	82	21	4.1e-09
REAC	Amplification of signal from the kinetochores	82	21	4.1e-09
REAC	rRNA processing	154	29	4.5e-09
REAC	Major pathway of rRNA processing in the nucleolus and cytosol	154	29	4.5e-09
REAC	Activation of the pre-replicative complex	29	13	4.5e-09
REAC	rRNA processing in the nucleus and cytosol	154	29	4.5e-09
REAC	Activation of ATR in response to replication stress	35	14	5.5e-09
REAC	HDR through Homologous Recombination (HRR)	61	18	5.6e-09
REAC	DNA strand elongation	20	11	6.1e-09
REAC	SUMOylation	139	27	8.4e-09
REAC	Processing of DNA double-strand break ends	87	21	1.1e-08
REAC	G2/M Transition	171	30	1.2e-08
REAC	Chromosome Maintenance	96	22	1.2e-08
REAC	Mitotic G2-G2/M phases	173	30	1.5e-08
REAC	SUMOylation of DNA damage response and repair proteins	65	18	1.5e-08
REAC	SUMO E3 ligases SUMOylate target proteins	134	26	1.6e-08
REAC	EML4 and NUDC in mitotic spindle formation	92	21	2.9e-08
REAC	Orc1 removal from chromatin	69	18	4.1e-08
REAC	CDK-mediated phosphorylation and removal of Cdc6	70	18	5.1e-08
REAC	Transport of Mature Transcript to Cytoplasm	78	19	5.1e-08
REAC	Telomere C-strand (Lagging Strand) Synthesis	19	10	5.6e-08
REAC	Extension of Telomeres	20	10	1e-07
REAC	Assembly of the pre-replicative complex	66	17	1.3e-07
REAC	Lagging Strand Synthesis	16	9	1.5e-07
REAC	SCF(Skp2)-mediated degradation of p27/p21	61	16	2.5e-07
REAC	Regulation of APC/C activators between G1/S and early anaphase	27	11	2.5e-07
REAC	snRNP Assembly	47	14	3.1e-07
REAC	Metabolism of non-coding RNA	47	14	3.1e-07
REAC	Autodegradation of Cdh1 by Cdh1:APC/C	63	16	3.9e-07
REAC	mRNA Splicing - Minor Pathway	48	14	4.1e-07
REAC	Transport of Mature mRNAs Derived from Intronless Transcripts	41	13	4.1e-07
REAC	Nucleotide Excision Repair	99	20	4.9e-07
REAC	APC/C:Cdc20 mediated degradation of Securin	65	16	5.9e-07
REAC	Cellular responses to stress	391	45	6.4e-07
REAC	G2/M DNA damage checkpoint	83	18	7.1e-07
REAC	Cellular responses to external stimuli	393	45	7.2e-07
REAC	SUMOylation of RNA binding proteins	45	13	1.3e-06
REAC	RHO GTPases Activate Formins	116	21	1.5e-06
REAC	APC/C:Cdh1 mediated degradation of Cdc20 and other APC/C:Cdh1 targeted proteins in late mitosis/early G1	70	16	1.7e-06
REAC	Cyclin E associated events during G1/S transition	71	16	2e-06
REAC	RNA Polymerase II Transcription Termination	63	15	2.2e-06
REAC	Transcriptional regulation by RUNX2	63	15	2.2e-06
REAC	Transport of Mature mRNA Derived from an Intronless Transcript	40	12	2.3e-06
REAC	Cyclin A:Cdk2-associated events at S phase entry	73	16	2.9e-06
REAC	G1/S DNA Damage Checkpoints	65	15	3.2e-06
REAC	CDT1 association with the CDC6:ORC:origin complex	57	14	3.4e-06
REAC	Recognition of DNA damage by PCNA-containing replication complex	28	10	3.5e-06
REAC	Global Genome Nucleotide Excision Repair (GG-NER)	75	16	4e-06
REAC	Transport of the SLBP Dependant Mature mRNA	35	11	4e-06
REAC	Presynaptic phase of homologous DNA pairing and strand exchange	36	11	5.3e-06
REAC	Ubiquitin Mediated Degradation of Phosphorylated Cdc25A	51	13	5.3e-06
REAC	p53-Independent DNA Damage Response	51	13	5.3e-06
REAC	p53-Independent G1/S DNA damage checkpoint	51	13	5.3e-06
REAC	Transcription-Coupled Nucleotide Excision Repair (TC-NER)	69	15	6.4e-06
REAC	Polymerase switching on the C-strand of the telomere	13	7	6.4e-06
REAC	Regulation of RUNX2 expression and activity	52	13	6.4e-06
REAC	Leading Strand Synthesis	13	7	6.4e-06
REAC	Polymerase switching	13	7	6.4e-06
REAC	Oxygen-dependent proline hydroxylation of Hypoxia-inducible Factor Alpha	61	14	7.3e-06
REAC	Transport of Mature mRNA derived from an Intron-Containing Transcript	70	15	7.6e-06
REAC	Homologous DNA Pairing and Strand Exchange	38	11	8.9e-06
REAC	FBXL7 down-regulates AURKA during mitotic entry and in early mitosis	54	13	9.5e-06
REAC	mRNA 3'-end processing	54	13	9.5e-06
REAC	Degradation of GLI1 by the proteasome	54	13	9.5e-06
REAC	Regulation of TP53 Activity through Phosphorylation	81	16	1e-05
REAC	Regulation of mRNA stability by proteins that bind AU-rich elements	81	16	1e-05
REAC	p53-Dependent G1/S DNA damage checkpoint	63	14	1e-05
REAC	p53-Dependent G1 DNA Damage Response	63	14	1e-05
REAC	Transcriptional Regulation by TP53	238	30	1.1e-05
REAC	Dectin-1 mediated noncanonical NF-kB signaling	56	13	1.4e-05
REAC	NIK-->noncanonical NF-kB signaling	56	13	1.4e-05
REAC	GLI3 is processed to GLI3R by the proteasome	56	13	1.4e-05
REAC	APC-Cdc20 mediated degradation of Nek2A	26	9	1.4e-05
REAC	RNA Polymerase I Transcription Termination	26	9	1.4e-05
REAC	Cellular response to hypoxia	65	14	1.4e-05
REAC	Gap-filling DNA repair synthesis and ligation in GG-NER	20	8	1.5e-05
REAC	Gap-filling DNA repair synthesis and ligation in TC-NER	57	13	1.6e-05
REAC	Translesion synthesis by POLI	15	7	1.8e-05
REAC	Translesion synthesis by REV1	15	7	1.8e-05
REAC	Transport of the SLBP independent Mature mRNA	34	10	1.9e-05
REAC	PTEN Regulation	106	18	1.9e-05
REAC	FCERI mediated NF-kB activation	67	14	2e-05
REAC	Autodegradation of the E3 ubiquitin ligase COP1	50	12	2.1e-05
REAC	Ubiquitin-dependent degradation of Cyclin D	50	12	2.1e-05
REAC	SUMOylation of DNA replication proteins	43	11	2.7e-05
REAC	The role of GTSE1 in G2/M progression after G2 checkpoint	69	14	2.7e-05
REAC	Dual incision in TC-NER	60	13	2.7e-05
REAC	Activation of NF-kappaB in B cells	60	13	2.7e-05
REAC	PCNA-Dependent Long Patch Base Excision Repair	16	7	2.8e-05
REAC	Translesion synthesis by POLK	16	7	2.8e-05
REAC	MAPK6/MAPK4 signaling	70	14	3.1e-05
REAC	Degradation of AXIN	53	12	3.8e-05
REAC	Nuclear Envelope Breakdown	45	11	4.1e-05
REAC	APC/C:Cdc20 mediated degradation of Cyclin B	23	8	4.3e-05
REAC	Translesion Synthesis by POLH	17	7	4.4e-05
REAC	Regulation of RUNX3 expression and activity	54	12	4.4e-05
REAC	Stabilization of p53	54	12	4.4e-05
REAC	Neddylation	195	25	4.6e-05
REAC	Downstream TCR signaling	73	14	4.9e-05
REAC	Processive synthesis on the lagging strand	12	6	4.9e-05
REAC	Removal of the Flap Intermediate	12	6	4.9e-05
REAC	Hedgehog ligand biogenesis	55	12	5.2e-05
REAC	Degradation of DVL	55	12	5.2e-05
REAC	AUF1 (hnRNP D0) binds and destabilizes mRNA	55	12	5.2e-05
REAC	Regulation of RAS by GAPs	65	13	6.1e-05
REAC	Regulation of PLK1 Activity at G2/M Transition	85	15	6.5e-05
REAC	Interleukin-1 signaling	86	15	7.4e-05
REAC	Nuclear Pore Complex (NPC) Disassembly	32	9	7.4e-05
REAC	DNA Damage Bypass	40	10	7.6e-05
REAC	Termination of translesion DNA synthesis	25	8	7.6e-05
REAC	RNA Polymerase I Transcription Initiation	40	10	7.6e-05
REAC	Inactivation of APC/C via direct inhibition of the APC/C complex	19	7	9.1e-05
REAC	Inhibition of the proteolytic activity of APC/C required for the onset of anaphase by mitotic spindle checkpoint components	19	7	9.1e-05
REAC	Resolution of AP sites via the multiple-nucleotide patch replacement pathway	19	7	9.1e-05
REAC	Downstream signaling events of B Cell Receptor (BCR)	68	13	9.4e-05
REAC	Regulation of PTEN stability and activity	68	13	9.4e-05
REAC	Mitotic Prophase	122	18	0.00011
REAC	HDR through Single Strand Annealing (SSA)	34	9	0.00012
REAC	SUMOylation of SUMOylation proteins	34	9	0.00012
REAC	Interleukin-1 family signaling	90	15	0.00012
REAC	TCR signaling	80	14	0.00013
REAC	Processing of Capped Intronless Pre-mRNA	27	8	0.00013
REAC	Asymmetric localization of PCP proteins	61	12	0.00014
REAC	CLEC7A (Dectin-1) signaling	81	14	0.00014
REAC	Signaling by the B Cell Receptor (BCR)	81	14	0.00014
REAC	TNFR2 non-canonical NF-kB pathway	71	13	0.00014
REAC	RUNX1 regulates transcription of genes involved in differentiation of HSCs	62	12	0.00016
REAC	Cross-presentation of soluble exogenous antigens (endosomes)	44	10	0.00017
REAC	Dual Incision in GG-NER	37	9	0.00023
REAC	SUMOylation of ubiquitinylation proteins	37	9	0.00023
REAC	FGFR2 alternative splicing	22	7	0.00024
REAC	Ribosomal scanning and start codon recognition	56	11	0.00028
REAC	Translation initiation complex formation	56	11	0.00028
REAC	Resolution of D-loop Structures through Holliday Junction Intermediates	30	8	0.00029
REAC	Degradation of beta-catenin by the destruction complex	76	13	0.00029
REAC	Antigen processing: Ubiquitination & Proteasome degradation	261	28	0.0003
REAC	Regulation of TP53 Activity	133	18	0.00032
REAC	Activation of the mRNA upon binding of the cap-binding complex and eIFs, and subsequent binding to 43S	57	11	0.00033
REAC	Nucleosome assembly	67	12	0.00033
REAC	Deposition of new CENPA-containing nucleosomes at the centromere	67	12	0.00033
REAC	Regulation of ornithine decarboxylase (ODC)	48	10	0.00034
REAC	Translation	210	24	0.00035
REAC	Translesion synthesis by Y family DNA polymerases bypasses lesions on DNA template	31	8	0.00035
REAC	Resolution of D-Loop Structures	31	8	0.00035
REAC	Formation of the ternary complex, and subsequently, the 43S complex	49	10	0.0004
REAC	TP53 Regulates Transcription of Cell Cycle Genes	32	8	0.00044
REAC	SUMOylation of chromatin organization proteins	60	11	0.00051
REAC	Epigenetic regulation of gene expression	103	15	0.00051
REAC	C-type lectin receptors (CLRs)	92	14	0.00052
REAC	UCH proteinases	92	14	0.00052
REAC	Processing of Intronless Pre-mRNAs	18	6	0.00056
REAC	Phosphorylation of the APC/C	18	6	0.00056
REAC	mRNA decay by 5' to 3' exoribonuclease	12	5	0.00062
REAC	ABC-family proteins mediated transport	83	13	0.00065
REAC	DNA replication initiation	7	4	0.00066
REAC	Telomere C-strand synthesis initiation	7	4	0.00066
REAC	Hedgehog 'off' state	95	14	0.00071
REAC	mRNA Capping	27	7	0.00088
REAC	Recruitment of mitotic centrosome proteins and complexes	75	12	0.0009
REAC	Transcriptional regulation by RUNX3	75	12	0.0009
REAC	Centrosome maturation	75	12	0.0009
REAC	Hedgehog 'on' state	75	12	0.0009
REAC	Metabolism of polyamines	55	10	0.001
REAC	Resolution of Abasic Sites (AP sites)	28	7	0.0011
REAC	Fc epsilon receptor (FCERI) signaling	100	14	0.0012
REAC	Mitophagy	29	7	0.0014
REAC	Synthesis of active ubiquitin: roles of E1 and E2 enzymes	29	7	0.0014
REAC	Regulation of Glucokinase by Glucokinase Regulatory Protein	29	7	0.0014
REAC	Metabolism of nucleotides	79	12	0.0014
REAC	Class I MHC mediated antigen processing & presentation	293	28	0.0017
REAC	Transcriptional Regulation by E2F6	22	6	0.0017
REAC	Recruitment of NuMA to mitotic centrosomes	81	12	0.0018
REAC	Deadenylation-dependent mRNA decay	49	9	0.0018
REAC	Signaling by FGFR2	50	9	0.0021
REAC	Formation of TC-NER Pre-Incision Complex	50	9	0.0021
REAC	Selective autophagy	50	9	0.0021
REAC	PCP/CE pathway	83	12	0.0022
REAC	PINK1-PRKN Mediated Mitophagy	23	6	0.0022
REAC	Telomere Maintenance	72	11	0.0022
REAC	Formation of Incision Complex in GG-NER	41	8	0.0023
REAC	SUMOylation of transcription cofactors	32	7	0.0024
REAC	G0 and Early G1	16	5	0.0025
REAC	Cellular Senescence	160	18	0.0025
REAC	RNA Polymerase III Transcription Initiation From Type 3 Promoter	24	6	0.0027
REAC	Deubiquitination	217	22	0.0029
REAC	Antigen processing-Cross presentation	64	10	0.0031
REAC	RNA polymerase II transcribes snRNA genes	64	10	0.0031
REAC	Regulation of HSF1-mediated heat shock response	64	10	0.0031
REAC	Adaptive Immune System	478	39	0.0033
REAC	RNA Polymerase III Transcription Initiation From Type 1 Promoter	25	6	0.0033
REAC	RNA Polymerase III Transcription Initiation From Type 2 Promoter	25	6	0.0033
REAC	RNA Pol II CTD phosphorylation and interaction with CE	25	6	0.0033
REAC	L13a-mediated translational silencing of Ceruloplasmin expression	101	13	0.0038
REAC	RNA Polymerase II Pre-transcription Events	66	10	0.0039
REAC	GTP hydrolysis and joining of the 60S ribosomal subunit	102	13	0.0041
REAC	Transcriptional regulation by small RNAs	102	13	0.0041
REAC	Loss of proteins required for interphase microtubule organization from the centrosome	67	10	0.0043
REAC	Loss of Nlp from mitotic centrosomes	67	10	0.0043
REAC	Signaling by FGFR	56	9	0.0043
REAC	PIP3 activates AKT signaling	184	19	0.0048
REAC	Signaling by Hedgehog	118	14	0.0053
REAC	Protein ubiquitination	70	10	0.0059
REAC	AURKA Activation by TPX2	70	10	0.0059
REAC	Formation of RNA Pol II elongation complex	48	8	0.0061
REAC	RNA Polymerase II Transcription Elongation	48	8	0.0061
REAC	TP53 Regulates Transcription of Genes Involved in G2 Cell Cycle Arrest	6	3	0.0062
REAC	Phosphorylation of Emi1	6	3	0.0062
REAC	Ub-specific processing proteases	161	17	0.0064
REAC	Transcriptional regulation by RUNX1	175	18	0.0064
REAC	Intracellular signaling by second messengers	204	20	0.0066
REAC	Eukaryotic Translation Initiation	109	13	0.007
REAC	Cap-dependent Translation Initiation	109	13	0.007
REAC	Gene Silencing by RNA	109	13	0.007
REAC	Positive epigenetic regulation of rRNA expression	85	11	0.0077
REAC	B-WICH complex positively regulates rRNA expression	85	11	0.0077
REAC	RNA Polymerase II Transcription Initiation And Promoter Clearance	40	7	0.0081
REAC	RNA Polymerase III Transcription Initiation	30	6	0.0081
REAC	RNA Polymerase II Transcription Initiation	40	7	0.0081
REAC	RNA Polymerase II Transcription Pre-Initiation And Promoter Opening	40	7	0.0081
REAC	RNA Polymerase III Transcription	30	6	0.0081
REAC	Formation of the Early Elongation Complex	30	6	0.0081
REAC	RNA Polymerase II Promoter Escape	40	7	0.0081
REAC	Macroautophagy	100	12	0.0092
REAC	Autophagy	100	12	0.0092
REAC	Signaling by TGF-beta Receptor Complex	52	8	0.0095
REAC	Condensation of Prometaphase Chromosomes	7	3	0.0097
TF	Factor: Pitx1; motif: NNNNRGGGATTAAMNNN; match class: 1	556	53	2.1e-05
TF	Factor: REX-1; motif: GGCMGCCATTTT	431	44	2.7e-05
TF	Factor: Otx2; motif: NNNRGGGATTAATNNNN; match class: 1	234	28	9.5e-05
TF	Factor: Otx2; motif: YTAATCCN; match class: 1	223	27	0.00011
TF	Factor: YY1; motif: CAARATGGCGGC; match class: 1	614	54	0.00015
TF	Factor: pitx1; motif: RGGGATTARN; match class: 1	464	43	0.0003
TF	Factor: YY1; motif: GCCATNTTN; match class: 1	573	50	0.00034
TF	Factor: PITX2; motif: NNNNRGGATTAATNNNN; match class: 1	366	36	0.00038
TF	Factor: GABPalpha_GABPbeta; motif: CTTCCKGY; match class: 1	340	34	0.00044
TF	Factor: ER81; motif: RCCGGAWRYN; match class: 1	659	55	0.00047
TF	Factor: Ehf; motif: NNNANCCGGAAGTNN; match class: 1	652	54	0.00064
TF	Factor: Mxi1; motif: NCACGTGGSNGNNNN; match class: 1	638	52	0.0012
TF	Factor: TEF-5; motif: AAAAATAT; match class: 1	197	22	0.0016
TF	Factor: E2F-2; motif: NNNWYGGCGCCAANNNN; match class: 1	327	31	0.002
TF	Factor: Lhx3; motif: NNAATTAATTAAWWNNN	586	47	0.0031
TF	Factor: BHLHB2; motif: YNYNNNTMCACGTGGANNNMNGT	168	19	0.0033
TF	Factor: Zfp536; motif: GACGTTTTN	342	31	0.0039
TF	Factor: DRI1; motif: NNNNTTAATTAAANNNN; match class: 1	515	42	0.0042
TF	Factor: Pitx3; motif: GGATTANNNNY; match class: 1	120	15	0.0043
TF	Factor: Tst-1; motif: NNKGAATTAVAVTDN; match class: 1	620	48	0.0054
TF	Factor: Lhx3; motif: NNAATTAATTAAWWNNN; match class: 1	539	43	0.0055
TF	Factor: AML1; motif: TGTGGTK; match class: 1	621	48	0.0056
TF	Factor: HIF2A; motif: NTACGTGMN	572	45	0.0056
TF	Factor: MECP2; motif: CCGGNNTTWA; match class: 1	654	50	0.0056
TF	Factor: SAP1A; motif: ACCGGAWRTN	431	36	0.0062
TF	Factor: ZFP105; motif: NYGNKTCAATAANTYNN; match class: 1	206	21	0.0062
TF	Factor: REX1; motif: AANATGGCKGCN	495	40	0.0063
TF	Factor: HSF1; motif: NTTCTRGAAVNTTCTYM; match class: 1	193	20	0.0066
TF	Factor: DRI1; motif: NNNNTTAATTAAANNNN	545	43	0.0066
TF	Factor: E2F-3; motif: NNNWYGGCGCCAMNNNN; match class: 1	155	17	0.0079
TF	Factor: ATF-3; motif: RTKRCGTCANN; match class: 1	391	33	0.008
TF	Factor: Hoxa9; motif: ATYAATDACATC; match class: 1	116	14	0.0081
TF	Factor: E4BP4; motif: NRTTATGYAAY	255	24	0.0082
TF	Factor: c-Myc:Max; motif: NANCACGTGNNW; match class: 1	538	42	0.0087
WP	DNA Replication	40	21	7.9e-16
WP	mRNA processing	387	62	1.8e-15
WP	G1 to S cell cycle control	61	16	5.4e-07
WP	Purine metabolism	125	21	1.1e-05
WP	Proteasome Degradation	49	11	0.00023
WP	TNF-alpha NF-kB Signaling Pathway	165	21	0.00054
WP	Eukaryotic Transcription Initiation	40	8	0.0056
