# Supplementary material for: Systems genetics reveals the influence of expression QTLs in mouse embryonic stem cells on transcriptional variation later in differentiated neural progenitor cells
Source: G3 (Bethesda). 2025 May 6;15(7):jkaf099. doi: 10.1093/g3journal/jkaf099 (PMC12239603; doi:10.1093/g3journal/jkaf099)
Supplement: jkaf099_Supplementary_Data [file jkaf099_supplementary_data.zip › TableS2.xlsx]

## Sheet: Sheet1
Table S2. List of biological pathways and processes over-represented in PC1-C, PC2-C and PC3-C drivers from the combined data PCA. Over-represented biological processes and pathways in driver genes of each PC is listed. Details include the data source, term name, term size, the number of intersecting genes, and the adjusted p-value for each term identified to be over-represented.
PC	Data Source	Term Name	Term Size	# of intersecting genes	Adjusted p-value		Data Source Definitions
PC1	CORUM	Amfr-Vcp-Ngly1 complex	3	3	0.0072		CORUM: Comprehensive Resource of Mammalian Protein Complexes
PC1	GO:BP	protein modification by small protein conjugation	651	59	0.00034		GO:BP : Gene Ontology Biological Process
PC1	GO:BP	protein localization to cell periphery	266	31	0.00066		GO:CC : Gene Ontology Cellular Component
PC1	GO:BP	protein ubiquitination	612	55	0.00074		GO:MF : Gene Ontology Molecular Function
PC1	GO:BP	central nervous system development	603	54	0.00088		HP: Human Phenotype Ontology
PC1	GO:BP	cellular response to growth factor stimulus	407	40	0.0013		KEGG: Kyoto Encylopedia of Genes and Genomes
PC1	GO:BP	epithelium development	631	55	0.0013		REAC: Reactome Database
PC1	GO:BP	endosomal transport	191	24	0.0013		TF: Transcription Factor Motif
PC1	GO:BP	protein localization to microtubule organizing center	33	9	0.0013		WP: WikiPathways Ontology
PC1	GO:BP	embryo development ending in birth or egg hatching	522	47	0.002
PC1	GO:BP	regulation of anatomical structure morphogenesis	584	51	0.002
PC1	GO:BP	protein localization to plasma membrane	224	26	0.002
PC1	GO:BP	embryonic morphogenesis	348	35	0.0021
PC1	GO:BP	response to growth factor	422	40	0.0022
PC1	GO:BP	regulation of protein localization	638	54	0.0025
PC1	GO:BP	cytosolic transport	140	19	0.0025
PC1	GO:BP	brain development	472	43	0.0027
PC1	GO:BP	supramolecular fiber organization	472	43	0.0027
PC1	GO:BP	heart development	355	35	0.0028
PC1	GO:BP	cellular component morphogenesis	505	45	0.0031
PC1	GO:BP	negative regulation of intracellular signal transduction	375	36	0.0036
PC1	GO:BP	protein polyubiquitination	195	23	0.0036
PC1	GO:BP	cellular protein catabolic process	635	53	0.0037
PC1	GO:BP	protein localization to centrosome	31	8	0.004
PC1	GO:BP	cellular response to organonitrogen compound	378	36	0.004
PC1	GO:BP	chordate embryonic development	513	45	0.004
PC1	GO:BP	modification-dependent protein catabolic process	514	45	0.0041
PC1	GO:BP	small GTPase mediated signal transduction	307	31	0.0041
PC1	GO:BP	positive regulation of GTPase activity	252	27	0.0042
PC1	GO:BP	neuron projection morphogenesis	425	39	0.0043
PC1	GO:BP	central nervous system neuron differentiation	101	15	0.0044
PC1	GO:BP	regulation of protein localization to membrane	149	19	0.0046
PC1	GO:BP	head development	503	44	0.0047
PC1	GO:BP	MAPK cascade	442	40	0.0047
PC1	GO:BP	DNA alkylation	41	9	0.0048
PC1	GO:BP	ubiquitin-dependent protein catabolic process	504	44	0.0048
PC1	GO:BP	endomembrane system organization	311	31	0.0048
PC1	GO:BP	DNA methylation	41	9	0.0048
PC1	GO:BP	modification-dependent macromolecule catabolic process	523	45	0.0053
PC1	GO:BP	endocytosis	343	33	0.0054
PC1	GO:BP	regulation of smoothened signaling pathway	61	11	0.0055
PC1	GO:BP	negative regulation of kinase activity	191	22	0.0055
PC1	GO:BP	retrograde transport, endosome to Golgi	72	12	0.006
PC1	GO:BP	regulation of protein dephosphorylation	95	14	0.0066
PC1	GO:BP	mesoderm development	63	11	0.0069
PC1	GO:BP	protein localization to cytoskeleton	53	10	0.0069
PC1	GO:BP	plasma membrane bounded cell projection morphogenesis	440	39	0.0072
PC1	GO:BP	cell morphogenesis involved in neuron differentiation	380	35	0.0073
PC1	GO:BP	enzyme linked receptor protein signaling pathway	520	44	0.008
PC1	GO:BP	positive regulation of mitochondrial membrane potential	13	5	0.0081
PC1	GO:BP	cell projection morphogenesis	444	39	0.0083
PC1	GO:BP	ubiquitin-dependent ERAD pathway	65	11	0.0087
PC1	GO:BP	adenylate cyclase-modulating G protein-coupled receptor signaling pathway	55	10	0.0088
PC1	GO:BP	DNA methylation or demethylation	55	10	0.0088
PC1	GO:BP	Golgi organization	111	15	0.0095
PC1	GO:BP	tube closure	77	12	0.0098
PC1	GO:BP	neural tube closure	77	12	0.0098
PC1	GO:BP	regulation of cellular protein localization	449	39	0.0098
PC1	GO:BP	cell part morphogenesis	465	40	0.01
PC1	GO:BP	adenylate cyclase-activating adrenergic receptor signaling pathway	8	4	0.01
PC1	GO:CC	cytoplasmic side of membrane	120	19	0.00025
PC1	GO:CC	intracellular protein-containing complex	640	57	0.00029
PC1	GO:CC	cytoplasmic side of plasma membrane	102	17	0.00033
PC1	GO:CC	ubiquitin ligase complex	243	28	0.00064
PC1	GO:CC	Golgi membrane	452	43	0.00064
PC1	GO:CC	anchoring junction	379	38	0.00064
PC1	GO:CC	Golgi apparatus subcompartment	573	50	0.0013
PC1	GO:CC	extrinsic component of plasma membrane	105	16	0.0013
PC1	GO:CC	cell-cell junction	284	30	0.0015
PC1	GO:CC	GTPase complex	23	7	0.0019
PC1	GO:CC	heterotrimeric G-protein complex	23	7	0.0019
PC1	GO:CC	endosome	629	52	0.0027
PC1	GO:CC	somatodendritic compartment	621	51	0.0036
PC1	GO:CC	cell body	450	40	0.0036
PC1	GO:CC	perinuclear region of cytoplasm	561	47	0.0039
PC1	GO:CC	extrinsic component of cytoplasmic side of plasma membrane	63	11	0.0041
PC1	GO:CC	presynapse	350	33	0.0042
PC1	GO:CC	postsynaptic density	264	27	0.0042
PC1	GO:CC	asymmetric synapse	267	27	0.0049
PC1	GO:CC	microtubule organizing center	635	51	0.0051
PC1	GO:CC	neuron to neuron synapse	283	28	0.0051
PC1	GO:CC	plasma membrane protein complex	216	23	0.006
PC1	GO:CC	postsynaptic specialization	273	27	0.0061
PC1	GO:CC	PRC1 complex	14	5	0.0061
PC1	GO:CC	cortical microtubule cytoskeleton	4	3	0.0069
PC1	GO:CC	postsynapse	444	38	0.0079
PC1	GO:MF	protein kinase binding	559	55	0.00011
PC1	GO:MF	kinase binding	622	59	0.00011
PC1	GO:MF	ubiquitin-protein transferase activity	316	36	0.00029
PC1	GO:MF	ubiquitin-like protein transferase activity	329	36	0.00049
PC1	GO:MF	GTPase regulator activity	314	34	0.00094
PC1	GO:MF	guanyl-nucleotide exchange factor activity	141	20	0.0013
PC1	GO:MF	dynein light intermediate chain binding	13	6	0.0013
PC1	GO:MF	nucleoside-triphosphatase regulator activity	353	36	0.0015
PC1	GO:MF	protein serine/threonine kinase activity	333	34	0.0022
PC1	GO:MF	phospholipid binding	291	31	0.0022
PC1	GO:MF	phosphatidylinositol binding	188	23	0.0025
PC1	GO:MF	protein kinase activity	412	38	0.0063
PC1	GO:MF	phosphotransferase activity, alcohol group as acceptor	494	43	0.008
PC1	GO:MF	dopamine receptor binding	19	6	0.0097
PC1	HP	Neoplasm of the nervous system	128	25	4.4e-06
PC1	HP	Aplasia/Hypoplasia involving bones of the feet	199	31	8.8e-06
PC1	HP	Sleep disturbance	330	42	8.8e-06
PC1	HP	Abnormal thorax morphology	544	58	8.8e-06
PC1	HP	Neoplasm of the central nervous system	113	22	1.1e-05
PC1	HP	Abnormality of the cerebral ventricles	623	62	1.8e-05
PC1	HP	Cafe-au-lait spot	109	21	1.8e-05
PC1	HP	Ventriculomegaly	492	52	2.1e-05
PC1	HP	Abnormality of the palm	248	33	2.5e-05
PC1	HP	Abnormality of the philtrum	430	47	2.5e-05
PC1	HP	Autistic behavior	404	45	2.5e-05
PC1	HP	Aplasia/hypoplasia involving bones of the lower limbs	250	33	2.5e-05
PC1	HP	Increased head circumference	326	39	2.6e-05
PC1	HP	Macrocephaly	315	38	2.8e-05
PC1	HP	Abnormality of the palpebral fissures	547	55	2.8e-05
PC1	HP	Abnormality of the dentition	562	56	2.8e-05
PC1	HP	Abnormal lower limb bone morphology	478	50	2.8e-05
PC1	HP	Short digit	384	43	3e-05
PC1	HP	Aplasia/hypoplasia involving bones of the extremities	430	46	4e-05
PC1	HP	Hyperactivity	328	38	5.5e-05
PC1	HP	Aplasia/Hypoplasia of toe	95	18	5.6e-05
PC1	HP	Localized skin lesion	524	52	6.2e-05
PC1	HP	Abnormal fear/anxiety-related behavior	242	31	6.4e-05
PC1	HP	Malignant neoplasm of the central nervous system	60	14	6.4e-05
PC1	HP	Long philtrum	256	32	7e-05
PC1	HP	Abnormality of upper lip	559	54	7.9e-05
PC1	HP	Slanting of the palpebral fissure	474	48	8.3e-05
PC1	HP	Cryptorchidism	506	50	9.2e-05
PC1	HP	Aplasia/hypoplasia involving bones of the hand	339	38	9.2e-05
PC1	HP	Myoclonus	249	31	9.6e-05
PC1	HP	Aplasia/hypoplasia of the extremities	465	47	0.0001
PC1	HP	Benign neoplasm of the central nervous system	73	15	0.00011
PC1	HP	Neoplasm by histology	227	29	0.00011
PC1	HP	Attention deficit hyperactivity disorder	215	28	0.00012
PC1	HP	Nervous tissue neoplasm	56	13	0.00012
PC1	HP	Neuroectodermal neoplasm	56	13	0.00012
PC1	HP	Neuroepithelial neoplasm	56	13	0.00012
PC1	HP	Impairment in personality functioning	444	45	0.00013
PC1	HP	Abnormal blood vessel morphology	545	52	0.00013
PC1	HP	Primitive neuroectodermal tumor	33	10	0.00013
PC1	HP	Abnormal vascular morphology	546	52	0.00014
PC1	HP	Short attention span	295	34	0.00014
PC1	HP	Somatic mutation	126	20	0.00014
PC1	HP	Abnormal testis morphology	608	56	0.00015
PC1	HP	Meningioma	34	10	0.00016
PC1	HP	Increased intracranial pressure	50	12	0.00017
PC1	HP	Abnormality of intracranial pressure	50	12	0.00017
PC1	HP	Constitutional symptom	540	51	0.00019
PC1	HP	Abnormal emotion/affect behavior	355	38	0.00019
PC1	HP	Self-injurious behavior	108	18	0.00019
PC1	HP	Hip dysplasia	109	18	0.00022
PC1	HP	Aplasia/hypoplasia involving bones of the upper limbs	358	38	0.00022
PC1	HP	Abnormal aggressive, impulsive or violent behavior	226	28	0.00022
PC1	HP	Ptosis	472	46	0.00023
PC1	HP	Epicanthus	373	39	0.00023
PC1	HP	Absent toe	61	13	0.00023
PC1	HP	Depressed nasal bridge	374	39	0.00023
PC1	HP	Intellectual disability, mild	266	31	0.00023
PC1	HP	Deviation of the hallux	61	13	0.00023
PC1	HP	Sarcoma	121	19	0.00023
PC1	HP	Stereotypy	155	22	0.00024
PC1	HP	Focal emotional seizure with laughing	29	9	0.00024
PC1	HP	Focal emotional seizure	29	9	0.00024
PC1	HP	Neoplasm of the endocrine system	81	15	0.00027
PC1	HP	Aggressive behavior	158	22	0.0003
PC1	HP	Abnormality of pelvic girdle bone morphology	399	40	0.00039
PC1	HP	Hypertelorism	501	47	0.0004
PC1	HP	Papilledema	39	10	0.00042
PC1	HP	Decreased circulating ACTH level	18	7	0.00042
PC1	HP	Brachydactyly	237	28	0.00043
PC1	HP	Abnormal corpus callosum morphology	641	56	0.00046
PC1	HP	Abnormality of the hip bone	346	36	0.00046
PC1	HP	Abnormality of toe	461	44	0.00047
PC1	HP	Bilateral generalized polymicrogyria	25	8	0.00049
PC1	HP	Oral-pharyngeal dysphagia	40	10	0.00049
PC1	HP	Abnormal morphology of the great vessels	405	40	0.0005
PC1	HP	Neoplasm of the skeletal system	67	13	0.00053
PC1	HP	Abnormality of lateral ventricle	77	14	0.00054
PC1	HP	Dilation of lateral ventricles	58	12	0.00054
PC1	HP	Neoplasm of the breast	68	13	0.00059
PC1	HP	Downslanted palpebral fissures	325	34	0.00062
PC1	HP	Abnormality of neuronal migration	354	36	0.00065
PC1	HP	Short toe	69	13	0.00067
PC1	HP	Congenital abnormal hair pattern	194	24	0.00068
PC1	HP	Aplasia/hypoplasia affecting bones of the axial skeleton	592	52	0.00068
PC1	HP	Pain	370	37	0.0007
PC1	HP	Abnormality of the ovary	158	21	0.00073
PC1	HP	High forehead	208	25	0.00074
PC1	HP	Short palm	80	14	0.00075
PC1	HP	Aplasia/Hypoplasia involving bones of the skull	534	48	0.00076
PC1	HP	Abnormal rib cage morphology	222	26	0.00079
PC1	HP	Breast carcinoma	52	11	0.00084
PC1	HP	Abnormal upper limb bone morphology	290	31	0.00084
PC1	HP	Focal motor seizure	52	11	0.00084
PC1	HP	Fibroma	52	11	0.00084
PC1	HP	Micrognathia	525	47	0.00096
PC1	HP	Frontal bossing	265	29	0.00096
PC1	HP	Neuroblastic tumor	28	8	0.00097
PC1	HP	Peripheral primitive neuroectodermal neoplasm	28	8	0.00097
PC1	HP	Neuroblastoma	28	8	0.00097
PC1	HP	Typical absence seizure	36	9	0.001
PC1	HP	Feeding difficulties in infancy	393	38	0.001
PC1	HP	Abnormal shape of the frontal region	267	29	0.001
PC1	HP	Abnormality of the menstrual cycle	139	19	0.001
PC1	HP	Aplasia/Hypoplasia of the mandible	528	47	0.001
PC1	HP	Regional abnormality of skin	267	29	0.001
PC1	HP	Anxiety	227	26	0.001
PC1	HP	Abnormal breast morphology	267	29	0.001
PC1	HP	Neurofibromas	15	6	0.001
PC1	HP	Fibrous tissue neoplasm	54	11	0.0011
PC1	HP	Abnormality of the uterus	141	19	0.0012
PC1	HP	Abnormality of the metencephalon	656	55	0.0012
PC1	HP	Abnormality of hindbrain morphology	656	55	0.0012
PC1	HP	Abnormality of the penis	456	42	0.0012
PC1	HP	Eyelid myoclonus	29	8	0.0012
PC1	HP	Neoplasm of the genitourinary tract	153	20	0.0012
PC1	HP	Abnormality of dental eruption	141	19	0.0012
PC1	HP	Abnormality of the female genitalia	354	35	0.0012
PC1	HP	Abnormality of the breast	270	29	0.0012
PC1	HP	Soft tissue sarcoma	85	14	0.0012
PC1	HP	Cerebellar malformation	271	29	0.0012
PC1	HP	Intestinal polyp	46	10	0.0012
PC1	HP	Abnormal systemic arterial morphology	327	33	0.0012
PC1	HP	Abnormal joint morphology	659	55	0.0012
PC1	HP	Abnormality of the pinna	519	46	0.0012
PC1	HP	Abnormality of calvarial morphology	597	51	0.0013
PC1	HP	Abnormal female reproductive system physiology	180	22	0.0013
PC1	HP	Short foot	97	15	0.0013
PC1	HP	Focal non-motor seizure	38	9	0.0014
PC1	HP	Abnormal prolactin level	16	6	0.0014
PC1	HP	Neoplasm of the peripheral nervous system	47	10	0.0014
PC1	HP	Neoplasm of the liver	66	12	0.0014
PC1	HP	Blepharophimosis	98	15	0.0015
PC1	HP	Ventricular septal defect	303	31	0.0015
PC1	HP	High palate	479	43	0.0015
PC1	HP	Gastroesophageal reflux	262	28	0.0015
PC1	HP	Abnormality of the abdominal wall	318	32	0.0015
PC1	HP	Gonadal neoplasm	67	12	0.0015
PC1	HP	Polymicrogyria	196	23	0.0015
PC1	HP	Abnormal cerebellum morphology	651	54	0.0015
PC1	HP	Abnormal atrial septum morphology	290	30	0.0015
PC1	HP	Neoplasm of the pituitary gland	39	9	0.0015
PC1	HP	Hernia	347	34	0.0015
PC1	HP	Abnormal cardiac septum morphology	450	41	0.0015
PC1	HP	Neoplasm of the anterior pituitary	39	9	0.0015
PC1	HP	Ovarian neoplasm	48	10	0.0016
PC1	HP	Oculogyric crisis	31	8	0.0016
PC1	HP	Abnormal hair pattern	210	24	0.0016
PC1	HP	Misalignment of teeth	210	24	0.0016
PC1	HP	Abnormality of refraction	378	36	0.0016
PC1	HP	Abnormality of mouth size	264	28	0.0016
PC1	HP	Cleft palate	378	36	0.0016
PC1	HP	Astigmatism	123	17	0.0017
PC1	HP	Neoplasm of the gastrointestinal tract	172	21	0.0017
PC1	HP	Abnormal ventricular septum morphology	307	31	0.0017
PC1	HP	Abnormal lung morphology	592	50	0.0017
PC1	HP	Abnormal hard palate morphology	379	36	0.0017
PC1	HP	Abnormal cardiac ventricle morphology	394	37	0.0017
PC1	HP	Hemifacial spasm	11	5	0.0017
PC1	HP	Neoplasm	531	46	0.0017
PC1	HP	Spinal cord compression	17	6	0.0017
PC1	HP	Pain in head and neck region	17	6	0.0017
PC1	HP	Bone cyst	17	6	0.0017
PC1	HP	Abnormal morphology of the hippocampus	40	9	0.0017
PC1	HP	Abnormal morphology of female internal genitalia	294	30	0.0017
PC1	HP	Abnormal pulmonary artery morphology	79	13	0.0017
PC1	HP	Synostosis of joints	101	15	0.0017
PC1	HP	Abnormal cortical gyration	295	30	0.0018
PC1	HP	Short hallux	32	8	0.0018
PC1	HP	Abnormality of the upper respiratory tract	254	27	0.0019
PC1	HP	Genital neoplasm	102	15	0.0019
PC1	HP	Neoplasm of the large intestine	80	13	0.0019
PC1	HP	Abnormality of the spinal cord	201	23	0.002
PC1	HP	Aplasia/Hypoplasia of the corpus callosum	582	49	0.002
PC1	HP	Intestinal polyposis	41	9	0.002
PC1	HP	Abnormal morphology of the limbic system	41	9	0.002
PC1	HP	Abnormality of the cerebral cortex	326	32	0.002
PC1	HP	Kyphosis	312	31	0.002
PC1	HP	Abnormal aortic morphology	229	25	0.0021
PC1	HP	Abnormal scapula morphology	92	14	0.0021
PC1	HP	Neoplasm of the skin	115	16	0.0022
PC1	HP	Aplasia/Hypoplasia of the hallux	33	8	0.0022
PC1	HP	Abnormality of circulating cortisol level	33	8	0.0022
PC1	HP	Neoplasm by anatomical site	508	44	0.0022
PC1	HP	Abnormal fingertip morphology	51	10	0.0022
PC1	HP	Low hanging columella	18	6	0.0022
PC1	HP	Abnormality of the cerebellar vermis	217	24	0.0023
PC1	HP	Abnormality of forearm bone	140	18	0.0023
PC1	HP	Neoplasm of the oral cavity	42	9	0.0023
PC1	HP	Abnormality of the radius	128	17	0.0023
PC1	HP	Reduced circulating prolactin concentration	12	5	0.0024
PC1	HP	Upslanted palpebral fissure	205	23	0.0024
PC1	HP	Thick vermilion border	179	21	0.0025
PC1	HP	Abnormal sternum morphology	274	28	0.0025
PC1	HP	Abnormal bleeding	274	28	0.0025
PC1	HP	Atrial septal defect	288	29	0.0025
PC1	HP	Facial asymmetry	94	14	0.0025
PC1	HP	Hamartoma	62	11	0.0026
PC1	HP	Abnormality of circulating glucocorticoid level	34	8	0.0026
PC1	HP	Abnormal internal genitalia	318	31	0.0026
PC1	HP	Abnormality of the forearm	142	18	0.0026
PC1	HP	Neoplasm of the thyroid gland	43	9	0.0026
PC1	HP	Deviation of toes	95	14	0.0027
PC1	HP	Displacement of the urethral meatus	235	25	0.0028
PC1	HP	Abnormal male urethral meatus morphology	235	25	0.0028
PC1	HP	Abnormality of the endometrium	19	6	0.0029
PC1	HP	Myoclonic spasms	19	6	0.0029
PC1	HP	Abnormal uterus morphology	96	14	0.003
PC1	HP	Short nose	209	23	0.003
PC1	HP	Abnormal hair whorl	35	8	0.0031
PC1	HP	Bone pain	44	9	0.0031
PC1	HP	Hypospadias	223	24	0.0031
PC1	HP	Clinodactyly	351	33	0.0031
PC1	HP	Hypoplasia of the corpus callosum	381	35	0.0031
PC1	HP	Abnormality of skin pigmentation	279	28	0.0031
PC1	HP	Tonic seizure	54	10	0.0032
PC1	HP	Panic attack	54	10	0.0032
PC1	HP	Abnormality of thumb phalanx	145	18	0.0032
PC1	HP	Psychogenic non-epileptic seizure	54	10	0.0032
PC1	HP	Focal impaired awareness seizure	64	11	0.0032
PC1	HP	Abnormality of circulating adrenocorticotropin level	27	7	0.0032
PC1	HP	Constipation	224	24	0.0032
PC1	HP	Poor speech	211	23	0.0033
PC1	HP	Visual acuity test abnormality	13	5	0.0033
PC1	HP	Abnormality of the pulmonary artery	86	13	0.0033
PC1	HP	Abnormality of the lower urinary tract	506	43	0.0034
PC1	HP	Oral cleft	414	37	0.0035
PC1	HP	Proptosis	172	20	0.0035
PC1	HP	Abnormality of skeletal maturation	240	25	0.0036
PC1	HP	Autism	122	16	0.0036
PC1	HP	Gastrostomy tube feeding in infancy	87	13	0.0036
PC1	HP	Triangular shaped phalanges of the hand	147	18	0.0036
PC1	HP	Abnormal intestine morphology	477	41	0.0037
PC1	HP	Abnormal 5th finger morphology	312	30	0.0038
PC1	HP	Abnormality of the urethra	269	27	0.0038
PC1	HP	Delayed speech and language development	604	49	0.0038
PC1	HP	Abnormality of the calvaria	653	52	0.0038
PC1	HP	Myopia	242	25	0.004
PC1	HP	Abnormality of the midface	388	35	0.004
PC1	HP	Renal hypoplasia/aplasia	215	23	0.0041
PC1	HP	Basal cell carcinoma	37	8	0.0041
PC1	HP	Abnormality of dental morphology	162	19	0.0042
PC1	HP	Morphological abnormality of the gastrointestinal tract	608	49	0.0042
PC1	HP	Abnormality of digestive system morphology	608	49	0.0042
PC1	HP	Functional abnormality of the gastrointestinal tract	608	49	0.0042
PC1	HP	Brain imaging abnormality	78	12	0.0044
PC1	HP	Abnormality of the chin	217	23	0.0046
PC1	HP	Frontal upsweep of hair	29	7	0.0046
PC1	HP	Abnormal eyebrow morphology	377	34	0.0047
PC1	HP	Glioma	38	8	0.0048
PC1	HP	Neoplasm of the eye	38	8	0.0048
PC1	HP	Aplasia/Hypoplasia of the cerebellar vermis	191	21	0.0048
PC1	HP	Fatigue	191	21	0.0048
PC1	HP	Sporadic	68	11	0.0048
PC1	HP	Intellectual disability, profound	114	15	0.0049
PC1	HP	Cortical myoclonus	4	3	0.0052
PC1	HP	Abnormality of the nares	410	36	0.0052
PC1	HP	Abnormality of the ribs	179	20	0.0053
PC1	HP	Synostosis involving bones of the upper limbs	69	11	0.0054
PC1	HP	Thyroid carcinoma	30	7	0.0055
PC1	HP	Neoplasm of fatty tissue	30	7	0.0055
PC1	HP	Lipomatous tumor	30	7	0.0055
PC1	HP	Arrhythmia	235	24	0.0056
PC1	HP	Smooth philtrum	116	15	0.0057
PC1	HP	Large intestinal polyposis	22	6	0.0057
PC1	HP	Abnormality of the cheek	167	19	0.0057
PC1	HP	Coarctation of aorta	81	12	0.0059
PC1	HP	Reduced visual acuity	308	29	0.0059
PC1	HP	Relative macrocephaly	49	9	0.0059
PC1	HP	Sparse eyebrow	70	11	0.006
PC1	HP	Medulloblastoma	15	5	0.006
PC1	HP	Narrow mouth	142	17	0.006
PC1	HP	Anorectal anomaly	195	21	0.006
PC1	HP	Colonic diverticula	15	5	0.006
PC1	HP	Deeply set eye	155	18	0.006
PC1	HP	Hematological neoplasm	169	19	0.0064
PC1	HP	Adrenal hyperplasia	9	4	0.0064
PC1	HP	Abnormal finger phalanx morphology	447	38	0.0065
PC1	HP	Anteverted nares	401	35	0.0066
PC1	HP	Abnormality of upper lip vermillion	267	26	0.0066
PC1	HP	Abnormality of mouth shape	170	19	0.0068
PC1	HP	Delayed skeletal maturation	211	22	0.0068
PC1	HP	Abnormal blood ion concentration	157	18	0.0069
PC1	HP	Abnormality of the skull base	144	17	0.0069
PC1	HP	Abnormality of cardiovascular system electrophysiology	268	26	0.0069
PC1	HP	Focal-onset seizure	184	20	0.0069
PC1	HP	Abnormal dermatoglyphics	184	20	0.0069
PC1	HP	Multiple lipomas	23	6	0.0069
PC1	HP	Abnormality of the hallux	119	15	0.0069
PC1	HP	Abnormal glial cell morphology	119	15	0.0069
PC1	HP	Open mouth	83	12	0.0069
PC1	HP	Atonic seizure	61	10	0.007
PC1	HP	Leukemia	107	14	0.0071
PC1	HP	Abnormal cardiac atrium morphology	313	29	0.0071
PC1	HP	Heterogeneous	145	17	0.0072
PC1	HP	Abnormal bone structure	451	38	0.0072
PC1	HP	Abnormality of the curvature of the cornea	185	20	0.0072
PC1	HP	Male reproductive system neoplasm	41	8	0.0072
PC1	HP	Abnormal thumb morphology	255	25	0.0072
PC1	HP	Abnormal number of teeth	213	22	0.0074
PC1	HP	Abnormality of the larynx	120	15	0.0074
PC1	HP	Edema	300	28	0.0076
PC1	HP	Short philtrum	146	17	0.0076
PC1	HP	Aplasia/Hypoplasia of the eyebrow	96	13	0.0077
PC1	HP	Hernia of the abdominal wall	286	27	0.0079
PC1	HP	Abnormality of the adrenal glands	121	15	0.0079
PC1	HP	Specific learning disability	187	20	0.008
PC1	HP	Thin skin	52	9	0.0083
PC1	HP	Back pain	42	8	0.0083
PC1	HP	Hamartoma of the orbital region	24	6	0.0083
PC1	HP	Hamartoma of the eye	24	6	0.0083
PC1	HP	Pectus excavatum	188	20	0.0085
PC1	HP	Abdominal wall defect	288	27	0.0086
PC1	HP	Adult onset	135	16	0.0086
PC1	HP	Abnormal serum testosterone level	33	7	0.0087
PC1	HP	Prominent fingertip pads	33	7	0.0087
PC1	HP	Prominent digit pad	33	7	0.0087
PC1	HP	Neoplasm of the rectum	33	7	0.0087
PC1	HP	Renal neoplasm	86	12	0.0089
PC1	HP	Skin appendage neoplasm	10	4	0.0089
PC1	HP	Weak extraocular muscles	10	4	0.0089
PC1	HP	Abnormality of the neck	411	35	0.0089
PC1	HP	Pulmonary cyst	10	4	0.0089
PC1	HP	Spinal meningioma	10	4	0.0089
PC1	HP	Neoplasm of the posterior pituitary	10	4	0.0089
PC1	HP	Hypothalamic hypothyroidism	10	4	0.0089
PC1	HP	Intracranial meningioma	10	4	0.0089
PC1	HP	Ear pain	10	4	0.0089
PC1	HP	Abnormal kinetic perimetry test	10	4	0.0089
PC1	HP	Focal T2 hypointense thalamic lesion	10	4	0.0089
PC1	HP	Abnormality of facial soft tissue	275	26	0.009
PC1	HP	Abnormality of upper limb joint	305	28	0.0091
PC1	HP	Hemangioma	99	13	0.0095
PC1	HP	Headache	150	17	0.0095
PC1	HP	Cerebellar vermis hypoplasia	177	19	0.0096
PC1	HP	Agenesis of corpus callosum	233	23	0.0096
PC1	HP	Lipoma	17	5	0.0096
PC1	HP	Glioblastoma multiforme	17	5	0.0096
PC1	HP	Absent speech	219	22	0.0096
PC1	HP	Abnormality of the nasal alae	461	38	0.0097
PC1	HP	Abnormality of long bone morphology	461	38	0.0097
PC1	HP	Abnormality of lower limb joint	414	35	0.0098
PC1	HP	Aplasia/Hypoplasia of the skin	112	14	0.0098
PC1	HP	Upper eyelid edema	5	3	0.0098
PC1	HP	Colon cancer	34	7	0.0099
PC1	HP	Joint hypermobility	234	23	0.0099
PC1	HP	Patent foramen ovale	54	9	0.0099
PC1	HP	Inguinal hernia	178	19	0.0099
PC1	KEGG	Pathways in cancer	332	42	3e-06
PC1	KEGG	Human cytomegalovirus infection	151	24	3.4e-05
PC1	KEGG	Toll-like receptor signaling pathway	50	12	0.0003
PC1	KEGG	Neurotrophin signaling pathway	94	16	0.00069
PC1	KEGG	Cholinergic synapse	57	12	0.00069
PC1	KEGG	Chemokine signaling pathway	97	16	0.00069
PC1	KEGG	Regulation of lipolysis in adipocytes	26	8	0.00078
PC1	KEGG	Parathyroid hormone synthesis, secretion and action	60	12	0.00082
PC1	KEGG	Gap junction	54	11	0.0013
PC1	KEGG	Chagas disease	55	11	0.0014
PC1	KEGG	B cell receptor signaling pathway	47	10	0.0015
PC1	KEGG	Human immunodeficiency virus 1 infection	144	19	0.0015
PC1	KEGG	Growth hormone synthesis, secretion and action	77	13	0.0015
PC1	KEGG	Vasopressin-regulated water reabsorption	33	8	0.0019
PC1	KEGG	Glutamatergic synapse	60	11	0.0019
PC1	KEGG	Ubiquitin mediated proteolysis	128	17	0.0019
PC1	KEGG	Melanogenesis	60	11	0.0019
PC1	KEGG	Dopaminergic synapse	82	13	0.0019
PC1	KEGG	Ras signaling pathway	138	18	0.0019
PC1	KEGG	Cushing syndrome	93	14	0.0019
PC1	KEGG	Renin secretion	26	7	0.0021
PC1	KEGG	Kaposi sarcoma-associated herpesvirus infection	130	17	0.0021
PC1	KEGG	Platelet activation	63	11	0.0022
PC1	KEGG	Signaling pathways regulating pluripotency of stem cells	87	13	0.0029
PC1	KEGG	Yersinia infection	100	14	0.0034
PC1	KEGG	Relaxin signaling pathway	78	12	0.0035
PC1	KEGG	Gastric acid secretion	38	8	0.0038
PC1	KEGG	Circadian entrainment	48	9	0.004
PC1	KEGG	Human papillomavirus infection	210	22	0.0049
PC1	KEGG	Hedgehog signaling pathway	40	8	0.0049
PC1	KEGG	Cocaine addiction	24	6	0.0067
PC1	KEGG	Hepatitis C	98	13	0.0071
PC1	KEGG	Prostate cancer	76	11	0.0079
PC1	KEGG	Chronic myeloid leukemia	65	10	0.0079
PC1	KEGG	Influenza A	88	12	0.0079
PC1	KEGG	Wnt signaling pathway	101	13	0.0084
PC1	KEGG	Longevity regulating pathway	66	10	0.0085
PC1	MIRNA	mmu-miR-149-5p	348	46	1.3e-07
PC1	MIRNA	mmu-miR-181a-5p	364	46	3.9e-07
PC1	MIRNA	mmu-miR-15a-5p	424	49	1.5e-06
PC1	MIRNA	mmu-miR-136-5p	238	34	1.5e-06
PC1	MIRNA	mmu-miR-324-3p	288	38	1.6e-06
PC1	MIRNA	mmu-miR-7b-5p	359	43	2.8e-06
PC1	MIRNA	mmu-miR-9-5p	404	45	1e-05
PC1	MIRNA	mmu-miR-425-5p	317	38	1.3e-05
PC1	MIRNA	mmu-miR-301b-3p	300	36	2.5e-05
PC1	MIRNA	mmu-miR-223-3p	236	30	6.1e-05
PC1	MIRNA	mmu-miR-541-5p	233	29	0.00013
PC1	MIRNA	mmu-miR-340-5p	473	46	0.00021
PC1	MIRNA	mmu-miR-34b-5p	284	32	0.00029
PC1	MIRNA	mmu-miR-26a-5p	342	35	0.00085
PC1	MIRNA	mmu-miR-297a-5p	249	28	0.00096
PC1	MIRNA	mmu-miR-124-3p	354	35	0.0015
PC1	MIRNA	mmu-miR-687	12	5	0.0043
PC1	MIRNA	mmu-miR-494-3p	26	7	0.0047
PC1	MIRNA	mmu-miR-24-3p	285	28	0.008
PC1	REAC	Adaptive Immune System	457	46	0.00094
PC1	REAC	Developmental Biology	230	28	0.0015
PC1	REAC	Membrane Trafficking	426	42	0.0018
PC1	REAC	Vesicle-mediated transport	431	42	0.002
PC1	REAC	Myogenesis	15	6	0.0055
PC1	REAC	G alpha (12/13) signalling events	47	10	0.0075
PC1	TF	Factor: Zfx; motif: SNSCAGGCCKCGSCSS; match class: 1	437	56	7.6e-10
PC1	TF	Factor: Zfp281; motif: TGGGGGAGGGG	628	52	0.0015
PC1	TF	Factor: CNOT3; motif: GGCCGCGSSS; match class: 1	504	44	0.0015
PC1	TF	Factor: Egr-1; motif: WTGCGTGGGCGK; match class: 1	645	52	0.0027
PC1	TF	Factor: Egr1; motif: NCCGCCCCCGCANN; match class: 1	488	42	0.0028
PC1	TF	Factor: HIC1; motif: NSNNNNTGCCCSSNN; match class: 1	326	31	0.0033
PC1	TF	Factor: ctcf; motif: YGGCCASYAGGGGGCGCYNN; match class: 1	637	51	0.0035
PC1	TF	Factor: Meis2; motif: NTGACAN; match class: 1	89	13	0.0041
PC1	TF	Factor: FKHL5; motif: ATGTTTAT; match class: 1	38	8	0.0046
PC1	TF	Factor: ZFP740; motif: NNNTWCCCCCCGGNRNN; match class: 1	333	31	0.0046
PC1	TF	Factor: Egr1; motif: NNMCGCCCMCTCAMWN; match class: 1	607	48	0.0065
PC1	WP	TNF-alpha NF-kB Signaling Pathway	164	27	2.7e-06
PC1	WP	G Protein Signaling Pathways	62	14	7.1e-05
PC1	WP	Chemokine signaling pathway	94	16	0.00043
PC1	WP	ESC Pluripotency Pathways	68	12	0.0028
PC1	WP	Regulation of Actin Cytoskeleton	99	14	0.0059
PC2	GO:BP	RNA polymerase II preinitiation complex assembly	20	7	0.0055
PC2	GO:BP	oxidative phosphorylation	104	16	0.0064
PC2	GO:BP	cell division	467	42	0.0094
PC2	GO:CC	mitochondrial protein-containing complex	245	35	3.5e-07
PC2	GO:CC	intracellular protein-containing complex	640	55	0.00064
PC2	GO:CC	organellar ribosome	90	15	0.00073
PC2	GO:CC	mitochondrial ribosome	90	15	0.00073
PC2	GO:CC	mitochondrial large ribosomal subunit	57	11	0.002
PC2	GO:CC	organellar large ribosomal subunit	57	11	0.002
PC2	GO:CC	inner mitochondrial membrane protein complex	117	16	0.0039
PC2	GO:CC	RNA polymerase complex	94	14	0.0039
PC2	REAC	Cell Cycle	518	51	0.00034
PC2	REAC	Cell Cycle Checkpoints	260	31	0.00041
PC2	REAC	M Phase	346	37	0.00041
PC2	REAC	Cell Cycle, Mitotic	459	45	0.00041
PC2	REAC	Mitochondrial translation	83	15	0.0006
PC2	REAC	Mitochondrial translation termination	82	15	0.0006
PC2	REAC	Mitotic Prometaphase	172	23	0.0006
PC2	REAC	Respiratory electron transport, ATP synthesis by chemiosmotic coupling, and heat production by uncoupling proteins.	76	14	0.00086
PC2	REAC	Mitochondrial translation elongation	80	14	0.0013
PC2	REAC	Processing of Capped Intron-Containing Pre-mRNA	226	26	0.0015
PC2	REAC	RNA polymerase II transcribes snRNA genes	64	12	0.002
PC2	REAC	The citric acid (TCA) cycle and respiratory electron transport	120	17	0.0021
PC2	REAC	Mitotic Spindle Checkpoint	97	15	0.0021
PC2	REAC	Mitotic Anaphase	173	21	0.0028
PC2	REAC	Mitotic Metaphase and Anaphase	174	21	0.0029
PC2	REAC	Organelle biogenesis and maintenance	203	23	0.0034
PC2	REAC	Separation of Sister Chromatids	165	20	0.0036
PC2	REAC	mRNA Capping	27	7	0.0067
PC2	REAC	Transport of Mature Transcript to Cytoplasm	77	12	0.0076
PC2	REAC	RNA Polymerase II Pre-transcription Events	66	11	0.0076
PC2	REAC	Formation of the Early Elongation Complex	30	7	0.0095
PC2	REAC	Amplification of signal from unattached kinetochores via a MAD2 inhibitory signal	82	12	0.0095
PC2	REAC	Mitotic G2-G2/M phases	171	19	0.0095
PC2	REAC	Transport of Mature mRNAs Derived from Intronless Transcripts	40	8	0.0095
PC2	REAC	Transport of Mature mRNA Derived from an Intronless Transcript	39	8	0.0095
PC2	REAC	Resolution of Sister Chromatid Cohesion	103	14	0.0095
PC2	REAC	RNA Polymerase II Transcription Pre-Initiation And Promoter Opening	40	8	0.0095
PC2	REAC	RNA Polymerase II Transcription Initiation And Promoter Clearance	40	8	0.0095
PC2	REAC	RNA Polymerase II Transcription Initiation	40	8	0.0095
PC2	REAC	RNA Polymerase II Promoter Escape	40	8	0.0095
PC2	REAC	G2/M Transition	169	19	0.0095
PC2	REAC	Amplification of signal from the kinetochores	82	12	0.0095
PC2	TF	Factor: Ehf; motif: NNNANCCGGAAGTNN; match class: 1	640	65	1.4e-07
PC2	TF	Factor: TBP; motif: TTTATAN; match class: 1	126	21	1.1e-05
PC2	TF	Factor: Pit-1; motif: NNWWATTCAT; match class: 1	448	45	3e-05
PC2	TF	Factor: GABPalpha_GABPbeta; motif: CTTCCKGY; match class: 1	335	36	6.9e-05
PC2	TF	Factor: ER81; motif: RCCGGAWRYN; match class: 1	650	56	0.00015
PC2	TF	Factor: Bcl-6; motif: NTTYCTAGRA; match class: 1	627	54	0.00021
PC2	TF	Factor: ETV3; motif: ANCGGAARYN; match class: 1	440	41	0.00038
PC2	TF	Factor: SFPI1; motif: NNAWTTNNGGAACN; match class: 1	484	43	0.00068
PC2	TF	Factor: foxl2; motif: TGTTTAYATTN	620	51	0.00095
PC2	TF	Factor: Oct-1; motif: NNGAATATKCANNNN; match class: 1	531	45	0.0012
PC2	TF	Factor: Freac-7; motif: WNNANATAAAYANNNN; match class: 1	453	40	0.0012
PC2	TF	Factor: Elf-1; motif: NNANCCGGAAGTGN; match class: 1	469	41	0.0012
PC2	TF	Factor: TCF7RELATED; motif: NANNWWCAAAGN; match class: 1	261	27	0.0013
PC2	TF	Factor: Net; motif: ACCGGAARTN	477	41	0.0017
PC2	TF	Factor: Zfp260; motif: SAMAATNATM	120	16	0.0018
PC2	TF	Factor: Dlx-3; motif: NNNYNAATTAAN	432	38	0.0018
PC2	TF	Factor: Cdx-2; motif: BNNATAAANRN	625	50	0.0019
PC2	TF	Factor: SAP1A; motif: ACCGGAWRTN	418	37	0.0019
PC2	TF	Factor: Prx2; motif: TYAWAKTAA; match class: 1	269	27	0.002
PC2	TF	Factor: MEF-2D; motif: NKCTATTTTTAGMN	257	26	0.0022
PC2	TF	Factor: Arid5a; motif: NYAATATTGNNANN	502	42	0.0024
PC2	TF	Factor: ELF1; motif: NCCGGAARTN; match class: 1	364	33	0.0026
PC2	TF	Factor: POU3F2; motif: ATGMATWWATTCAT; match class: 1	539	44	0.0028
PC2	TF	Factor: pitx1; motif: RGGGATTARN; match class: 1	446	38	0.0031
PC2	TF	Factor: Shox2; motif: NYAATTAN	526	43	0.0031
PC2	TF	Factor: Uncx; motif: YTAATTAN	526	43	0.0031
PC2	TF	Factor: nerf; motif: NCCGGAARTN; match class: 1	323	30	0.0031
PC2	TF	Factor: Barx1; motif: NNTAAKKGTTTT; match class: 1	181	20	0.0034
PC2	TF	Factor: beta-catenin; motif: CTTTGWTN; match class: 1	468	39	0.0038
PC2	TF	Factor: FOXL2; motif: TWAKACWAMTTT; match class: 1	474	39	0.0048
PC2	TF	Factor: FOXK1; motif: NNNAYAAYAACANNN; match class: 1	655	50	0.0048
PC2	TF	Factor: c-Ets-1(p54); motif: NNACMGGAWRTNN; match class: 1	382	33	0.0053
PC2	TF	Factor: c-Myb; motif: NNNNNAACCGTTANNNN; match class: 1	512	41	0.0057
PC2	TF	Factor: FOXO4; motif: RWAAACAANNN	628	48	0.0057
PC2	TF	Factor: DMRT4; motif: AATGTADCAAWTT; match class: 1	64	10	0.0065
PC2	TF	Factor: STAT1; motif: TTCNRGGAAN; match class: 1	138	16	0.0067
PC2	TF	Factor: DMRT2; motif: NAWWTTGWTACATTGW; match class: 1	5	3	0.0079
PC2	TF	Factor: foxl2; motif: TGTTTAYATTN; match class: 1	35	7	0.0085
PC2	TF	Factor: MECP2; motif: CCGGNNTTWA; match class: 1	609	46	0.0086
PC2	TF	Factor: STAT4; motif: YTTCCYRGAAR; match class: 1	46	8	0.0096
PC2	TF	Factor: TCF7L2; motif: NNNNATCAATCRNNNN; match class: 1	46	8	0.0096
PC2	WP	Electron Transport Chain	91	14	0.0079
PC3	CORUM	Drosha complex	6	4	0.0047
PC3	GO:BP	mRNA metabolic process	576	88	1.6e-19
PC3	GO:BP	mRNA processing	424	72	2.7e-18
PC3	GO:BP	RNA splicing	359	57	7.9e-13
PC3	GO:BP	ribonucleoprotein complex biogenesis	388	57	1.8e-11
PC3	GO:BP	RNA splicing, via transesterification reactions	250	42	2.9e-10
PC3	GO:BP	RNA splicing, via transesterification reactions with bulged adenosine as nucleophile	250	42	2.9e-10
PC3	GO:BP	mRNA splicing, via spliceosome	250	42	2.9e-10
PC3	GO:BP	ncRNA processing	333	45	8.5e-08
PC3	GO:BP	regulation of mRNA metabolic process	222	34	5e-07
PC3	GO:BP	negative regulation of mRNA processing	29	12	8.6e-07
PC3	GO:BP	ncRNA metabolic process	400	48	9.7e-07
PC3	GO:BP	negative regulation of mRNA metabolic process	73	18	1.4e-06
PC3	GO:BP	regulation of mRNA processing	127	24	1.4e-06
PC3	GO:BP	rRNA metabolic process	197	30	3.6e-06
PC3	GO:BP	ribosome biogenesis	268	36	3.9e-06
PC3	GO:BP	ribonucleoprotein complex subunit organization	178	28	4.9e-06
PC3	GO:BP	rRNA processing	192	29	6.7e-06
PC3	GO:BP	ribonucleoprotein complex assembly	172	27	8.1e-06
PC3	GO:BP	regulation of RNA splicing	130	23	8.1e-06
PC3	GO:BP	negative regulation of mRNA splicing, via spliceosome	21	9	3.3e-05
PC3	GO:BP	regulation of mRNA splicing, via spliceosome	91	18	3.7e-05
PC3	GO:BP	RNA catabolic process	216	29	6.9e-05
PC3	GO:BP	spliceosomal snRNP assembly	30	10	0.0001
PC3	GO:BP	DNA replication	214	28	0.00017
PC3	GO:BP	negative regulation of RNA splicing	26	9	0.00024
PC3	GO:BP	mRNA catabolic process	187	25	0.00038
PC3	GO:BP	RNA export from nucleus	78	15	0.00041
PC3	GO:BP	positive regulation of RNA splicing	36	10	0.00054
PC3	GO:BP	positive regulation of mRNA splicing, via spliceosome	18	7	0.0012
PC3	GO:BP	nuclear transport	256	29	0.0016
PC3	GO:BP	nucleocytoplasmic transport	256	29	0.0016
PC3	GO:BP	chromatin assembly or disassembly	155	21	0.0016
PC3	GO:BP	chromatin organization	639	55	0.0017
PC3	GO:BP	organic cyclic compound catabolic process	328	34	0.0019
PC3	GO:BP	ceramide catabolic process	14	6	0.0023
PC3	GO:BP	ganglioside catabolic process	5	4	0.0023
PC3	GO:BP	regulation of chromatin organization	172	22	0.0023
PC3	GO:BP	spliceosomal tri-snRNP complex assembly	9	5	0.0023
PC3	GO:BP	cellular nitrogen compound catabolic process	310	32	0.0032
PC3	GO:BP	heterocycle catabolic process	311	32	0.0034
PC3	GO:BP	sphingolipid catabolic process	22	7	0.0041
PC3	GO:BP	membrane lipid catabolic process	22	7	0.0041
PC3	GO:BP	DNA repair	434	40	0.0046
PC3	GO:BP	positive regulation of mRNA processing	30	8	0.0048
PC3	GO:BP	RNA localization	170	21	0.005
PC3	GO:BP	nuclear export	133	18	0.005
PC3	GO:BP	oligosaccharide catabolic process	6	4	0.0054
PC3	GO:BP	regulation of RNA binding	11	5	0.0066
PC3	GO:BP	RNA 3'-end processing	90	14	0.0067
PC3	GO:BP	DNA conformation change	255	27	0.007
PC3	GO:BP	nucleobase-containing compound catabolic process	298	30	0.0073
PC3	GO:BP	establishment of RNA localization	151	19	0.0078
PC3	GO:BP	posttranscriptional regulation of gene expression	391	36	0.0095
PC3	GO:BP	aromatic compound catabolic process	318	31	0.0097
PC3	GO:BP	cellular response to DNA damage stimulus	659	53	0.0097
PC3	GO:BP	glycosphingolipid catabolic process	12	5	0.0097
PC3	GO:BP	glycolipid catabolic process	12	5	0.0097
PC3	GO:CC	spliceosomal complex	192	33	7.2e-09
PC3	GO:CC	nuclear body	646	69	1.2e-08
PC3	GO:CC	nuclear speck	333	45	1.2e-08
PC3	GO:CC	ribonucleoprotein complex	644	67	5.5e-08
PC3	GO:CC	U2-type spliceosomal complex	89	20	2.1e-07
PC3	GO:CC	Sm-like protein family complex	72	17	1.2e-06
PC3	GO:CC	catalytic step 2 spliceosome	89	18	5.6e-06
PC3	GO:CC	Cajal body	48	13	7.8e-06
PC3	GO:CC	90S preribosome	22	9	1e-05
PC3	GO:CC	small nuclear ribonucleoprotein complex	60	14	1.9e-05
PC3	GO:CC	preribosome	69	15	1.9e-05
PC3	GO:CC	spliceosomal snRNP complex	53	13	2.3e-05
PC3	GO:CC	U2-type precatalytic spliceosome	49	11	0.00038
PC3	GO:CC	fibrillar center	109	17	0.00038
PC3	GO:CC	precatalytic spliceosome	51	11	0.00053
PC3	GO:CC	lytic vacuole	320	32	0.0015
PC3	GO:CC	lysosome	320	32	0.0015
PC3	GO:CC	vacuole	396	37	0.0017
PC3	GO:CC	small-subunit processome	33	8	0.0026
PC3	GO:CC	U4/U6 x U5 tri-snRNP complex	31	7	0.0095
PC3	GO:CC	spliceosomal tri-snRNP complex	31	7	0.0095
PC3	GO:MF	mRNA binding	250	36	1.2e-06
PC3	GO:MF	catalytic activity, acting on RNA	317	37	9.2e-05
PC3	GO:MF	RNA helicase activity	61	14	0.00013
PC3	GO:MF	snRNA binding	38	11	0.00014
PC3	GO:MF	U4 snRNA binding	4	4	0.00063
PC3	GO:MF	snoRNA binding	30	9	0.00073
PC3	GO:MF	ribonucleoprotein complex binding	137	20	0.00076
PC3	GO:MF	helicase activity	140	20	0.00097
PC3	GO:MF	hydrolase activity, hydrolyzing O-glycosyl compounds	52	11	0.0022
PC3	GO:MF	mRNA 3'-UTR binding	84	14	0.0031
PC3	GO:MF	single-stranded DNA binding	101	15	0.0061
PC3	HP	Abnormality of glycosphingolipid metabolism	6	5	0.0024
PC3	HP	Abnormality of glycolipid metabolism	6	5	0.0024
PC3	HP	Cherry red spot of the macula	11	6	0.0049
PC3	KEGG	Spliceosome	120	34	2.9e-15
PC3	KEGG	Lysosome	104	19	5.4e-05
PC3	KEGG	RNA transport	147	22	0.00016
PC3	KEGG	Other glycan degradation	16	6	0.0031
PC3	KEGG	Ribosome biogenesis in eukaryotes	66	12	0.0031
PC3	REAC	Processing of Capped Intron-Containing Pre-mRNA	226	47	4e-15
PC3	REAC	mRNA Splicing - Major Pathway	172	40	1e-14
PC3	REAC	Metabolism of RNA	521	73	1.3e-14
PC3	REAC	mRNA Splicing	178	40	1.9e-14
PC3	REAC	Transport of Mature Transcript to Cytoplasm	77	16	7.6e-05
PC3	REAC	RNA Polymerase II Transcription Termination	63	14	0.00014
PC3	REAC	mRNA 3'-end processing	54	12	0.00067
PC3	REAC	Transport of Mature mRNA derived from an Intron-Containing Transcript	69	13	0.0017
PC3	REAC	Glycosphingolipid metabolism	31	8	0.0057
PC3	REAC	Transport of Mature mRNAs Derived from Intronless Transcripts	40	9	0.0059
PC3	TF	Factor: ERG; motif: ACCGGAARYN; match class: 1	307	37	8.1e-06
PC3	TF	Factor: ETV3; motif: ANCGGAARYN; match class: 1	440	43	0.00018
PC3	TF	Factor: USF2; motif: NNNCCACGTGACN; match class: 1	633	55	0.00028
PC3	TF	Factor: Pet-1; motif: ACCGGAARYN; match class: 1	397	39	0.00036
PC3	TF	Factor: USF1; motif: NNNNGTCACGTGGN; match class: 1	588	51	0.00056
PC3	TF	Factor: GABPalpha_GABPbeta; motif: CTTCCKGY; match class: 1	335	34	0.00058
PC3	TF	Factor: Arnt; motif: NDDNNCACGTGNNNNN; match class: 1	271	29	0.00082
PC3	TF	Factor: ELF1; motif: NCCGGAARTN; match class: 1	364	35	0.0012
PC3	TF	Factor: Erg; motif: NNRCMGGAAGNNNN; match class: 1	100	15	0.0013
PC3	TF	Factor: Staf; motif: MNTTCCCAKMATKCMWNGCRA; match class: 1	40	9	0.0015
PC3	TF	Factor: ER81; motif: RCCGGAWRYN; match class: 1	650	53	0.0017
PC3	TF	Factor: Fli-1; motif: ACCGGAARYN; match class: 1	204	23	0.002
PC3	TF	Factor: REX-1; motif: GGCMGCCATTTT	414	37	0.0031
PC3	TF	Factor: DAX1; motif: NNRNNNNAAGGTCANNNNNN	518	43	0.0045
PC3	TF	Factor: REX1; motif: AANATGGCKGCN	489	41	0.0049
PC3	TF	Factor: c-Ets-1(p54); motif: NNACMGGAWRTNN; match class: 1	382	34	0.0052
PC3	TF	Factor: SAP-1a; motif: NACCGGAAGTV; match class: 1	189	20	0.0091
PC3	TF	Factor: c-Ets-1; motif: NNRRCMGGAAGTGG; match class: 1	190	20	0.0095
PC3	TF	Factor: Ehf; motif: NNNANCCGGAAGTNN; match class: 1	640	49	0.0095
PC3	WP	mRNA processing	379	66	1.9e-18
