# Supplementary material for: Systems genetics reveals the influence of expression QTLs in mouse embryonic stem cells on transcriptional variation later in differentiated neural progenitor cells
Source: G3 (Bethesda). 2025 May 6;15(7):jkaf099. doi: 10.1093/g3journal/jkaf099 (PMC12239603; doi:10.1093/g3journal/jkaf099)
Supplement: jkaf099_Supplementary_Data [file jkaf099_supplementary_data.zip › TableS3.xlsx]

## Sheet: Sheet1
Table S3. List of biological pathways and processes enriched in genes differentially expressed between DO mNPCs and mESCs. Details include the gene ontology (GO) term name, normalized enrichment score, the adjusted p-value, term size and the names of intersecting genes for each term identified to be enriched.
GO Term Name	Normalized Enrichment Score	Adjusted p-value	Term size	Intersecting Genes
GOBP_CYTOPLASMIC_TRANSLATION	-3	0.012	140	Igf2bp1,Eif2s2,Rpl36a,Eif4a2,Rpl39,Rpl26,Rps27a,Rps14,Rps12,Rps3,Rps21,Rps17,Rpl37,Rps20,Rps24,Rps18,Rpl38,Rpl10a,Rps29,Rps5,Rps27,Rpl37a,Rpl34,Rps4x,Rpl35a,Rps23,Rps7,Rplp1,Rps15a,Rpl31,Rps28,Rps25,Rpl4,Eif2b3,Rpl13a,Rpl22,Rpl30,Rpl12,Rpl36,Rpl7,Rpl22l1,Rps6,Rpl18a,Rpl10,Rpl35,Rps19,Rpl11,Rps16,Rpl3,Rpl23,Rpl6,Rps10,Rpl19,Rpl32,Rpl27,Rpl18,Rps3a1,Rpl23a,Rpl8,Eif3m,Rpl28,Rpl15,Rps26,Eif2d,Rps15,R…
GOBP_RIBOSOME_BIOGENESIS	-3	0.017	269	Mettl5,Npm1,Rpp40,Rpl26,Fcf1,Rps14,Rps21,Rps17,Nop10,Rps24,Nhp2,Rpl38,Rpl10a,Rps5,Rps27,Nip7,Utp14a,Dkc1,Rpl35a,Exosc7,Xrcc5,Rrp9,Rps7,Las1l,Rps28,Rps25,Helb,Npm3,Rpl7,Exosc2,Lyar,Srfbp1,Rps6,Rps27l,Rpl10,Rpl35,Eif2a,Gtpbp4,Rps19,Rpl11,Rps16,Mrm1,Znhit3,Nop56,Cul4b,Rpf2,Rpl3,Rpl6,Dimt1,Rpl27,Wdr12,Exosc5,Exosc8,Wdr74,Gtpbp10,Rpl23a,Nmd3,Ddx10,Fdxacb1,Shq1,Rcl1,Nop58,Rrp15,Pes1,Znhit6,Tfb1m,Rps15,…
GOBP_RIBOSOMAL_LARGE_SUBUNIT_BIOGENESIS	-2.8	0.0088	65	Npm1,Rpl26,Nhp2,Rpl38,Rpl10a,Nip7,Rpl35a,Las1l,Rpl7,Rpl10,Rpl35,Gtpbp4,Rpl11,Znhit3,Rpf2,Rpl3,Rpl6,Wdr12,Wdr74,Rpl23a,Rrp15,Pes1,Znhit6,Rpl24,Mrpl1,Fastkd2,Ftsj3,Eif6,Zfp622,Rpl14,Ddx18,Nle1,Ppan,Rplp0,Brix1,Rsl24d1,Rpl7l1,Rpl7a,Rsl1d1,Ebna1bp2,Urb1,Nsa2,Rpf1,Noc2l,Malsu1,Mak16,Nop16,Nop2,Bop1,Sdad1
GOBP_RIBOSOMAL_SMALL_SUBUNIT_BIOGENESIS	-2.8	0.0089	67	Npm1,Rpp40,Rps14,Rps21,Rps17,Rps24,Rpl38,Rps5,Rps27,Xrcc5,Rps7,Rps28,Rps25,Helb,Srfbp1,Rps6,Rps27l,Rps19,Rps16,Rcl1,Rps15,Nob1,Rpsa,Abt1,Nat10,Rrp36,Rps8,Emg1,Ngdn,Dcaf13,Pwp2,Wdr3,Heatr1,Utp23,Ltv1
GOBP_RRNA_METABOLIC_PROCESS	-2.8	0.015	230	Mettl5,Mapt,Rpp40,Rpl26,Fcf1,Rps14,Rps21,Rps17,Nop10,Rps24,Nhp2,Rpl10a,Rps27,Utp14a,Dkc1,Rpl35a,Exosc7,Rrp9,Rps7,Las1l,Rps28,Rps25,Helb,Npm3,Rpl7,Exosc2,Lyar,Srfbp1,Rps6,Rpl35,Gtpbp4,Rps19,Rpl11,Rps16,Mrm1,Znhit3,Nop56,Rpf2,Dimt1,Rpl27,Wdr12,Taf1b,Exosc5,Exosc8,Wdr74,Ddx10,Fdxacb1,Shq1,Rcl1,Nop58,Rrp15,Pes1,Znhit6,Tfb1m,Rps15,Nob1,Mrpl1,Abt1,Nat10,Rrp36,Pin4,Rps8,Emg1,Mettl18,Ftsj3,Eif6,Mphosph10…
GOBP_RIBONUCLEOPROTEIN_COMPLEX_BIOGENESIS	-2.7	0.023	378	Mettl5,Hsp90aa1,Eif2s2,Npm1,Rpp40,Celf4,Clp1,Rpl26,Fcf1,Rps14,Coil,Rps21,Rps17,Nop10,Rps24,Nhp2,Rpl38,Rpl10a,Rps5,Rps27,Snrpg,Nip7,Utp14a,Dkc1,Rpl35a,Exosc7,Xrcc5,Rrp9,Rps7,Gemin2,Las1l,Rps28,Rps25,Helb,Rpl13a,Npm3,Rpl7,Exosc2,Lyar,Srfbp1,Rps6,Rps27l,Rpl10,Rpl35,Eif2a,Gtpbp4,Rps19,Rpl11,Rps16,Mrm1,Znhit3,Nop56,Cul4b,Rpf2,Rpl3,Gemin6,Rpl6,Dimt1,Snrpd2,Snrpe,Nufip1,Rpl27,Wdr12,Exosc5,Exosc8,Wdr74,G…
GOBP_RIBOSOME_ASSEMBLY	-2.6	0.0084	54	Npm1,Rps14,Rpl38,Rps5,Rps27,Nip7,Xrcc5,Rps28,Rps27l,Rpl10,Eif2a,Rps19,Rpl11,Rpf2,Rpl3,Rpl6,Rpl23a,Rps15,Rpl24,Fastkd2,Rpsa,Abt1,Eif6,Nle1,Ppan,Pwp2,Rplp0,Brix1,Ngrn
GOBP_RESPONSE_TO_LEUKEMIA_INHIBITORY_FACTOR	-2.6	0.0094	75	Pfkp,Klf5,Klf4,Smad7,Mybl2,Rnf125,Tex14,Mtf2,Cth,Prdm5,Adam23,Bcat2,Pmm1,Nr5a2,Syngr1,Socs3,Jarid2,Pml,Rif1,Sirt1,B3gnt2,Ubxn2a,Xrcc5,Rarg,Hells,Cacybp,Rnmt,Nrp2,Rfx2,Piga,Eef1e1,Rps16,Nfyb,Mrpl15,Gldc,Hk2,Tfrc,Srsf7
GOBP_NCRNA_PROCESSING	-2.6	0.02	337	Mettl5,Qtrt1,Rpp40,Clp1,Rpl26,Fcf1,Rps14,Adat2,Rps21,Rps17,Nop10,Rps24,Nhp2,Rpl10a,Rps27,Utp14a,Dkc1,Rpl35a,Exosc7,Rrp9,Rps7,Las1l,Cdk5rap1,Rps28,Rps25,Helb,Npm3,Rpl7,Exosc2,Lyar,Srfbp1,Rps6,Rpl35,Gtpbp4,Trmt11,Rps19,Rpl11,Rps16,Mrm1,Znhit3,Nop56,Rpf2,Dimt1,Trmo,Rpl27,Wdr12,Exosc5,Rpp21,Exosc8,Wdr74,Dtwd2,Ddx10,Fdxacb1,Shq1,Rcl1,Nop58,Rrp15,Pes1,Tsen54,Thumpd3,Znhit6,Tfb1m,Rps15,Nob1,Mrpl1,Tyw5,D…
GOBP_MATURATION_OF_LSU_RRNA	-2.6	0.0072	27	Nhp2,Rpl10a,Las1l,Rpl7,Rpl35,Gtpbp4,Znhit3,Rpf2,Wdr12,Rrp15,Pes1,Znhit6,Mrpl1,Ftsj3,Eif6,Ddx18,Rpl7l1,Rpl7a,Rsl1d1,Urb1,Nsa2,Rpf1,Mak16,Nop2,Bop1
GOBP_MATURATION_OF_SSU_RRNA	-2.4	0.0079	45	Rpp40,Rps14,Rps21,Rps28,Helb,Srfbp1,Rps19,Rps16,Rcl1,Nob1,Abt1,Nat10,Rrp36,Rps8,Ngdn,Dcaf13,Pwp2,Wdr3,Heatr1,Utp23,Tsr1,Nop9,Nop14,Nol11,Utp6,Tbl3,Riok1
GOBP_RIBOSOMAL_SMALL_SUBUNIT_ASSEMBLY	-2.3	0.0067	17	Rps14,Rpl38,Rps5,Rps27,Xrcc5,Rps28,Rps27l,Rps19,Rps15,Rpsa,Abt1,Pwp2
GOBP_MATURATION_OF_5_8S_RRNA	-2.3	0.0075	34	Rpp40,Rps21,Exosc7,Las1l,Exosc2,Wdr12,Exosc8,Rcl1,Rrp15,Pes1,Abt1,Ftsj3,Eif6,Urb1,Nsa2,Rpf1,Exosc3,Mak16,Bop1,Nop9,Mphosph6,C1d,Nop14,Exosc9
GOBP_MATURATION_OF_SSU_RRNA_FROM_TRICISTRONIC_RRNA_TRANSCRIPT_SSU_RRNA_5_8S_RRNA_LSU_RRNA	-2.3	0.0075	34	Rpp40,Rps14,Rps21,Helb,Rps19,Rps16,Rcl1,Abt1,Rrp36,Rps8,Ngdn,Dcaf13,Pwp2,Heatr1,Utp23,Tsr1,Nop9,Nop14,Utp6,Tbl3
GOBP_NCRNA_METABOLIC_PROCESS	-2.3	0.027	445	Ell3,Tex15,Trim71,Mettl5,Qtrt1,Mapt,Rpp40,Clp1,Rpl26,Fcf1,Rps14,Adat2,Rps21,Rps17,Nop10,Rps24,Nhp2,Rpl10a,Rps27,Utp14a,Dkc1,Rpl35a,Exosc7,Rrp9,Rps7,Las1l,Cdk5rap1,Rps28,Rps25,Helb,Zc3h12a,Npm3,Rpl7,Exosc2,Lyar,Srfbp1,Rps6,Rpl35,Gtpbp4,Trmt11,Rps19,Rpl11,Rps16,Mrm1,Znhit3,Nop56,Rpf2,Dimt1,Prorsd1,Trmo,Rpl27,Zc3h8,Wdr12,Taf1b,Exosc5,Rpp21,Exosc8,Wdr74,Qars,Dtwd2,Ddx10,Fdxacb1,Shq1,Rcl1,Nop58,Rrp15,…
GOBP_RRNA_MODIFICATION	-2.2	0.0073	29	Mettl5,Nop10,Nhp2,Dkc1,Mrm1,Dimt1,Fdxacb1,Tfb1m,Nat10,Emg1,Ftsj3,Rpusd4,Rpusd2,Nsun5,Fbl,Rpusd3,Nop2
GOBP_POSITIVE_REGULATION_OF_TELOMERASE_RNA_LOCALIZATION_TO_CAJAL_BODY	-2.2	0.0067	15	Nop10,Nhp2,Dkc1,Cct4,Shq1,Cct7,Ruvbl2,Cct6a,Cct5,Cct8,Tcp1,Ruvbl1,Cct3
GOBP_TELOMERASE_RNA_LOCALIZATION	-2.2	0.0069	19	Nop10,Nhp2,Dkc1,Cct4,Shq1,Cct7,Ruvbl2,Cct6a,Cct5,Cct8,Tcp1,Ruvbl1,Cct3
GOBP_MATURATION_OF_LSU_RRNA_FROM_TRICISTRONIC_RRNA_TRANSCRIPT_SSU_RRNA_5_8S_RRNA_LSU_RRNA	-2.1	0.0067	15	Rpl7,Rpl35,Gtpbp4,Znhit3,Rpf2,Wdr12,Pes1,Znhit6,Ftsj3,Ddx18,Rpl7l1,Urb1
GOBP_RIBOSOMAL_LARGE_SUBUNIT_ASSEMBLY	-2.1	0.011	23	Rpl38,Rpl10,Rpl11,Rpf2,Rpl3,Rpl6,Rpl23a,Rpl24,Fastkd2,Nle1,Ppan,Rplp0,Brix1
GOBP_DNA_REPLICATION_INITIATION	-2	0.012	36	Orc1,Gmnn,Cdc34,Ccne1,Mcm10,Orc6,Orc5,Cdt1,Mcm7,Mcm5,Rpa2,Lrwd1,Prim1,Orc3,Ticrr,Orc4,Noc3l,Mcm3,Mcm2,Pola1,Cdc45,Orc2,Pola2,Mcm6,Cdc6
GOBP_NUCLEOBASE_BIOSYNTHETIC_PROCESS	-2	0.0067	17	Prps1,Aprt,Hprt,Gart,Paics,Umps,Ada,Ppat,Shmt1,Dhodh
GOBP_RNA_5_END_PROCESSING	-2	0.014	20	Rpp40,Rpp21,Thg1l,Pnpt1,Abt1,Hsd17b10,Pop5,Pop1,Trmt10c,Rpp30,Nop9,Rpp38,Nop14,Pop4,Rpp25l,Tbl3
GOBP_REGULATION_OF_ESTABLISHMENT_OF_PROTEIN_LOCALIZATION_TO_CHROMOSOME	-2	0.021	12	Terf1,Dkc1,Cct4,Cct7,Cct6a,Cct5,Cct8,Tcp1,Spidr,Cct3
GOBP_CLEAVAGE_INVOLVED_IN_RRNA_PROCESSING	-2	0.0072	27	Rpp40,Rps21,Nhp2,Exosc7,Exosc2,Exosc8,Rcl1,Nob1,Abt1,Rrp36,Utp23,Exosc3,Tsr1,Bop1,Nop9,Nop14,Exosc9
GOBP_PYRIDINE_CONTAINING_COMPOUND_METABOLIC_PROCESS	-2	0.017	20	Alpl,Pnpo,Parp9,Nampt,Nmnat2,Nudt17,Nmrk1,Parp10
GOBP_REGULATION_OF_PROTEIN_LOCALIZATION_TO_CHROMOSOME_TELOMERIC_REGION	-2	0.022	13	Terf1,Dkc1,Cct4,Gnl3,Cct7,Cct6a,Cct5,Cct8,Tcp1,Cct3
GOBP_RIBONUCLEOPROTEIN_COMPLEX_SUBUNIT_ORGANIZATION	-2	0.012	165	Hsp90aa1,Eif2s2,Celf4,Clp1,Rps14,Coil,Rpl38,Rps5,Rps27,Snrpg,Xrcc5,Gemin2,Rps28,Rpl13a,Rps27l,Rpl10,Rps19,Rpl11,Znhit3,Rpf2,Rpl3,Gemin6,Rpl6,Snrpd2,Snrpe,Nufip1,Rpl23a,Shq1,Prmt7,Znhit6,Celf5,Eif2d,Rps15,Rpl24,Fastkd2,Rpsa,Abt1,Tarbp2,Ruvbl2,Eif6,Snrpd1,Nle1,Xab2,Mcts1,Ppan,Eif2s3x,Pwp2,Rplp0,Brix1,Taf9,Atr,Txnl4a,Ddx20,Dyrk3,Ruvbl1,Snrpd3,Ptges3
GOBP_NEGATIVE_REGULATION_OF_DNA_REPLICATION	-2	0.011	24	Terf1,Gmnn,Tipin,Gtpbp4,S100a11,Cdt1,Fbxo5,Blm,Atr,Trp53,Zranb3,Ttf1
GOBP_MATURATION_OF_5_8S_RRNA_FROM_TRICISTRONIC_RRNA_TRANSCRIPT_SSU_RRNA_5_8S_RRNA_LSU_RRNA	-2	0.011	24	Rpp40,Rps21,Exosc7,Exosc2,Wdr12,Exosc8,Rcl1,Pes1,Abt1,Ftsj3,Urb1,Exosc3,Bop1,Nop9,Nop14,Exosc9
GOBP_TRNA_PROCESSING	-2	0.011	112	Qtrt1,Rpp40,Clp1,Adat2,Cdk5rap1,Trmt11,Trmo,Rpp21,Dtwd2,Tsen54,Thumpd3,Tyw5,Dtwd1,Thg1l,Trmt5,Trmt10b,Nat10,Trit1,Hsd17b10,Pop5,Trmt1,Nsun2,Dus4l,Rpusd4,Nsun6,Lage3,Mettl2,Pop1,Alkbh1,Trmt10c,Kars,Trdmt1,Dus1l,Trmt6,Zbtb8os,Rpp30,Thumpd1,Trub1,Pus10,Trnt1,Trmt13,Osgepl1,Ftsj1,Sars,Adat1,Trmt10a,Thumpd2,Rpp38,Ctu2,Tsen2,Urm1,Aars2,Osgep,Bcdin3d,Pop4,Trmt44,Fars2,Dus3l,Mettl6,Rpp25l,Elp3,Dus2,Mettl1
GOBP_CELL_CYCLE_DNA_REPLICATION	-1.9	0.016	38	Terf1,Gmnn,Gins1,Tipin,Cdt1,Rad51,Fbxo5,Blm,Rpa2,Dbf4,Zpr1,Lig1,Rtel1,Pcna,Mcm3,Mcm2,Pola1,Cdc45,Atrx,Dna2,Wiz,Mcm6
GOBP_RIBOSOMAL_SUBUNIT_EXPORT_FROM_NUCLEUS	-1.9	0.024	13	Npm1,Nmd3,Rps15,Eif6,Lsg1,Ltv1,Xpo1,Ran,Sdad1,Abce1,Nop9,Nup88
GOBP_REGULATION_OF_HELICASE_ACTIVITY	-1.9	0.035	11	Msh2,Msh6,Sirt1,Ssbp1,Pot1a,Mnat1,Gtf2h2,Trp53,Mcm2
GOBP_POSITIVE_REGULATION_OF_ISOTYPE_SWITCHING	-1.9	0.035	12	Stat6,Hmces,Msh2,Rif1,Tfrc,Tnfsf13
GOBP_TRNA_METABOLIC_PROCESS	-1.9	0.012	168	Qtrt1,Rpp40,Clp1,Adat2,Exosc7,Cdk5rap1,Exosc2,Trmt11,Prorsd1,Trmo,Rpp21,Exosc8,Qars,Dtwd2,Tsen54,Thumpd3,Tyw5,Dtwd1,Thg1l,Trmt5,Trmt10b,Nat10,Trit1,Hsd17b10,Farsb,Pop5,Trmt1,Aarsd1,Nsun2,Dus4l,Nars,Rpusd4,Nsun6,Dtd1,Lage3,Mettl2,Pop1,Alkbh1,Trmt10c,Lars,Kars,Trdmt1,Dus1l,Trmt6,Zbtb8os,Rpp30,Thumpd1,Exosc3,Cars,Trub1,Pus10,Dars,Yars2,Trnt1,Trmt13,Osgepl1,Ftsj1,Sars,Adat1,Tars,Pars2,Trmt10a,Thumpd2…
GOBP_AMP_BIOSYNTHETIC_PROCESS	-1.9	0.031	13	Aprt,Hprt,Gart,Paics,Ada,Ppat,Adss,Pfas
GOBP_MITOCHONDRIAL_RNA_PROCESSING	-1.9	0.03	18	Cdk5rap1,Fastkd2,Pnpt1,Trmt5,Trit1,Hsd17b10,Rpusd4,Trmt10c,Trnt1,Fastkd1,Pus1,Tbrg4,Fastkd5,Supv3l1,Fastkd3
GOBP_TRNA_MODIFICATION	-1.9	0.015	79	Qtrt1,Adat2,Cdk5rap1,Trmt11,Trmo,Dtwd2,Thumpd3,Tyw5,Dtwd1,Thg1l,Trmt5,Trmt10b,Nat10,Trit1,Hsd17b10,Trmt1,Nsun2,Dus4l,Rpusd4,Nsun6,Mettl2,Alkbh1,Trmt10c,Trdmt1,Dus1l,Trmt6,Thumpd1,Trub1,Pus10,Trmt13,Osgepl1,Ftsj1,Trmt10a,Thumpd2,Ctu2,Urm1,Aars2,Osgep,Bcdin3d,Trmt44,Dus3l,Mettl6,Elp3,Dus2,Mettl1,Dph3,Cdkal1,Elp5,Ssb,Pus1,Mtfmt
GOBP_NEGATIVE_REGULATION_OF_DNA_DEPENDENT_DNA_REPLICATION	-1.9	0.045	12	Gmnn,Tipin,Cdt1,Fbxo5,Blm
GOBP_GMP_BIOSYNTHETIC_PROCESS	-1.9	0.036	13	Aprt,Hprt,Gart,Paics,Ada,Ppat,Pfas,Impdh2
GOBP_POSITIVE_REGULATION_OF_B_CELL_MEDIATED_IMMUNITY	-1.9	0.044	13	Stat6,Hmces,Msh2,Rif1,Tfrc,Tnfsf13
GOBP_CYTOPLASMIC_TRANSLATIONAL_INITIATION	-1.8	0.029	26	Eif2s2,Eif4a2,Eif2b3,Rpl13a,Eif3m,Eif2d,Mcts1,Eif2s3x,Eif3i,Eif4a1,Mif4gd,Eif3d
GOBP_PYRIMIDINE_CONTAINING_COMPOUND_BIOSYNTHETIC_PROCESS	-1.8	0.025	30	Upp1,Nme4,Nme6,Prps1,Nme2,Umps,Dut,Nme7,Tpk1,Dtymk,Shmt1,Dhodh,Dhfr,Nme3,Uckl1,Ctps2,Dctd,Nme1
GOBP_RNA_MODIFICATION	-1.8	0.011	135	Apobec3,Mettl5,Qtrt1,Apobec2,Adat2,Nop10,Nhp2,Dkc1,Cdk5rap1,Rnmt,Trmt11,Mrm1,Dimt1,Trmo,Dtwd2,Fdxacb1,Thumpd3,Tfb1m,Tyw5,Dtwd1,Thg1l,Trmt5,Trmt10b,Nat10,Emg1,Ftsj3,Trit1,Hsd17b10,Trmt1,Nsun2,Dus4l,Rpusd4,Nsun6,Rpusd2,Mettl2,Alkbh1,Trmt10c,Nsun5,Fbl,Trdmt1,Dus1l,Trmt6,Thumpd1,Trub1,Pus10,Wtap,Trmt13,Osgepl1,Ftsj1,Rpusd3,Nop2,Trmt10a,Thumpd2,Ctu2,Urm1,Aars2,Osgep,Trub2,Bcdin3d,Parn,Trmt44,Dus3l,Met…
GOBP_NEGATIVE_REGULATION_OF_HISTONE_METHYLATION	-1.8	0.046	19	Dnmt3b,Aass,Mtf2,Jarid2,Sirt1,Kdm4c,Wdr5,Mllt6
GOBP_DNA_DEPENDENT_DNA_REPLICATION	-1.8	0.012	143	Hmga1,Orc1,Terf1,Gmnn,Cdc34,Tefm,Gins1,Ccne1,Helb,Tipin,Mcm10,Orc6,Ssbp1,Orc5,Cdt1,Eme1,Rad51,Rfc5,Rfc4,Fbxo5,Mcm7,Mcm5,Polg2,Etaa1,Blm,Pole2,Mgme1,Gins4,Stoml2,Rpa2,Dbf4,Chtf18,Lrwd1,Atr,Wdr18,Zpr1,Prim1,Traip,Orc3,Pold1,Pole4,Endog,Ticrr,Lig1,Primpol,Recql4,Wdhd1,Rtel1,Fancm,Pcna,Orc4,Noc3l,Thoc1,Pold3,Mcm3,Mcm2,Pola1,Zranb3,Cdc45,Atrx,Rpain,Dscc1,Orc2,Polb,Mre11a
GOBP_RRNA_METHYLATION	-1.8	0.046	18	Mettl5,Mrm1,Dimt1,Fdxacb1,Tfb1m,Emg1,Ftsj3,Nsun5,Fbl,Nop2
GOBP_SNRNA_METABOLIC_PROCESS	-1.8	0.02	47	Ell3,Nop10,Nhp2,Dkc1,Exosc7,Exosc2,Zc3h8,Exosc5,Exosc8,Snapc5,Uspl1,Rpap2,Ell2
GOBP_SPERM_EGG_RECOGNITION	-1.8	0.05	17	Zan,Cd9,Clgn,Cct4,Cct7,Cct5,Cct8,Aldoa,Tcp1,Cct3,Pcsk4
GOBP_DNA_UNWINDING_INVOLVED_IN_DNA_REPLICATION	-1.8	0.05	21	Hmga1,Gins1,Ssbp1,Rad51,Mcm7,Mcm5,Blm,Gins4,Recql4,Mcm3,Mcm2,Cdc45
GOBP_MITOCHONDRIAL_RNA_METABOLIC_PROCESS	-1.8	0.027	45	Tefm,Cdk5rap1,Mterf1b,Mterf1a,Tfb1m,Fastkd2,Pnpt1,Trmt5,Slirp,Trit1,Hsd17b10,Rpusd4,Trmt10c,Yars2,Mrpl12,Trnt1,Tfam,Tars2,Mterf4,Dars2,Aars2,Mettl4,Gars,Fastkd1,Lrpprc,Pus1,Tbrg4,Grsf1,Fastkd5,Supv3l1,Fastkd3,Pde12,Ears2,Ppargc1b
GOBP_PEPTIDE_BIOSYNTHETIC_PROCESS	-1.8	0.034	547	Hspb1,Ybx2,Igf2bp1,Dnd1,Trim71,Mettl5,Eif4ebp1,Nanos3,Rps6ka1,Eif2s2,Npm1,Rpl36a,Eif4a2,Rpl39,Celf4,Mov10,Rpl26,Rps27a,Rps14,Rps12,Abtb1,Rps3,Rps21,Rps17,Rpl37,Rps20,Rps24,Rps18,Rpl38,Rpl10a,Rps29,Rps5,Rps27,Rpl37a,Rpl34,Magoh,Rps4x,Rpl35a,Exosc7,Rps23,Rps7,Rplp1,Rps15a,Rpl31,Cdk5rap1,Mrps24,Rps28,Rps25,Rpl4,Eif2b3,Rpl13a,Rpl22,Zc3h12a,Rpl30,Rpl12,Rpl36,Rpl36al,Rpl7,Exosc2,Rpl22l1,Eef1b2,Gapdh,Rp…
GOBP_REGULATION_OF_DNA_DEPENDENT_DNA_REPLICATION	-1.8	0.023	44	Gmnn,Gins1,Tipin,Ssbp1,Cdt1,Rfc5,Rfc4,Fbxo5,Polg2,Blm,Gins4,Stoml2,Dbf4,Chtf18,Endog,Ticrr,Pcna,Zranb3,Atrx,Dscc1,Wiz,Mettl4,Senp2,Rfc2,Gins2,Cdc7,Brca2
GOBP_SPLICEOSOMAL_SNRNP_ASSEMBLY	-1.8	0.034	36	Coil,Snrpg,Gemin2,Gemin6,Snrpd2,Snrpe,Prmt7,Snrpd1,Ddx20,Snrpd3,Snrpf,Srsf12,Snrpc,Clns1a,Lsm4,Prpf3,Prpf31,Smn1,Srsf10,Snrpb,Prmt5
GOBP_MITOCHONDRIAL_GENE_EXPRESSION	-1.7	0.021	98	Tefm,Cdk5rap1,Mrps24,Ndufa7,Mterf1b,Mrps14,Mrpl47,Mterf1a,Tfb1m,Fastkd2,Mtg1,Mrps18b,Pnpt1,Trmt5,Mrps16,Mrps28,Mrpl23,Trit1,Hsd17b10,Mtrf1,Ngrn,Rpusd4,Mtg2,Alkbh1,Trmt10c,Yars2,Mrpl12,Malsu1,Trnt1,Ptcd3,Rpusd3,Mrps12,Tfam,Tars2,Mterf4,Mrpl16,Dars2,Aars2,Rars2,Mrpl2,Uqcc2,Trub2,Mettl4,Gfm2,Gars,Fastkd1,Lrpprc,C1qbp,Mtif3,Mrps27,Pus1,Mrps17,Tsfm
GOBP_RNA_METHYLATION	-1.7	0.03	69	Mettl5,Rnmt,Trmt11,Mrm1,Dimt1,Trmo,Fdxacb1,Thumpd3,Tfb1m,Trmt5,Trmt10b,Emg1,Ftsj3,Hsd17b10,Trmt1,Nsun2,Nsun6,Mettl2,Trmt10c,Nsun5,Fbl,Trdmt1,Trmt6,Wtap,Trmt13,Ftsj1,Nop2,Trmt10a,Thumpd2,Bcdin3d,Trmt44,Mettl6,Zcchc4,Mettl1,Mettl4
GOBP_ATP_SYNTHESIS_COUPLED_ELECTRON_TRANSPORT	-1.7	0.028	81	Cox7a1,Dnajc15,Bid,Cox7c,Ndufa7,Ccnb1,Cox7a2,Ndufa6,Park7,Ndufa1,Ndufs6,Uqcrb,mt-Co3,Ndufb4,Chchd2,Uqcr10,mt-Co1,Ndufs4,Ndufa4,Ndufb3,Ndufb6,Ghitm,Coa6,Ndufb9,Ndufb5,Ndufb7,Dguok,Sdhd,Cox7a2l,Ndufb2,Cox5b,Ndufaf1,Cdk1,Uqcrq,Ndufv2
GOBP_REGULATION_OF_VIRAL_GENOME_REPLICATION	-1.6	0.047	46	Bst2,Apobec3,Tmem39a,Plscr1,Nr5a2,Zc3hav1,Parp10,Ppid,Hmga2,Ppih,Ppia,Ppie,Ifitm3,Tarbp2,Trim28,Ifitm2,Mphosph8
GOBP_BLASTOCYST_DEVELOPMENT	-1.6	0.032	81	Klf4,Ccdc62,Eomes,Mfng,Tead4,Chek1,Stmn3,Gins1,Palb2,Kdm4c,Tet1,Nasp,Arhgdig,Wdr74,Junb,Actl6a,Ada,Rpl13,Gins4,Skil,Rad51b,Emg1,Nle1,Xab2,Med21,Rpl7l1,Zpr1
GOBP_ALPHA_AMINO_ACID_METABOLIC_PROCESS	-1.6	0.017	124	Slc7a7,Aass,Gls2,Slc25a13,Cth,Ass1,Bcat2,Tst,Asns,Azin2,Bcat1,Nox4,Cdo1,Gcat,Prodh,Cbs,Gart,Rimklb,Cln3,Nit2,Aasdhppt,Fpgs,Odc1,Gldc,Enoph1,Ppat,Asl,Pycr1,Asnsd1,Gcdh,Hsd17b10,Gpt,Park7,Amt,Shmt1,Adss,Gcsh,Pfas,Glud1,Pycr2,Hibadh,Mthfs,Dhfr,Mthfd1,Sephs2,Ctps2,Mthfr,Got1
GOBP_DNA_GEOMETRIC_CHANGE	-1.6	0.05	89	Hmga1,Xrcc5,Gins1,Helb,Rad54b,Ssbp1,Mterf1b,Rad51,Rfc5,Rfc4,Mcm7,Mcm5,Mcm8,Blm,Mterf1a,Gins4,Pot1a,Ruvbl2,Chtf18,Mnat1,Smarcad1,Gtf2h2,Xrcc6,Hmgb2,Ruvbl1,Recql4,Rtel1,Fancm,Ercc6l,Mcm3,Mcm2,Setx,Zranb3,Gtf2f2,Cdc45,Atrx,Helq,Dscc1,Mre11a,Dna2,Rad54l,Mcm6,G3bp1
GOBP_LEUKOCYTE_MEDIATED_IMMUNITY	-1.5	0.024	143	Bst2,Ptpn6,Smad7,Stat6,S100a13,Prkcz,Prkcd,Plcg2,Unc13d,Coro1a,Hmces,H2-Ab1,Msh2,Masp2,Msh6,Adgre5,Ahr,Syk,Hprt,Rif1,H2-Q7,H2-D1,Chga,Rnf19b,Gata2,Ung,Adora2b,Kit,Tcirg1,Prdx1,Ctsh,Tfrc,Tnfsf13,Jak3
GOBP_CELL_ACTIVATION_INVOLVED_IN_IMMUNE_RESPONSE	-1.5	0.046	127	Pycard,Ptpn6,Smad7,Stat6,S100a13,Mdk,Prkcz,Plcg2,Unc13d,Coro1a,Hmces,Msh2,Eomes,Msh6,Mfng,Lef1,Enpp3,Adgre5,Ifi35,Slc11a1,Syk,Rif1,Chga,Zc3h12a,Gata2,Ung,Rps6,Adora2b
GOBP_DNA_REPLICATION	-1.5	0.016	247	Hmga1,Jade1,Orc1,Terf1,Jade3,Gmnn,Esco2,Cdc34,Chek1,Tefm,Gins1,Rnaseh2a,Ccne1,Helb,Rpa3,Tipin,Faf1,Mcm10,Gtpbp4,Orc6,Ssbp1,S100a11,Orc5,Nasp,Set,Cdt1,Eme1,Rnaseh1,Rad51,Rfc5,Rfc4,Fbxo5,Mcm7,Mcm5,Dut,Polg2,Etaa1,Mcm8,Actl6a,Blm,Pole2,Dnajc2,Mgme1,Gins4,Stoml2,Rpa2,Dbf4,Uchl5,Ruvbl2,Chtf18,Lrwd1,Ing5,Atr,Top1mt,Wdr18,Zpr1,Prim1,Traip,Dtd1,Orc3,Esco1,Pold1,Pole4,Trp53,Rbbp7,Endog,Ticrr,Chaf1b,Lig1,P…
GOBP_DNA_RECOMBINATION	-1.4	0.015	230	Stat6,Tex15,Mnd1,Hmces,Nabp1,Msh2,Msh6,Lef1,Chek1,Rif1,Aunip,Xrcc5,Helb,Mlh3,Rad54b,Palb2,Rpa3,Ung,Cntd1,Zswim7,Eme1,Rad51,Mcm7,Mcm5,Mcm8,Fignl1,Actl6a,Blm,Tfrc,Slx1b,Tnfsf13,Gins4,Rad51b,Rpa2,Morf4l2,Uchl5,Ruvbl2,Rnf138,Smarcad1,Apex1,Rad51c,Brca1,Mms19,Fancd2,Hmgb2,Fancb,Trip13,Nsmce2,Endog,Lig1,Ruvbl1,Exosc3,Hus1,Recql4,Spidr,Rtel1,Fancm,Kpna2,Sirt6,Thoc1,Actr2,Tcf7,Mcm3,Mcm2,Setx,Zranb3,Cdc45…
GOBP_NEGATIVE_REGULATION_OF_TRANSCRIPTION_BY_RNA_POLYMERASE_II	1.3	0.043	558	Mxd4,Zeb1,Nacc2,Smarca2,Ccnd1,Sox3,Egr1,Pkia,Nck2,Meis2,Cbx8,Hipk2,Thra,Zfp46,Tcf7l2,Atn1,Glis3,Elk3,Foxj1,Hdac7,Bmi1,Nfic,Myc,Vax2,Ncor2,Hey1,Magee1,Mef2a,Satb1,Zhx1,Smad5,Bin1,Jun,Nrarp,Chd3,Tle6,Pou6f1,Eid1,Kcnip3,Zbtb18,Trps1,Hmbox1,Maged1,Notch1,Lrrfip1,Mypop,Purb,Etv6,Twist1,Cux1,Id3,Sox11,Pde2a,Pex2,Mageh1,Klf7,Notch2,Klf12,Stat1,Irx2,Smad3,Rela,Elk4,Stat3,Klf3,Sirt2,Maged2,Mzf1,Zfp128,Wwc…
GOBP_IMMUNE_SYSTEM_DEVELOPMENT	1.3	0.047	526	Zeb1,Itpkb,Pbxip1,Lfng,Pik3r1,Prex1,Kitl,Cd109,Zmiz1,Pbx1,Egr1,App,Prkca,Gas6,Ubash3b,Fam20c,Csf1,Lmo4,Lyn,Meis2,Hipk2,Phlpp1,Ets1,Thra,Rassf2,Foxj1,Snrk,Bmi1,Socs5,Myc,Parp3,Eml1,Crip2,Sox4,Bves,Ptprj,Cdkn2b,Rora,L3mbtl3,Farp2,Smad5,Jun,Nrarp,Trib1,Axl,Notch1,Purb,Nf1,Tmem98,Etv6,Entpd7,Pip4k2a,Stat5b,Barx1,Hipk1,Notch2,Kat6a,Stat1,Sipa1l3,Fut10,Jak2,Smad3,Cebpd,Chd7,Prr7,Kmt2e,Stat3,Gpr137,Itgb…
GOBP_INFLAMMATORY_RESPONSE	1.4	0.049	306	Igfbp4,Pbxip1,Cx3cl1,Syt11,Tnfrsf1a,Fyn,Sirpa,App,Csf1,Lrrk2,Lyn,Il1rap,Gprc5b,Plk2,Ets1,Socs5,Lxn,Ndst1,Ano6,Cd47,Calca,Ptger1,Prkd1,Rora,Daglb,Ash1l,Metrnl,Pla2g7,Il10rb,Atrn,Cxcr4,Axl,Fndc4,Notch1,Mgll,Pde2a,Stat5b,Notch2,Ticam1,Rac1,Jak2,Akt1,Ccl25,Pja2,Adcy1,Smad3,Rela,Acvr1,Stat3,F2r,Itgb1,Adm,Ephb2,Ripk1,Mapkapk2,Camk2n1,Zfp580,Kdm6b,Smad1,Stk39,Serpinf1,P2rx7,Cebpa,Jam3,Bcr,Hdac4,Zyx,Tmsb…
GOBP_CELL_ACTIVATION	1.4	0.021	480	Plat,Vav3,Serpine2,Prkcb,Zeb1,Itpkb,Cx3cl1,Abat,Syt11,Lfng,Emilin1,Fyn,Prex1,Irs2,Zmiz1,Sirpa,Pbx1,Egr1,App,Prkca,Gas6,Ubash3b,Csf1,Lrrk2,Lmo4,Nck2,Lyn,Tnfrsf21,Lrp1,P2ry1,Foxj1,Socs5,Adam10,Crtc3,Parp3,Cd47,Ptgds,Sox4,Ptprj,Sh3kbp1,Gpam,Rora,Ppp3ca,Jun,Nrarp,Ifngr1,Cbl,Adam9,Prnp,Axl,Stxbp1,Gnas,Tmem98,Myo18a,Entpd7,Mapk8ip1,Pag1,Sox11,Stat5b,Gbf1,Notch2,Ticam1,Jak2,Akt1,Pja2,Smad3,Chd7,Prr7,Kmt…
GOBP_REGULATION_OF_ESTABLISHMENT_OF_PROTEIN_LOCALIZATION	1.4	0.045	340	Abat,Peg12,Pik3r1,Fyn,Irs2,Frmd4a,Nnat,Pkia,Gas6,Lrrk2,Prr5l,Wls,Tcf7l2,Pam,Coro2b,Slc12a2,Tcaf1,Hmgn3,Camk1,Sox4,Prkd1,Rfx3,Ube2j1,Ppp3ca,Adam9,Rapgef3,Prnp,Nf1,Myo18a,Gsk3b,Nlgn2,Pik3r2,Sh3glb1,Klf7,Inhbb,Dnajc1,Jak2,Smad3,Os9,F2r,Uhmk1,Pkdcc,Disp1,Sufu,Smo,Glul,Prkaca,Kcnb1,C2cd2l,Stxbp4,P2rx7,Gli3,Erbb2,Rab11fip3,Midn,Mdfic,Lrrc8a,Gopc,Ndfip1,Ptpn11,Srebf1,Vamp2,Osbp,Gpld1,Gripap1,Nr1d1,Csk,A…
GOBP_RESPONSE_TO_LIPID	1.4	0.016	434	Plat,Mmp15,Lbh,Egfr,Bche,Cx3cl1,Fzd4,Ccnd1,Adcy6,Mgst1,Zmiz1,Sirpa,Prkca,Vim,Lyn,Igf1r,Pam,Atp1a2,Paqr8,Myc,Ncor2,Trim16,Slc6a1,Abca3,Wnt7b,Ptger1,Cryab,Rora,Capn2,Scd2,Abhd2,Pid1,Trib1,Cbl,Ppp1r9b,Adam9,Axl,Atp2b1,Stxbp1,Notch1,Scd1,Gsk3b,Igfbp7,Id3,Stat5b,Ticam1,Inhbb,Lats1,Jak2,Akt1,Lrp8,Adcy1,Dag1,Prmt2,Rela,Acvr1,Stat3,Scarb1,F2r,Srr,Adm,Ephb2,Nr3c1,Sash1,Npc1,Mapkapk2,Abl1,Smo,Zfp36l2,Serpi…
GOBP_CELLULAR_COMPONENT_DISASSEMBLY	1.4	0.037	331	Mmp15,Nes,Prkcb,Sh3pxd2b,Pbxip1,Cx3cl1,Peg12,Pik3r1,Ddr2,Lix1l,Map1a,Prkca,Igf1r,Camkk2,Lrp1,Map4k4,Smarcd3,Nckap5l,Adam10,Myc,Smarcc2,Tmod2,Ddr1,Ulk2,Ppp1r9b,Cers1,Sptan1,Gsk3b,Gbf1,Mfn2,Apc,Clasp1,Flot1,Lamc1,Arhgef2,Atxn7,Dusp3,Ctdnep1,Camsap2,Plekhh2,Add3,Hspa2,Exoc8,Tecpr1,Klc1,Cisd2,Map1b,Fyco1,Srebf1,Clec16a,Nek6,Stx17,Mid1,Insr,Golga2,Rubcn,Mapre2,Atg9a,Add1,Synj1,Wipi1,Taok1,Fscn1,Asph,S…
GOBP_MULTICELLULAR_ORGANISMAL_HOMEOSTASIS	1.4	0.044	261	Abat,Ltbp3,Atp1b2,Adcy6,Nova1,Egr1,Prkca,Ubash3b,Trp53inp2,Csf1,Igf1r,Mfsd2a,Thra,Slc12a2,Crtc3,Tns2,Abca3,Calca,Scd2,Acadl,Metrnl,Fabp5,Cxcr4,Notch1,Nf1,Gnas,Scd1,Crtc1,Slc27a1,Mfn2,Dock7,Jak2,Apc,Acot11,Stat3,Gpr137,Tjp1,F2r,Itgb1,Apbb2,Poc1b,Lamc1,Smo,Prkaca,Kdm6b,Hfe,Vcl,Stk39,Trf,Prkacb,P2rx7,Sgip1,Jam3,Ndn,Wwtr1,Nphp4,Ptpn11,Bbs1,Zfp423,Dll1,Nr1d1,Csk,Plcl2,Ext1,Lipa,Fto,Lnpep,Slc25a44,Ncdn…
GOBP_VESICLE_ORGANIZATION	1.4	0.046	232	Vav3,Serpine2,Syt11,Dlg4,Rab3a,Sort1,Grik5,Rab8b,Stx1b,Rab13,Stxbp1,Myo18a,Scap,Syt13,Tbc1d4,Stxbp6,Pip4k2a,Snx19,Gbf1,Tgfbrap1,Sec24d,Kif13a,F2r,Laptm4b,Tmcc1,Lyst,Mia3,Hook3,P2rx7,Nkd2,Exoc8,Rab22a,Stx17,Vamp2,Osbp,Vti1a,Ap1m1,Snap91,Synj1,Tmem127,Sec24b,Abca1,Golph3,Zfp385a,Vps37b,Stx6,Insig1,Tfg,Sdcbp,Rab14,Rab38,Tmem175,Zfyve16,Stx2,Scarb2,Sec24a,Creb1,Akt2,Rnf26,Csnk1d,Pdcd6ip,Vps8,Tmed10,B…
GOBP_LEUKOCYTE_DIFFERENTIATION	1.4	0.033	270	Zeb1,Itpkb,Lfng,Pik3r1,Prex1,Kitl,Cd109,Zmiz1,Pbx1,Egr1,App,Prkca,Gas6,Ubash3b,Fam20c,Csf1,Lyn,Rassf2,Foxj1,Socs5,Myc,Sox4,Ptprj,Rora,L3mbtl3,Farp2,Jun,Nrarp,Trib1,Axl,Nf1,Tmem98,Entpd7,Stat5b,Notch2,Chd7,Prr7,Stat3,Gpr137,Itgb1,Fzd9,Pde1b,Ripk1,Abl1,Cd1d1,Zfp36l2,Fadd,Trf,Cebpa,Gli3,Tob2,Erbb2,Hdac4,Tcta,Lrrc8a,Ctnnbip1,Ndfip1,Il34,Sh3pxd2a,Fos,Dusp10,Sh3rf1,Syvn1,Cbfb,Sos2,Dll1,Lgals1,Plcl2,Fzd…
GOBP_ION_HOMEOSTASIS	1.5	0.022	361	Ank2,Mt3,Prkcb,Cx3cl1,Rasa3,Gstm7,Atp1b2,Fyn,Slc22a17,Plce1,Slc1a3,Dlg4,Ckb,App,Ubash3b,Lrrk2,Atp6v0e2,Lyn,Stim2,Slc25a23,Slc9a7,Cacna2d1,P2ry1,Pkd1,Slc12a2,Atp1a2,Itgav,Myc,Calca,Ptger1,Prkd1,Pdk2,Fth1,Sv2a,Prnp,Cxcr4,Slc4a2,Atp2b1,Kctd7,Tpcn1,Casq2,Tmem38a,Jak2,Mcur1,Smad3,Slc4a3,Chd7,Anxa6,F2r,Rap1gds1,Slc39a6,Grina,Atp6v0a2,Adm,Slc6a9,Atp6v0a1,Fzd9,Micu1,Slc12a4,Mllt11,Xpr1,Abl1,Hrc,Prkaca,Cx…
GOBP_METAL_ION_HOMEOSTASIS	1.5	0.028	286	Ank2,Mt3,Prkcb,Cx3cl1,Rasa3,Gstm7,Atp1b2,Fyn,Slc22a17,Plce1,Slc1a3,Dlg4,App,Ubash3b,Lyn,Stim2,Slc25a23,Cacna2d1,P2ry1,Pkd1,Slc12a2,Atp1a2,Itgav,Myc,Calca,Ptger1,Prkd1,Fth1,Sv2a,Prnp,Cxcr4,Atp2b1,Kctd7,Tpcn1,Casq2,Tmem38a,Jak2,Mcur1,Smad3,Chd7,Anxa6,F2r,Rap1gds1,Slc39a6,Grina,Atp6v0a2,Adm,Slc6a9,Fzd9,Micu1,Slc12a4,Abl1,Hrc,Prkaca,Cxcl12,Hfe,Trf,P2rx7,Slc30a4,Kctd17,Ndfip1,Neo1,Calb2,Abl2,Nptn,Lrp6…
GOBP_CARBOHYDRATE_DERIVATIVE_BIOSYNTHETIC_PROCESS	1.5	0.011	427	Mt3,Chst7,St8sia1,Ust,Adcy6,Galnt4,Galnt16,Tet3,B3galt1,Tcf7l2,Galnt10,Phlda1,Itm2c,Myc,Chst11,Ak3,Ndst1,Chpf2,Ampd3,Man2a2,Fut8,B4gat1,Mgat5,Pdk2,Ube2j1,Npr2,Pid1,Papss1,Hs6st2,Bmpr2,Extl2,St3gal6,Trip11,Alg2,Chsy1,Fkrp,Fut10,Entpd5,Galnt2,Plod1,Gne,Hs2st1,Cda,Adcy1,Dip2a,Gal3st3,Fut11,Chpf,Extl3,Pofut2,St3gal2,Ncstn,Fam20b,Pigc,B4galt2,Npc1,Elovl2,Chst14,Dpy19l3,St3gal5,Ndst2,Itm2b,Hbegf,Mgat1,…
GOBP_POSITIVE_REGULATION_OF_RESPONSE_TO_EXTERNAL_STIMULUS	1.5	0.05	189	Cx3cl1,Tnfrsf1a,Emilin1,Fyn,App,Prkca,Gas6,Csf1,Lrrk2,Lyn,Igf1r,Gprc5b,Ets1,Adam10,Ano6,Cd47,Prkd1,Pla2g7,Trim56,Cxcr4,Bmpr2,Pde2a,Stat5b,Rac1,Ptk2,Jak2,Dapk2,Smad3,Crebbp,Sash1,Fgfr1,Pak3,Ripk1,Camk2n1,Cd1d1,Cxcl12,Zfp580,Stk39,Fadd,Cebpa,Tmsb4x,Il34,Fem1a,Tpbg,Lgals1,Ikbkb,Megf8,Wnk1,Traf6,Thbs1,Pak2,Prkd2,Ldlr,Il6st,Adam17,Cdk19,Hexim1,Card9,Flna,Nfkbiz,Mcu,Lpl,Tirap,Calr,Clock,Cd81,Ap1g1,Stx4a
GOBP_POSITIVE_REGULATION_OF_PROTEIN_LOCALIZATION	1.5	0.019	312	Egfr,Abat,Syt11,Pik3r1,Fyn,Irs2,Frmd4a,Dlg4,Nnat,Map1a,Gas6,Clip3,Prr5l,Ptpn9,Lrp1,Wls,Tcf7l2,Lrp4,Coro2b,Tcaf1,Slc5a3,Camk1,Sox4,Prkd1,Ppp1r9b,Adam9,Rapgef3,Prnp,Mark4,Myo18a,Gsk3b,Rhog,Nlgn2,Pik3r2,Sh3glb1,Jak2,Akt1,Apc,Abhd17b,Ccdc88a,Smad3,Itgb1,Ephb2,Sorbs1,Smo,Glul,Prkaca,Kcnb1,C2cd2l,Msn,P2rx7,Gli3,Erbb2,Dzip1,Nkd2,Lrrc8a,Wwtr1,Vamp2,Osbp,Zdhhc8,Gpld1,Tesk1,Nptn,Gas8,Aacs,Golph3,Eif2ak3,Sr…
GOBP_CELLULAR_RESPONSE_TO_ORGANIC_CYCLIC_COMPOUND	1.5	0.018	325	Plat,Lbh,Nsg1,Gpd1,Egfr,Gstm7,Gnao1,Adcy6,Slc1a3,Zmiz1,Egr1,App,Lrrk2,Igf1r,P2ry1,Atp1a2,Paqr8,Myc,Ncor2,Ptger1,Rora,Smad5,Abhd2,Ppp1r9b,Rapgef3,Atp2b1,Gnb5,Gnas,Gsk3b,Rapgef2,Id3,Pde2a,Casq2,Tmem38a,Inhbb,Lats1,Stat1,Jak2,Lrp8,Adcy1,Dag1,Prmt2,Acvr1,Sirt2,Ncstn,Gnaz,Flot1,Casp7,Nr3c1,Pak3,Npc1,Abl1,Smo,Prkaca,Gabrb3,Smad1,Zfp36l2,Serpinf1,Msn,P2rx7,Cdkn1b,Cebpa,Nrip1,Nr2c1,Gna11,Srd5a1,Rxra,Axin…
GOBP_RHYTHMIC_PROCESS	1.5	0.047	179	Spsb4,Adamts1,Fzd4,2510009E07Rik,Egr1,Igf1r,Phlpp1,Pam,Ncor2,Ptgds,Rora,Opn3,Axl,Maged1,Gsk3b,Twist1,Adnp,Id3,Crtc1,Stat5b,Gnaq,Naglu,Adcy1,Crebbp,Rai1,Serpinf1,Fbxl17,Nrip1,Gna11,Srd5a1,Srebf1,Atf5,Nr2f6,Ccar2,Gfpt1,Kmt2a,Nr1d1,Kdm2a,Usp2,Ncoa2,Dyrk1a,Per3,Mycbp2,Cipc,Dbp,Tef,Fbxw11,Top1,Creb1,Csnk1d,A2m,Cul4a,Rock2,Clock,Pdgfra,Pten,Id2,Suv39h1,Btbd9,Siah2,Bhlhe40,Hspa5,Nfkb2,Per1,Src,Prkaa1,Bh…
GOBP_ALCOHOL_METABOLIC_PROCESS	1.5	0.041	203	Fgf1,Mt3,Gpd1,Itpkb,Osbpl5,App,P2ry1,Synj2,Slc5a3,Plpp3,Acadl,Hsd17b7,Cacna1h,Vldlr,Scap,Aldh3b1,Smpd1,Scarb1,Gdpd1,Dhrs3,Mecp2,Plpp6,Npc1,Sc5d,Cebpa,Abca2,Hmgcs1,Acss2,Nudt10,Gba2,Inpp5e,Rxra,Srebf1,Inpp4a,Dab2,Synj1,Sgpp1,Por,Abca1,Inpp1,Rdh14,Nudt11,Naaa,Cyp51,Ip6k2,Insig1,Acadvl,Mvk,Sqle,Ldlr,Cyp46a1,Mtmr2,Nfkb1,Lss,Hdlbp,Dhrs13,Rdh5,Cat,Dgat2,Acer3,Tm7sf2,Srd5a3,Pten,Erlin2,Tsku,Stard3,Nfe2l…
GOBP_REGULATION_OF_MEMBRANE_POTENTIAL	1.5	0.046	176	Ank2,Abat,Atp1b2,Tmem108,Dlg4,App,Cnih2,Lrrk2,Gria3,Rnf122,Cacna2d1,Atp1a2,Myc,Kcnab2,Bves,Myh14,Grik5,Bin1,Ppp3ca,Cacna1h,Stx1b,Pid1,Gsk3b,Kctd7,Glrb,Nlgn2,Crtc1,Casq2,Gnaq,Akt1,Slc4a3,Ehd3,Mecp2,Fzd9,Mllt11,Abl1,Gabrb3,Kcnb1,P2rx7,Scn1b,Gna11,Mpp2,Asic1,Baiap2,Akap9,Sri,P2rx3,Nedd4l,Bcl2l1,Spg20,Cux2,Scn8a,Mtmr2,Gclm,Mfn1,Psen1,Akt2,Flna,Jup,Camk2d,Gclc,Slc9a1,Abcd1,Pten,Bad,Pink1,Vcp,Cxadr,Slm…
GOBP_PROTEIN_DEPHOSPHORYLATION	1.5	0.034	210	Dusp6,Ppm1l,Ubash3b,Lrrk2,Ptpn9,Phlpp1,Eya2,Dusp18,Tns2,Ppp1r3c,Nsmf,Ptprj,Mgat5,Ppp3ca,Ppp1r9b,Ssh2,Eya1,Ppp2r3a,Ptpdc1,Ptpra,Gsk3b,Cttnbp2nl,Jak2,Ptpn13,Ctdsp1,Smpd1,Ptprs,Ctdspl,Dusp7,Gna12,Ptprg,Dusp3,Ctdnep1,Ppp4r1,Phlpp2,Dusp4,Ptpn11,Ppp6r2,Dusp10,Mtmr6,Ikbkb,Ppp1r12a,Ptpn14,Gnai2,Ppp3cc,Ssh1,Cdc14a,Ppp1r2,Dusp11,Mtmr2,Fbxw11,Mtmr4,Ywhab,Ppp2r5b,Tab1,Ptpn12,Vrk3,Camk2g,Ppp6r1,Ctdsp2,Ppp3r1,…
GOBP_SENSORY_PERCEPTION	1.5	0.047	166	Serpine2,Fzd4,Rgs16,Fyn,Slc1a3,Timp3,P2ry1,Myo6,Rab3a,Lxn,Vax2,Calca,Myh14,Lhfpl4,Lrig1,Nav2,Fabp5,Cxcr4,Eya1,Gnas,Fzd2,Mgll,Glrb,Nlgn2,Sema5b,Chd7,F2r,Bace1,Dhrs3,Mecp2,Hoxa1,Atxn7,Cxcl12,P2rx7,Cdkn1b,Kifc3,Asic1,Spry2,Ndn,Opa3,Nr2f6,Six1,Bbs1,Pitpna,Lamb2,Ppt1,Ttc8,P2rx3,Reep2,Crybg3,Fbxo11,Cdc14a,Bbs7,Pgap1,Scarb2,Epas1,Whrn,Rdh5,Cdkn2d
GOBP_NEURON_DEATH	1.5	0.026	216	Pcdhgc3,Nes,Mt3,Cx3cl1,Fyn,Egr1,App,Csf1,Lrrk2,Tnfrsf21,Hipk2,Atn1,Cntfr,Nsmf,Grik5,Capn2,Jun,Cpeb4,Cbl,Prnp,Axl,Stxbp1,Nf1,Gsk3b,Adnp,Gbe1,Stambp,Jak2,Akt1,Map3k11,F2r,Bace1,Ncstn,Crlf1,Mecp2,Fzd9,Casp7,Syngap1,Pak3,Abl1,Kcnb1,Serpinf1,Fadd,En2,Fos,Oxr1,Six1,Akt1s1,Rilpl1,Ghr,Ppt1,Srpk2,Map3k5,Chp1,Bcl2l1,Efnb2,Pigt,Fas,Ncoa7,Pik3ca,Il6st,Gclm,Dnajc5,Nrbp2,Psen1,Akt2,Bag5,Rb1,Tbc1d24,Gclc,Slc9a1
GOBP_DEPHOSPHORYLATION	1.5	0.016	300	Dusp6,Ppm1l,Ubash3b,Lrrk2,Ptpn9,Plppr2,Phlpp1,Eya2,Synj2,Atp1a2,Dusp18,Tns2,Ppp1r3c,Plpp3,Nt5m,Nsmf,Ptprj,Mgat5,Ppp3ca,Ppp1r9b,Ssh2,Pfkfb3,Npnt,Eya1,Ppp2r3a,Ptpdc1,Ptpra,Gsk3b,Cttnbp2nl,Jak2,Ptpn13,Smad3,Ctdsp1,Smpd1,Ptprs,Ctdspl,Dusp7,Gna12,Mtmr11,Plpp6,Ptprg,Plpp7,Dusp3,Ctdnep1,Ppp1r26,Ppp4r1,Phlpp2,Dusp4,Tns3,Acp2,Inpp5e,Ptpn11,Ppp6r2,Inpp4a,Inppl1,Dusp10,Gpld1,Lpin2,Nt5dc3,Mtmr6,Synj1,Ikbkb,I…
GOBP_NEGATIVE_REGULATION_OF_RESPONSE_TO_EXTERNAL_STIMULUS	1.5	0.04	181	Plat,Serpine2,Cx3cl1,Abat,Syt11,Tnfrsf1a,Fyn,Nbl1,Cd109,Sirpa,Ubash3b,Lyn,Plk2,Slc12a2,Socs5,Tspan6,Robo1,Rtn4rl1,Rora,Kremen1,Ash1l,Metrnl,Trib1,Phldb2,Fndc4,Cask,Notch1,Sema5b,Clasp1,Smad3,Sema4c,Sirt2,Bace1,Ptprs,Sema3f,Dusp3,Serpinf1,Bcr,Ndfip1,Cers2,Sh2b3,Dusp10,Fem1a,Nr1d1,Trafd1,Nucb2,Htra1,Inpp5f,Mapkbp1
GOBP_ERK1_AND_ERK2_CASCADE	1.5	0.041	154	Fgf1,Mt3,Egfr,Cx3cl1,Emilin1,Dusp6,Sirpa,App,Prkca,Gas6,Lyn,Timp3,P2ry1,Spry4,Itgav,Spred3,Myc,Spry1,Jun,Npnt,Notch1,Rapgef2,Spred1,Notch2,Ccl25,F2r,Ephb2,Dusp7,Abl1,Fgfr3,Dusp3,Zfp36l2,Dstyk,Trf,Spred2,Erbb2,Dusp4,Spry2,Ptpn11,Dusp10,Tgfbr3,Tpbg,Dab2,Nptn,Csk,Ranbp9,Zdhhc17,Gnai2,Frs2,Wnk2,Prkd2,Zfp36l1,Dab2ip,Card9,Vrk3,Rap1a,Tirap,Pdgfc,Fgfr2,Fermt2,Rap1b,Pdgfra,Pten,Ptpn1,Gstp1
GOBP_MAINTENANCE_OF_LOCATION	1.5	0.034	198	Ank2,Mest,Cx3cl1,Rasa3,Gstm7,Nbl1,Ubash3b,Lyn,Slc25a23,Pkd1,Atp1a2,Itgav,Ltbp1,Grik5,Prkd1,Dbn1,Fth1,Tpcn1,Stat5b,Casq2,Tmem38a,Lats1,Akt1,Ccdc88a,Os9,Chd7,Anxa6,Scarb1,Arhgap21,F2r,Abl1,Sufu,Hrc,Prkaca,P2rx7,Sun2,Nrip1,Keap1,Slc30a4,Dzip1,Tmsb4x,Syne1,Gopc,Arl2bp,Srebf1,Itpr1,Stard4,Ciz1,Akap9,Abca1,Golph3,Fto,Sri,Osbpl8,Vps13d,Pfn4,Insig1,Gpsm2,Pkd2,Tapt1,Kdelr2,Sqle,Atp7b,Nfkb1,Nfkbie,Psen1,Tr…
GOBP_GLAND_DEVELOPMENT	1.5	0.019	236	Apln,Fgf1,Lbh,Serpine2,Egfr,Nfib,Ccnd1,Irs2,Plxnd1,Sox3,Pbx1,Csf1,Lmo4,Wls,Phf2,Thra,Pam,Pkd1,Myc,Ncor2,Wnt7b,Robo1,Cdkn2b,Ddr1,Jun,Ash1l,Ntn1,Notch1,Nf1,Arhgap35,Stat5b,Notch2,Inhbb,Lats1,Jak2,Akt1,Orai1,Smad3,Dag1,Rela,Abl1,Smo,Serpinf1,Fadd,Psap,Msn,Cdkn1b,Cebpa,Gli3,Acat1,Srd5a1,Sec63,Tgfa,Uprt,Insr,Tgfbr3,Six1,Ext1,Btbd7,Armc5,Hes1,Frs2,Man2a1,Pkd2,Zbtb1,Rpgrip1l,Atp7b,Pik3ca,Gpat4,Sema3c,Ps…
GOBP_REGULATION_OF_ACTIN_FILAMENT_BASED_PROCESS	1.5	0.019	244	Ank2,Cdc42ep1,Arhgap18,Limch1,Rhoq,Cx3cl1,Pik3r1,Nck2,Lrp1,Pam,Pfn2,Coro2b,Atp1a2,Cd47,Tmod2,Dbn1,Bin1,Rapgef3,Abi2,Ssh2,Phldb2,Kirrel,Rhobtb1,Sptan1,Rhobtb3,Plekhg2,Rhog,Frmd6,Arhgap35,Fchsd2,Notch2,Lats1,Rac1,Akap13,Ccdc88a,Clasp1,Smad3,Cdc42ep2,Arhgef10l,Tjp1,Rhob,Pak3,Abl1,Snx9,Arhgef10,Cxcl12,Arpin,Plekhh2,Add3,Mtss1,Jam3,Rhobtb2,Baiap2,Tmsb4x,Gba2,Kank4,Abl2,Tesk1,Add1,Iqgap2,Nckap1,Akap9,T…
GOBP_CILIUM_ORGANIZATION	1.5	0.018	264	Parva,Celsr2,Foxj1,Evi5l,Lrrc49,Rfx3,Rab8b,Clcn4,Ccdc28b,Mark4,Tbc1d5,Notch1,Ptpdc1,Gsk3b,Arhgap35,Wdpcp,Spata6,Gbf1,Cfap43,Syne2,Ccdc88a,Ehd3,Tbc1d2b,C2cd3,Atat1,Poc1b,Vangl2,Asap1,Dnal1,Dync2h1,Cc2d2a,Fbf1,Dzip1l,Tmem80,Tbc1d9b,Cep350,Dzip1,Kctd17,Ahi1,Ehd4,Wwtr1,Ccdc13,Cdkl5,Ift140,Ttc30b,Ttc17,Cep41,Tesk1,Bbs1,Gas8,Rilpl1,Tbc1d1,Txndc15,Ttc8,Dynll2,Ift122,Dctn1,Sdccag8,Lca5,Ttbk2,Mphosph9,Usp…
GOBP_RESPONSE_TO_HORMONE	1.5	0.0056	485	Plat,Lbh,Mt3,Rab31,Prkcb,Rhoq,Bche,Timp2,Pik3r3,Sesn3,Pik3r1,Ccnd1,Adcy6,Irs2,Zmiz1,Egr1,Lyn,Igf1r,Timp3,Grb14,Thra,Pam,Lats2,Atp1a2,Soga1,Paqr8,Myc,Tns2,Ncor2,Trim16,Abca3,Wnt7b,Me1,Sort1,Nsmf,Pdk2,Gpr173,Rab8b,Abhd2,Cacna1h,Pid1,Myo5a,Ppp1r9b,Adam9,Rab13,Atp2b1,Notch1,Ptpra,Scap,Gsk3b,Igfbp7,Tbc1d4,Pip4k2a,Pik3r2,Stat5b,Zbed3,Slc27a1,Inhbb,Lats1,Stat1,Ptk2,Jak2,Akt1,Apc,Dag1,Prmt2,Rela,Acvr1,St…
GOBP_REGULATION_OF_ACTIN_FILAMENT_ORGANIZATION	1.5	0.034	175	Cdc42ep1,Arhgap18,Limch1,Cx3cl1,Pik3r1,Nck2,Pfn2,Coro2b,Cd47,Tmod2,Dbn1,Bin1,Rapgef3,Abi2,Ssh2,Phldb2,Kirrel,Sptan1,Plekhg2,Arhgap35,Fchsd2,Lats1,Rac1,Ccdc88a,Clasp1,Smad3,Cdc42ep2,Arhgef10l,Tjp1,Pak3,Abl1,Snx9,Arhgef10,Cxcl12,Arpin,Plekhh2,Add3,Mtss1,Baiap2,Tmsb4x,Gba2,Kank4,Tesk1,Add1,Nckap1,Ttc8,Eln,Pxn,Wasf1,Svil,Sptbn1,Cfl2,Ssh1,Pak2,Pfn4,Cotl1,Evl,Pik3ca,Wasf2,Arfip1,Flna,Rhoc,Mtpn,Slc9a1,E…
GOBP_CYTOSOLIC_TRANSPORT	1.5	0.042	142	Map2,Kif1a,Lrrk2,Dennd2a,Sort1,Dennd5a,Rab6b,Tbc1d5,Rhobtb3,Pip4k2a,Kif1c,Gbf1,Ehd3,Spag9,Tanc2,Trappc10,Msn,Hook3,Trim46,Dab2,Vti1a,Snx32,Wdr81,Vps53,Rab21,Wipi1,Mon2,Vps52,Rgp1,Rab6a,Dctn1,Stx6,Heatr5b,Rab14,Mtmr2,Prepl,Arfip1,Flna,Surf4,Gcc2,Vps26b,Ap1g1,Gosr1,Ric1,Sys1,Evi5,Eps15,Erc1,Cltc,Rbsn,Map2k2,Tpcn2,Map2k1,Stx5a
GOBP_MYELOID_CELL_DIFFERENTIATION	1.5	0.024	222	Itpkb,Pik3r1,Kitl,Cd109,App,Prkca,Ubash3b,Fam20c,Csf1,Lyn,Meis2,Hipk2,Ets1,Thra,Rassf2,Snrk,Myc,Cdkn2b,L3mbtl3,Farp2,Smad5,Jun,Trib1,Purb,Nf1,Pip4k2a,Stat5b,Notch2,Kat6a,Stat1,Jak2,Kmt2e,Stat3,Gpr137,Pde1b,Ripk1,Ncoa6,Fadd,Trf,Cebpa,Tob2,Tcta,Ctnnbip1,Ndfip1,Il34,Sh2b3,Ptpn11,Sh3pxd2a,Fos,Rcor1,Cbfb,Tgfbr3,Dll1,Zfp385a,Traf6,Gab3,Jag1,Mapk11,Hmgb3,Wasf2,Zfp36l1,Psen1,Creb1,Epas1,Arid4a,Rb1,Tirap,…
GOBP_POSITIVE_REGULATION_OF_CELL_ADHESION	1.5	0.024	217	Vav3,Cspg5,Adgrg1,Itpkb,Cx3cl1,Emilin1,Fyn,Prex1,Col16a1,Zmiz1,Sirpa,Prkca,Csf1,Nck2,Lyn,Efemp2,Map4k4,Ets1,Fbln2,Itgav,Socs5,Dock1,Cd47,Sox4,Plpp3,Ptprj,Magi1,Gpam,Ppp3ca,Adam9,Npnt,Gsk3b,Stat5b,Rac1,Jak2,Akt1,Ccl25,Smad3,Dag1,Rela,Tjp1,Flot1,Ilk,Abl1,Cd1d1,Cxcl12,Efnb1,Fadd,Gli3,Erbb2,Ptpn11,Arhgef7,Dusp10,Cbfb,Tesk1,Dab2,Lgals1,Csk,Tnfrsf18,Cd276,H2-DMa,Traf6,Hes1,St3gal4,Efnb2,Lims1,Nfat5,Prk…
GOBP_RECEPTOR_MEDIATED_ENDOCYTOSIS	1.5	0.036	155	Apln,Rab31,Hip1,Tmem108,Dlg4,App,Cacng4,Cacng8,Lrp1,Itgav,Aak1,Ophn1,Cbl,Vldlr,Ldlrad3,Tbc1d5,Fchsd2,Lrp3,Rac1,Ankrd13b,Flot1,Itgb1,Adm,Arc,Snx9,Hfe,Trf,Lmbrd1,Sgip1,Abca2,Ahi1,Insr,Dab2,Lrp6,Dll1,Snap91,Synj1,Ppt1,Inpp5f,Rab21,Pip5k1c,Itsn1,Bmp2k,Micall1,Efnb2,Wasf1,Sdcbp,Ldlr,Ubqln2,Mtmr2,Bicd1,Scarb2,Psen1,Cacng7,Dgkd,Cd81,Atxn2,Ap1g1,B2m,Smap1,Eps15,Cltc,Itsn2,Snx17,Tpcn2,Dbnl,Gpr107,Dtnbp1,D…
GOBP_REGULATION_OF_HYDROLASE_ACTIVITY	1.5	0.0041	557	Vav3,Serpine2,Mt3,Rgl1,Hip1,Egfr,Pbxip1,Cx3cl1,Chn2,Rasa3,Plxna2,Timp2,Rgs16,Fyn,Prex1,Aph1b,Plxnd1,Cd109,Crim1,Syde1,App,Gas6,Lrrk2,Lyn,Timp3,Gpsm1,Lrp1,Map4k4,Foxj1,Lxn,Myc,Tbc1d8b,Spry1,Bves,Robo1,Sort1,Arap2,Evi5l,Cryab,Prkd1,Mgat5,Arhgef26,Bin1,Ppp1r9b,Rapgef3,Prnp,Npnt,Gnb5,Tbc1d5,Sipa1l2,Rasal2,Plxnc1,Nf1,Srgap2,Gsk3b,Tbc1d4,Rhog,Arhgap42,Rapgef2,Arhgap35,Asap2,Gnaq,Dock7,Sipa1l3,Ptk2,Jak2…
GOBP_REGULATION_OF_INTRACELLULAR_TRANSPORT	1.5	0.018	256	Gas1,Map2,Peg12,Pik3r1,Fyn,Pkia,Gas6,Cnih2,Lrrk2,Prr5l,Tcf7l2,Tcaf1,Camk1,Bves,Cryab,Prkd1,Ube2j1,Rapgef3,Prnp,Nf1,Gsk3b,Pik3r2,Sh3glb1,Fez1,Jak2,Smad3,Os9,Wwc1,Uhmk1,Sufu,Smo,Prkaca,Kcnb1,Msn,Gli3,Erbb2,Abca2,Trim46,Mdfic,Map1b,Ptpn11,Srebf1,Reep5,Vamp2,Dab2,Gripap1,Sec24b,Inpp5f,Rab21,Ppp1r12a,Dnajc30,Ptpn14,Chp1,Brsk2,Erlec1,Tmem30a,Pkig,Reep2,Insig1,Mtmr2,Pgap1,Psen1,Arfip1,Akt2,Flna,Gcc2,Jup…
GOBP_DIVALENT_INORGANIC_CATION_HOMEOSTASIS	1.5	0.027	198	Ank2,Mt3,Prkcb,Cx3cl1,Rasa3,Gstm7,Fyn,Plce1,Dlg4,App,Ubash3b,Lyn,Stim2,Slc25a23,Cacna2d1,P2ry1,Pkd1,Atp1a2,Itgav,Calca,Ptger1,Prkd1,Sv2a,Prnp,Cxcr4,Atp2b1,Tpcn1,Casq2,Tmem38a,Jak2,Mcur1,Smad3,Chd7,Anxa6,F2r,Rap1gds1,Slc39a6,Grina,Adm,Fzd9,Micu1,Abl1,Hrc,Prkaca,Cxcl12,P2rx7,Slc30a4,Kctd17,Calb2,Abl2,Nptn,Lrp6,Itpr1
GOBP_REGULATION_OF_BODY_FLUID_LEVELS	1.5	0.03	169	Plat,Apln,Vav3,Serpine2,Abat,Heg1,Ccnd1,Adcy6,Prkca,Gas6,Ubash3b,Celsr2,Lyn,P2ry1,Pam,Coro2b,Ak3,Ano6,Ncor2,Ddr1,Axl,Stxbp1,Gnas,Anxa5,Stat5b,Gnaq,Jak2,Enpp4,F2r,Adm,Ephb2,Gna12,Ilk,Prkaca,Vcl,Stk39,Prkacb,Tln1,Uprt,Sh2b3,F8,Vamp2,Dgkz,Myl9,Ext1,Zfp385a,Wnk1,Gnai2,St3gal4,Ggcx,Elovl1,Thbs1,C1galt1c1,Atp7b,Copa,Pik3ca,Il6st,Rap2b,Gpat4,Creb1,Flna,Dgkd,Akap11,Mertk,Hps5,Pafah2,Ext2
GOBP_REGULATION_OF_MAP_KINASE_ACTIVITY	1.5	0.05	116	Fgf1,Trib2,Egfr,Fzd4,Kitl,Lrrk2,Lyn,Spry4,Spry1,Robo1,Ptprj,Trib1,Adam9,Maged1,Nf1,Mapk8ip1,Hipk3,Akap13,Dvl3,Smpd1,Map3k11,Dusp7,Sash1,Fgfr1,P2rx7,Erbb2,Spry2,Tgfa,Ksr1,Il34,Sh2b3,Insr,Dusp10,Csk,Ghr,Map3k5,Fzd8,Traf6,Thbs1
GOBP_REGULATION_OF_CELL_SIZE	1.5	0.048	117	Vav3,Map2,Mt3,Cdh4,Dpysl2,Slc12a2,Olfm1,Ano6,Dbn1,Ulk2,Ntn1,Dip2b,Gsk3b,Bmpr2,Adnp,Rac1,Sema5b,Sema4c,Ptprs,Slc12a4,Abl1,Sema3f,Cxcl12,Msn,P2rx7,Trim46,Lrrc8a,Map1b,Cdkl5,Akt1s1,Megf8,Rab21,Slc12a9,Macf1,Spg20,Rptor,Rnd2,Akt3,Ryk,Cdkl3,Sema3c,Creb1
GOBP_CELLULAR_ION_HOMEOSTASIS	1.5	0.012	299	Ank2,Mt3,Prkcb,Cx3cl1,Rasa3,Gstm7,Atp1b2,Fyn,Slc22a17,Plce1,Slc1a3,Dlg4,Ckb,App,Ubash3b,Lrrk2,Atp6v0e2,Lyn,Stim2,Slc25a23,Slc9a7,Cacna2d1,P2ry1,Pkd1,Slc12a2,Atp1a2,Itgav,Myc,Calca,Ptger1,Prkd1,Fth1,Sv2a,Prnp,Cxcr4,Slc4a2,Atp2b1,Kctd7,Tpcn1,Casq2,Tmem38a,Jak2,Mcur1,Smad3,Slc4a3,Chd7,Anxa6,F2r,Rap1gds1,Slc39a6,Grina,Atp6v0a2,Adm,Slc6a9,Atp6v0a1,Fzd9,Micu1,Xpr1,Abl1,Hrc,Prkaca,Cxcl12,Hfe,Trf,P2rx7,S…
GOBP_REGULATION_OF_PROTEIN_SERINE_THREONINE_KINASE_ACTIVITY	1.5	0.012	261	Ccnd2,Fgf1,Trib2,Egfr,Cdkn2c,Heg1,Fzd4,Ccnd1,Kitl,Pkia,Lrrk2,Lyn,Lats2,Pkd1,Spry4,Ccnjl,Spry1,Camk1,Robo1,Ptprj,Cdkn2b,Cdkn2a,Trib1,Mapre3,Adam9,Cdk5rap2,Maged1,Nf1,Bmpr2,Rapgef2,Mapk8ip1,Slc27a1,Lats1,Akt1,Hipk3,Apc,Akap13,Ccnyl1,Dvl3,Smpd1,Map3k11,Prkar1a,Dusp7,Sash1,Fgfr1,Abl1,P2rx7,Cdkn1b,Cebpa,Erbb2,Spry2,Tgfa,Ksr1,Il34,Sh2b3,Prkar2b,Insr,Dusp10,Tesk1,Dab2,Lrp6,Csk,Ghr,Map3k5,Fzd8,Taok1,Traf…
GOBP_REGULATION_OF_RESPONSE_TO_EXTERNAL_STIMULUS	1.5	0.0041	437	Plat,Fgf1,Serpine2,Mt3,Cx3cl1,Abat,Syt11,Tnfrsf1a,Emilin1,Fyn,Nbl1,Cd109,Sirpa,App,Prkca,Gas6,Ubash3b,Csf1,Lrrk2,Lyn,Igf1r,Gprc5b,Plk2,Ets1,Slc12a2,Socs5,Adam10,Ano6,Cd47,Tspan6,Robo1,Rtn4rl1,Prkd1,Rora,Daglb,Kremen1,Ash1l,Metrnl,Pla2g7,Trib1,Traf3,Trim56,Cxcr4,Phldb2,Fndc4,Cask,Notch1,Bmpr2,Mgll,Pde2a,Stat5b,Rac1,Stat1,Ptk2,Jak2,Lrp8,Enpp4,Sema5b,Dapk2,Clasp1,Smad3,Sema4c,Rela,Sirt2,F2r,Bace1,Pt…
GOBP_POSITIVE_REGULATION_OF_HYDROLASE_ACTIVITY	1.5	0.0089	339	Rgl1,Hip1,Egfr,Cx3cl1,Chn2,Rgs16,Fyn,Prex1,Aph1b,Syde1,App,Lrrk2,Lyn,Map4k4,Foxj1,Myc,Tbc1d8b,Robo1,Arap2,Evi5l,Prkd1,Arhgef26,Bin1,Rapgef3,Npnt,Gnb5,Tbc1d5,Sipa1l2,Nf1,Srgap2,Gsk3b,Tbc1d4,Rhog,Arhgap42,Rapgef2,Arhgap35,Asap2,Gnaq,Dock7,Sipa1l3,Jak2,Akt1,Ccl25,Smad3,Dvl3,Prr7,Stat3,Dap,F2r,Rap1gds1,Chn1,Ncstn,Ralgps2,Itgb1,Sipa1l1,Tbc1d2b,Fgfr1,Gna12,Fgfr3,Snx9,Arhgef10,Asap1,Rab11fip2,Plxnb1,Fad…
GOBP_CELL_GROWTH	1.5	0.01	308	Map2,Serpine2,Igfbp4,Mt3,Cdh4,Egfr,Cdkn2c,Smarca2,Tmem108,Plce1,App,Dpysl2,Mfsd2a,Adam10,Olfm1,Nin,Ptprj,Cryab,Dbn1,Ddr1,Cdkn2a,Ulk2,Vgll4,Pdlim5,Ntn1,Ppp1r9b,Dip2b,Cxcr4,Rnf157,Gsk3b,Igfbp7,Bmpr2,Adnp,Akt1,Akap13,Cda,Sema5b,Smad3,Sema4c,Ndrg3,Prmt2,Extl3,Ptprs,Itgb1,Spag9,Auts2,Abl1,Sema3f,Fam122a,Cxcl12,Vcl,Sipa1,Cdkn1b,Hbegf,Arhgef11,Erbb2,Trim46,Ndn,Map1b,Cdkl5,St7l,Ccar2,Dab2,Ogfr,Lamb2,Megf…
GOBP_ACTIN_POLYMERIZATION_OR_DEPOLYMERIZATION	1.5	0.041	129	Cdc42ep1,Gas7,Arhgap18,Prex1,Nck2,Pfn2,Tmod2,Dbn1,Bin1,Ppp1r9b,Abi2,Ssh2,Kirrel,Sptan1,Plekhg2,Arhgap35,Fchsd2,Lats1,Rac1,Jak2,Cdc42ep2,Wipf1,Pak3,Abl1,Snx9,Cxcl12,Plekhh2,Add3,Baiap2,Tmsb4x,Gba2,Kank4,Ttc17,Add1,Nckap1,Spire1,Pstpip2,Eln,Wasf1,Svil,Sptbn1,Cfl2,Ssh1,Pfn4,Cotl1,Evl
GOBP_ANION_TRANSPORT	1.5	0.017	220	Slc16a2,Slco3a1,Abat,Ttyh3,Slc38a3,Serinc5,Mgst1,Slc1a3,Slc2a9,Slc36a4,Ano8,Slc25a23,Slc9a7,Sfxn5,Mfsd2a,Slc12a2,Tcaf1,Atp1a2,Slc25a25,Myc,Ano6,Cd47,Slc6a1,Lrrc8c,Ank,Clcn4,Sv2a,Prnp,Slc4a2,Cptp,Stxbp1,Nf1,Ano10,Glrb,Slc27a1,Ttyh1,Slc25a10,Slc4a3,Lrrc8b,Ttyh2,Itgb1,Slc6a9,Slc12a4,Ripk1,Xpr1,Ano3,Gabrb3,Psap,P2rx7,Lrrc8a,Pcyox1,Gopc,Clic4,Abcd3,Slc43a2
GOBP_OSTEOBLAST_DIFFERENTIATION	1.5	0.034	141	Mrc2,Ddr2,Crim1,Trp53inp2,Fam20c,Rassf2,Limd1,Hdac7,Wnt7b,Prkd1,Smad5,Npnt,Vcan,Smoc1,Notch1,Nf1,Gsk3b,Twist1,Bmpr2,Id3,Sox11,Lrp3,Ptk2,Akt1,Smad3,Acvr1,Cebpd,Rbmx,Rrbp1,Ilk,Sufu,Smo,Prkaca,Smad1,Cebpa,Gli3,Wwtr1,Ctnnbip1,Axin2,Cbfb,Satb2,Mef2d,Jag1,Rdh14,Mapk11,Il6st,Bmpr1a,Cat,Ski,Fgfr2,Hsd17b4,Fermt2,Ptch1,Suco,Tpm4,Fasn,Ift80,Yap1,Bmp7,Cltc
GOBP_POSITIVE_REGULATION_OF_DNA_BINDING_TRANSCRIPTION_FACTOR_ACTIVITY	1.5	0.03	154	Slco3a1,Prkcb,Cx3cl1,Fzd4,Ddr2,App,Il1rap,Hipk2,Crtc3,Plpp3,Prkd1,Traf5,Ppp3ca,Fzd2,Crtc1,Ticam1,Jak2,Akt1,Lrp8,Adcy1,Smad3,Rela,Stat3,Flot1,Ripk1,Arhgef2,Smo,Hdac4,Jmy,Lrp6,Ikbkb,Trappc9,Traf6,Trim32,Prkch,Prkd2,Rps6ka5,Stk36,Trim8,Ddrgk1,Smarca4,Rps6ka4,Eda,Card9,Irak1,Ppp2r5b,Jup,Tirap,Cat,Mtpn,Clock,Trim68,Pten,Dhx33,Eif2ak2,Erc1,Sav1,Cebpg,Zbtb7a,Pink1,Smarcb1
GOBP_TISSUE_MORPHOGENESIS	1.5	0.0089	338	Fgf1,Egfr,Heg1,Gpc6,Plxnd1,Pbx1,Csf1,Celsr2,Lmo4,Efemp2,Wls,Eya2,Fzd3,Pkd1,Myc,Spry1,Sox4,Wnt7b,Robo1,Hey1,Ophn1,Ddr1,Nrarp,Ntn1,Cxcr4,Npnt,Fat1,Eya1,Phldb2,Maged1,Notch1,Fzd2,Twist1,Bmpr2,Arhgap35,Sox11,Daam1,Notch2,Tulp3,Rac1,Stat1,Irx2,Clasp1,Smad3,Sema4c,Dag1,Dvl3,Acvr1,Rap2a,Chd7,Plxnb2,Prickle2,Pofut2,Rhob,Col5a1,Prkar1a,Itgb1,Adm,Dlg5,C2cd3,Vangl2,Ilk,Abl1,Sufu,Smo,Prkaca,Gpc4,Kdm6b,Dact1,…
GOBP_GROWTH	1.5	0.0041	564	Gas1,Map2,Fgf1,Serpine2,Igfbp4,Mt3,Cdh4,Cspg5,Egfr,Cdkn2c,Heg1,Gamt,Smarca2,Dusp6,Tmem108,Plce1,Ddr2,Zmiz1,App,Gas6,Csf1,Dpysl2,Mfsd2a,Lats2,Lrp4,Socs5,Adam10,Olfm1,Slc25a25,Chst11,Nin,Tns2,Gap43,Spry1,Wnt7b,Ptprj,Gpam,Cryab,Dbn1,Ddr1,Cdkn2a,Ulk2,Vgll4,Pdlim5,Ppp3ca,Ntn1,Ppp1r9b,Atrn,Dip2b,Cxcr4,Rnf157,Notch1,Gnas,Gsk3b,Igfbp7,Bmpr2,Adnp,Stat5b,Notch2,Lats1,Akt1,Akap13,Cda,Sema5b,Smad3,Sema4c,Lrp…
GOBP_LIPID_BIOSYNTHETIC_PROCESS	1.5	0.0041	448	Fgf1,Pld1,St8sia1,Itpkb,Pik3r3,Gstm7,Pik3r1,Plce1,Serinc5,Pbx1,Egr1,Ppm1l,Igf1r,Mfsd2a,B3galt1,Synj2,Pam,Thrsp,Socs5,Ptgds,Plpp3,Abca3,Gpam,Prkd1,Capn2,Scd2,Daglb,Osbpl6,Acadl,Hsd17b7,Abhd2,Cacna1h,Fabp5,Cers1,Fads2,Fads1,Scap,Scd1,Igfbp7,Mgll,Pip4k2a,Pik3r2,Slc27a1,Lclat1,Akt1,Aldh3b1,Abhd4,Smpd1,Gal3st3,Scarb1,St3gal2,Sgms2,Abhd8,Adm,Pcyt1a,Pitpnm2,Plpp6,Pigc,Sorbs1,Elovl2,Sc5d,Agpat3,St3gal5,C…
GOBP_MEMBRANE_ORGANIZATION	1.6	0.0041	515	Vav3,Ank2,Cdh2,Mt3,Rab31,Prkcb,Nrxn2,Egfr,Syt11,Dlg4,Osbpl5,Prkca,Gas6,Mfsd2a,Eya2,Synj2,Lrp4,Aak1,Rab3a,Myc,Ano6,Dock1,Abca3,Reep1,Lhfpl4,Grik5,Tor1aip1,Bin1,Rab8b,Stx1b,Cxcr4,Reep3,Rab13,Plekhm2,Cptp,Stxbp1,Rhobtb1,Myo18a,Scap,Syt13,Gsk3b,Tbc1d4,Rhog,Glrb,Stxbp6,Nlgn2,Pip4k2a,Sh3glb1,Fchsd2,Gphn,Gbf1,Adgrb1,Mfn2,Rac1,Akt1,Atp8a1,Tgfbrap1,Sec24d,Ccdc88a,Pitpnc1,Smpd1,Anxa6,Elmo1,Sirt2,Col5a1,Flo…
GOBP_PROTEIN_PROCESSING	1.6	0.029	139	Plat,Gas1,Cpe,Serpine2,Bche,Cpd,Aph1b,Lrrk2,Adam10,Capn2,Pla2g7,Bag2,Prnp,Ldlrad3,Tmem98,Fkrp,Bace1,Ncstn,Casp7,C2cd3,Disp1,Prkaca,Dync2h1,Sec11c,Fadd,Prkacb,P2rx7,Gli3,Ece1,Nkd2,H13,Aebp1,Pcsk7,Cpm,Glg1,Asph,Thbs1,Adam17,Aph1a,Adam19,Psen1,Furin,Ift172,Pcsk1n,Tmem59,Ptch1,Bad,Cpxm1,Dhcr24,Myh9,Ddi2,Lonp2,Sppl3,Rps6ka2,Src
GOBP_NEURON_APOPTOTIC_PROCESS	1.6	0.03	150	Pcdhgc3,Nes,Mt3,Cx3cl1,App,Tnfrsf21,Hipk2,Atn1,Cntfr,Nsmf,Grik5,Jun,Cpeb4,Prnp,Axl,Stxbp1,Nf1,Adnp,Gbe1,Stambp,Jak2,Map3k11,F2r,Bace1,Ncstn,Crlf1,Mecp2,Fzd9,Casp7,Syngap1,Pak3,Abl1,Kcnb1,Fadd,En2,Oxr1,Six1,Akt1s1,Ppt1,Srpk2,Bcl2l1,Pigt,Fas,Pik3ca,Il6st,Gclm,Dnajc5,Nrbp2,Psen1,Akt2,Rb1
GOBP_CELL_CELL_JUNCTION_ORGANIZATION	1.6	0.046	103	Ank2,Cdh2,Heg1,Prkca,Hdac7,Adam10,Mpdz,Rab13,Kirrel,Nlgn2,Hipk1,Apc,Smad3,Tjp1,F2r,Ephb2,Dlg5,Prkaca,Vcl,Fbf1,Mtss1,Jam3,Kifc3,Tln1,Nphp4,Add1,Csk,Ikbkb,Ext1,Pip5k1c,Fscn1,Efnb2,Lims1,Pak2,Prkch,Strn,Flna,Whrn,Jup,Rhoc,Pdcd6ip,Rock2,Fermt2,Ocel1,Nphp1,Pkp4,Actg1,Cldn12,Cxadr,Tln2
GOBP_REGULATION_OF_METAL_ION_TRANSPORT	1.6	0.021	184	Ank2,Serpine2,Cx3cl1,Neto2,Gstm7,Atp1b2,Fyn,Ubash3b,Lyn,Stim2,Cacna2d1,Atp1a2,Camk2b,Kcnab2,Ano6,Prkd1,Bin1,Kcnip3,Prnp,Cxcr4,Atp2b1,Cask,Gnb5,Kcng1,Casq2,Tmem38a,Akt1,Orai1,Chd7,F2r,Itgb1,Ehd3,Slc6a9,Abl1,Hrc,Prkaca,Cxcl12,Hfe,Amigo1,Stk39,Trf,P2rx7,Hspa2,Scn1b,Vamp2,Alg10b,Akap9,Sri,Wnk1,P2rx3,Nedd4l,Chp1,Gnai2,Hes1
GOBP_REGULATION_OF_LIPID_BIOSYNTHETIC_PROCESS	1.6	0.046	95	Fgf1,Egr1,Igf1r,Mfsd2a,Thrsp,Abca3,Capn2,Acadl,Fabp5,Scap,Igfbp7,Slc27a1,Akt1,Scarb1,Adm,Sorbs1,Ctdnep1,Abca2,Srebf1,Gpld1,Dab2,Stard4,Nr1d1,Por,Elovl5,Chp1,Armc5,Samd8,Insig1,Acadvl,Ldlr,Rab38,Lpin1,Nfkb1,Creb1,Fitm2,Ormdl3,Dgat2,Abcd1,Erlin2,H6pd,Mbtps1,Fam3a,Mid1ip1,Dhcr7,Prkaa1
GOBP_REGULATION_OF_ENDOTHELIAL_CELL_MIGRATION	1.6	0.048	100	Fgf1,Vash1,Prkca,Plk2,Ets1,Hdac7,Plpp3,Prkd1,Notch1,Sparc,Nf1,Bmpr2,Spred1,Adamts9,Adgrb1,Rac1,Ptk2,Akt1,Scarb1,Rhob,Mecp2,Sash1,Fgfr1,Abl1,Glul,Zfp580,Serpinf1,Tmsb4x,Adgra2,Gpld1,Emc10,Thbs1,Prkd2,Dnaja4,Akt3,Adam17,Dab2ip
GOBP_REGULATION_OF_HORMONE_SECRETION	1.6	0.045	103	Abat,Irs2,Nnat,P2ry1,Tcf7l2,Hmgn3,Rasl10b,Sox4,Rfx3,Ppp3ca,Rab8b,Nlgn2,Sox11,Klf7,Inhbb,Jak2,Chd7,Glul,Hfe,Kcnb1,C2cd2l,Stxbp4,Rab11fip3,Midn,Lrrc8a,Ptpn11,Srebf1,Vamp2,Osbp,Gpld1,Dab2,Nr1d1,Aacs,Sri
GOBP_CATION_TRANSMEMBRANE_TRANSPORT	1.6	0.0041	408	Ank2,Slc15a2,Cx3cl1,Rasa3,Neto2,Slc38a3,Gstm7,Atp1b2,Fyn,Slc1a3,Dlg4,Slc2a9,App,Gas6,Cacng4,Ubash3b,Cacng8,Cnih2,Atp6v0e2,Lyn,Slc36a4,Stim2,Slc25a23,Slc9a7,Cacna2d1,Ncs1,Pkd1,Slc12a2,Atp1a2,Itgav,Slc25a25,Kcnab2,Ano6,Slc6a1,Orai2,Prkd1,Bin1,Cacna1h,Clcn4,Cachd1,Kcnip3,Prnp,Tmco3,Atp2b1,Gnb5,Ano10,Tpcn1,Twist1,Kcng1,Nlgn2,Casq2,Tmem38a,Ttyh1,Atp8a1,Mcur1,Slc39a3,Orai1,Chd7,Anxa6,Ifngr2,F2r,Slc39a6…
GOBP_CHEMICAL_HOMEOSTASIS	1.6	0.0041	569	Ank2,Mt3,Prkcb,Cx3cl1,Rasa3,Gstm7,Sesn3,Atp1b2,Pik3r1,Fyn,Adcy6,Irs2,Slc22a17,Plce1,Slc1a3,Dlg4,Ckb,App,Gas6,Ubash3b,Lrrk2,Atp6v0e2,Lyn,Igf1r,Stim2,Slc25a23,Slc9a7,Cacna2d1,P2ry1,Tcf7l2,Pkd1,Slc12a2,Hmgn3,Atp1a2,Itgav,Myc,Sox4,Abca3,Calca,Wnt7b,Gpam,Grik5,Acox1,Ptger1,Prkd1,Rora,Pdk2,Ppp3ca,Fth1,Sv2a,Prnp,Fabp5,Cxcr4,Slc4a2,Atp2b1,Kctd7,Tpcn1,Adnp,Pik3r2,Casq2,Klf7,Tmem38a,Stat1,Jak2,Akt1,Mcur1,S…
GOBP_REGULATION_OF_EPITHELIAL_CELL_MIGRATION	1.6	0.024	139	Fgf1,Vash1,Prkca,Map4k4,Plk2,Ets1,Pfn2,Hdac7,Mcc,Dock1,Plpp3,Prkd1,Jun,Adam9,Notch1,Sparc,Nf1,Bmpr2,Spred1,Adamts9,Adgrb1,Rac1,Ptk2,Akt1,Clasp1,Scarb1,Rhob,Mecp2,Sash1,Fgfr1,Ptprg,Abl1,Glul,Zfp580,Serpinf1,Hbegf,Tmsb4x,Adgra2,Dusp10,Gpld1,Mapre2,Macf1,Emc10,Thbs1,Prkd2,Dnaja4,Evl,Akt3,Adam17,Dab2ip
GOBP_CELLULAR_RESPONSE_TO_HORMONE_STIMULUS	1.6	0.0057	360	Plat,Lbh,Mt3,Rab31,Prkcb,Rhoq,Pik3r3,Sesn3,Pik3r1,Adcy6,Irs2,Zmiz1,Lyn,Igf1r,Grb14,Thra,Lats2,Atp1a2,Soga1,Paqr8,Myc,Tns2,Ncor2,Nsmf,Pdk2,Gpr173,Rab8b,Abhd2,Cacna1h,Pid1,Myo5a,Rab13,Atp2b1,Notch1,Ptpra,Gsk3b,Igfbp7,Tbc1d4,Pip4k2a,Pik3r2,Stat5b,Slc27a1,Inhbb,Lats1,Stat1,Ptk2,Jak2,Akt1,Apc,Prmt2,Rela,Acvr1,Stat3,Sik2,Nr3c1,Npc1,Sorbs1,Pde3b,Prkaca,Zfp36l2,Stxbp4,Serpinf1,Mbd5,Nr2c1,Ncoa1,Srd5a1,Bai…
GOBP_POSITIVE_REGULATION_OF_CELLULAR_COMPONENT_BIOGENESIS	1.6	0.0057	313	Cdc42ep1,Lrrn1,Limch1,Rhoq,Cx3cl1,Pik3r1,Emilin1,Col16a1,Plce1,Prkca,Nck2,Il1rap,Map4k4,Pfn2,Nin,Cd47,Abca3,Ptprj,Bin1,Rapgef3,Abi2,Cdk5rap2,Mark4,Phldb2,Kirrel,Gsk3b,Adnp,Nlgn2,Arhgap35,Pip4k2a,Sh3glb1,Fchsd2,Adgrb1,Rac1,Apc,Phldb1,Ccdc88a,Clasp1,Smad3,Cdc42ep2,Dag1,Arhgef10l,Flot1,Ephb2,Mecp2,Dlg5,Atat1,Auts2,Cnot6,Abl1,Snx9,Arhgef10,Asap1,Lrrc24,Amigo1,Msn,P2rx7,Cdkn1b,Mtss1,Dzip1,Kctd17,Baiap…
GOBP_POSITIVE_REGULATION_OF_TRANSFERASE_ACTIVITY	1.6	0.0057	357	Ccnd2,Vav3,Fgf1,Mt3,Egfr,Fzd4,Ccnd1,Kitl,Ddr2,Serinc5,Dlg4,Egr1,Gas6,Csf1,Lrrk2,Lmo4,Lyn,Igf1r,Gprc5b,Pkd1,Rassf2,Dock3,Bmi1,Myc,Camk1,Calca,Robo1,Prkd1,Ddr1,Nab2,Mapre3,Adam9,Prnp,Hmbox1,Axl,Vldlr,Maged1,Bmpr2,Adnp,Rapgef2,Slc27a1,Ptk2,Jak2,Akt1,Lrp8,Akap13,Ccdc88a,Ccnyl1,Dag1,Dvl3,Map3k11,Ephb2,Traf4,Sash1,Parm1,Fgfr1,Abl1,Fgfr3,Snx9,Dstyk,P2rx7,Cdkn1b,Hbegf,Dbi,Erbb2,Spry2,Tgfa,Epm2aip1,Il34,A…
GOBP_CATION_TRANSPORT	1.6	0.0041	528	Ank2,Serpine2,Mt3,Prkcb,Slc15a2,Cx3cl1,Rasa3,Abat,Neto2,Syt11,Slc38a3,Gstm7,Atp1b2,Fyn,Slc22a17,Serinc5,Slc1a3,Dlg4,Slc2a9,App,Gas6,Cacng4,Ubash3b,Cacng8,Cnih2,Atp6v0e2,Lyn,Slc36a4,Stim2,Slc25a23,Slc9a7,Cacna2d1,Ncs1,Pkd1,Slc12a2,Atp1a2,Itgav,Slc5a3,Camk2b,Rab3a,Slc25a25,Kcnab2,Ano6,Slc6a1,Orai2,Prkd1,Bin1,Ppp3ca,Cacna1h,Clcn4,Fth1,Cachd1,Kcnip3,Prnp,Cxcr4,Tmco3,Atp2b1,Cask,Gnb5,Syt13,Ano10,Syt12…
GOBP_REGULATION_OF_HEMOPOIESIS	1.6	0.019	180	Zeb1,Itpkb,Pik3r1,Kitl,Zmiz1,Prkca,Gas6,Ubash3b,Csf1,Lyn,Meis2,Ets1,Rassf2,Foxj1,Socs5,Myc,Sox4,Nrarp,Trib1,Axl,Purb,Nf1,Stat5b,Notch2,Stat1,Stat3,Gpr137,Ripk1,Abl1,Zfp36l2,Fadd,Gli3,Tob2,Erbb2,Tcta,Ctnnbip1,Ndfip1,Il34,Fos,Dusp10,Rcor1,Sh3rf1,Cbfb,Sos2,Dll1,Lgals1,Il17d,Traf6,Jag1,Mapk11,Zbtb1,Hmgb3,Zfp36l1,Rc3h1,Creb1,Nfkbiz,Rb1,Clptm1,Cul4a,Klf13,B2m,Zfpm1,Smap1,Id2,Bad
GOBP_AMEBOIDAL_TYPE_CELL_MIGRATION	1.6	0.011	256	Fgf1,Cdh2,Vash1,Pik3r3,Kitl,Plxnd1,Ddr2,Amotl1,Syde1,Prkca,Prr5l,Map4k4,Plk2,Ets1,Pfn2,Hdac7,Mcc,Dock1,Plpp3,Robo1,Prkd1,Jun,Adam9,Rab13,Notch1,Sparc,Nf1,Srgap2,Twist1,Bmpr2,Wdpcp,Spred1,Adamts9,Adgrb1,Rac1,Stat1,Ptk2,Akt1,Sema5b,Clasp1,Sema4c,Acvr1,Anxa6,Scarb1,Rhob,Itgb1,Mecp2,Sash1,Fgfr1,Gna12,Pak3,Ptprg,Ilk,Abl1,Smo,Glul,Sema3f,Zfp580,Mia3,Efnb1,Serpinf1,Hbegf,Tmsb4x,Ptpn11,Arhgef7,Adgra2,Dus…
GOBP_RESPONSE_TO_MECHANICAL_STIMULUS	1.6	0.04	102	Serpine2,Cdh2,Nrxn2,Tnfrsf1a,Fyn,Slc1a3,Igf1r,Meis2,Etv1,P2ry1,Pkd1,Atp1a2,Jun,Cxcr4,Pde2a,Stat1,Ptk2,Dag1,Rela,Bace1,Ano3,Cxcl12,Fadd,P2rx7,Map1b,Fos,Habp4,Map3k14,Mbd2,P2rx3,Fas,Thbs1,Pkd2,Map3k1,Pik3ca,Nfkb1,Whrn,Jup,Mtpn,Gclc,Slc9a1
GOBP_EPITHELIAL_CELL_DIFFERENTIATION	1.6	0.0057	312	Lbh,Cdh2,Zeb1,Nfib,Heg1,Tnfrsf1a,Ccnd1,Cd109,Vim,Pou3f1,Fam20c,Thra,Foxj1,Spred3,Myo6,Spry1,Trim16,Tdrd7,Sox4,Aldoc,Wnt7b,Hey1,Ophn1,Cdkn2b,Rfx3,Arhgef26,Jun,Opn3,Adam9,Rapgef3,Abi2,Cxcr4,Fat1,Rab13,Notch1,Fzd2,Gsk3b,Bmpr2,Rapgef2,Id3,Frmd6,Sox11,Wdpcp,Spred1,Pde2a,Stat5b,Barx1,Klf7,Notch2,Lats1,Stat1,Sipa1l3,Akt1,Vezf1,Smad3,Acvr1,Rap2a,Tjp1,Dlg5,Foxj2,Msi1,Abl1,Smo,Kdm6b,Vcl,Psap,Msn,Spred2,Cdk…
GOBP_MESENCHYMAL_CELL_DIFFERENTIATION	1.6	0.023	138	Cdh2,Kitl,Tcf7l2,Spred3,Olfm1,Spry1,Bcl9l,Hey1,Vasn,Phldb2,Notch1,Gsk3b,Twist1,Sox11,Spred1,Stat1,Sema5b,Phldb1,Clasp1,Smad3,Sema4c,Dag1,Acvr1,Anxa6,Pofut2,Fgfr1,Dlg5,Smo,Sema3f,Efnb1,Spred2,Fbxl17,Usf3,Tgfbr3l,Mark1,Spry2,Wwtr1,Axin2,Tgfbr3,Six1,Dab2,Fam172a,Lrp6,Ext1,Hes1,Adam15,Jag1,Lims1,Akna,Tapt1,Sdcbp,Dab2ip,Sema3c,Flna,Gbx2,Bmpr1a,Phactr4,Fgfr2,Rock2,Fermt2,Cul7
GOBP_REGULATION_OF_GROWTH	1.6	0.0041	391	Map2,Serpine2,Igfbp4,Mt3,Cdh4,Cspg5,Egfr,Cdkn2c,Gamt,Smarca2,Dusp6,Plce1,App,Gas6,Csf1,Dpysl2,Mfsd2a,Lats2,Socs5,Adam10,Olfm1,Gap43,Ptprj,Gpam,Cryab,Dbn1,Ddr1,Cdkn2a,Ulk2,Vgll4,Ntn1,Ppp1r9b,Atrn,Dip2b,Cxcr4,Rnf157,Notch1,Gsk3b,Igfbp7,Bmpr2,Adnp,Stat5b,Lats1,Akt1,Cda,Sema5b,Smad3,Sema4c,Lrp12,Ndrg3,Chd7,Stat3,Extl3,Ptprs,Wwc1,Spag9,Tmem8b,Rai1,Abl1,Fgfr3,Smo,Sema3f,Fam122a,Cxcl12,Mbd5,Sipa1,Cdkn1b…
GOBP_NEGATIVE_REGULATION_OF_CELL_GROWTH	1.6	0.037	116	Map2,Serpine2,Mt3,Cdkn2c,Smarca2,Ptprj,Cryab,Cdkn2a,Ulk2,Vgll4,Ntn1,Ppp1r9b,Dip2b,Bmpr2,Cda,Sema5b,Smad3,Sema4c,Ndrg3,Ptprs,Spag9,Sema3f,Sipa1,Cdkn1b,Trim46,St7l,Ccar2,Dab2,Sh3bp4,Dcbld2,Ppt1,Spg20,Sertad2,Adam15,Cdkn1a,Ip6k2,Ryk,Smarca4,Cgrrf1,Cdkl3,Sema3c,Ccdc85b,Rb1,Cdkn2d,Dnajb2,Prdm11
GOBP_EMBRYONIC_ORGAN_DEVELOPMENT	1.6	0.013	231	Nes,Zeb1,Egfr,Vash1,Kitl,Pbx1,Mfsd2a,Hipk2,Fzd3,Pkd1,Myo6,Chst11,Vax2,Ndst1,Wnt7b,Hey1,Lrig1,Ntn1,Eya1,Notch1,Fzd2,Twist1,Id3,Vash2,Sox11,Wdpcp,Hipk1,Notch2,Tulp3,Naglu,Akt1,Slc39a3,Smad3,Acvr1,Chd7,Adm,Ephb2,Pkdcc,C2cd3,Vangl2,Sufu,Smo,Hoxa1,Cc2d2a,Cebpa,Gli3,Ncoa1,Ece1,Ahi1,Bcr,Spry2,Sh2b3,En2,Ift140,Six1,Kmt2a,Ccdc134,Dll1,Satb2,Megf8,Sec24b,Mib1,Mbd2,Hes1,Frs2,Ift122,Vps52,Tead1,Insig1,Pkd2,B…
GOBP_REGULATION_OF_PEPTIDE_TRANSPORT	1.6	0.049	86	Abat,Irs2,Nnat,Tcf7l2,Hmgn3,Rasl10b,Sox4,Rfx3,Ppp3ca,Rab8b,Nlgn2,Klf7,Inhbb,Jak2,Chd7,Glul,Hfe,Kcnb1,C2cd2l,Stxbp4,Midn,Lrrc8a,Ptpn11,Srebf1,Osbp,Gpld1,Nr1d1,Aacs,Sri,Brsk2,Pfkm,Mcu,Cpt1a,Clock,Mpc2,Stx4a,Bad,Sidt2,Zbed6,Ppard,Car2,Hif1a,Cdk16,Slc35f5,Oxct1,Ppp3cb,Serp1
GOBP_REGULATION_OF_CALCIUM_ION_TRANSPORT	1.6	0.039	113	Ank2,Cx3cl1,Gstm7,Fyn,Ubash3b,Lyn,Stim2,Cacna2d1,Atp1a2,Camk2b,Prkd1,Bin1,Prnp,Cxcr4,Atp2b1,Cask,Gnb5,Casq2,Tmem38a,Orai1,Chd7,F2r,Ehd3,Abl1,Hrc,Prkaca,Cxcl12,P2rx7,Hspa2
GOBP_REGULATION_OF_PROTEIN_LOCALIZATION_TO_CELL_PERIPHERY	1.6	0.041	93	Egfr,Rhoq,Pik3r1,Gpc6,Clip3,Ptpn9,Lrp1,Adam10,Pid1,Ppp1r9b,Prnp,Rhog,Iqsec2,Akt1,Dag1,Itgb1,Ephb2,Pkdcc,Sorbs1,Gpc4,Abca2,Nkd2,Gopc,Zdhhc8,Dab2,Gripap1,Csk,Bcl2l1,Sptbn1,Zdhhc7,Zdhhc5,Prkch,Gpsm2,Hectd1,Cnst,Rap1a,Epb41,Numa1,Vps4a,Tmem59,Stx4a
GOBP_RESPONSE_TO_ORGANIC_CYCLIC_COMPOUND	1.6	0.0041	474	Plat,Mmp15,Lbh,Nsg1,Gpd1,Egfr,Bche,Pea15a,Abat,Gstm7,Gnao1,Ccnd1,Adcy6,Dusp6,Slc1a3,Zmiz1,Egr1,App,Cacng4,Lrrk2,Lyn,Igf1r,Ephx1,P2ry1,Pam,Atp1a2,Paqr8,Myc,Ncor2,Slc6a1,Abca3,Wnt7b,Ptger1,Cryab,Cdkn2b,Rora,Smad5,Abhd2,Cbl,Ppp1r9b,Adam9,Rapgef3,Cxcr4,Atp2b1,Gnb5,Stxbp1,Notch1,Gnas,Gsk3b,Igfbp7,Rapgef2,Id3,Pde2a,Stat5b,Casq2,Tmem38a,Ticam1,Inhbb,Lats1,Stat1,Jak2,Lrp8,Cda,Adcy1,Dag1,Prmt2,Acvr1,Smpd1…
GOBP_GOLGI_ORGANIZATION	1.6	0.031	124	Lrrk2,Fam174b,Prkd1,Myo5a,Plekhm2,Tmed3,Myo18a,Gbf1,Trip11,Clasp1,Arhgap21,Ehd3,Dync2h1,Camsap2,Kifc3,Gorasp2,Syne1,Arhgef7,Stx17,Golga2,Vti1a,Tmed4,Obsl1,Akap9,Golph3,Rab43,Stx6,Usp6nl,Pde4dip,Vcpip1,Bag5,Surf4,Gcc2,Csnk1d,Tmed10,Rab30,Cul7,Sec23ip,Vamp4,Lman2,Nploc4,Clasp2,Tmed2,Trappc12,Rbsn,Atl3,Map2k2,Lman2l,Map2k1,Dnm2,Stx5a,Dnajc28,Cog1,Stx18,Sec16a,Htt,Uso1,Rab2a,Arfgef1
GOBP_REGULATION_OF_CELLULAR_COMPONENT_SIZE	1.6	0.012	224	Vav3,Map2,Mt3,Cdc42ep1,Arhgap18,Cdh4,Nck2,Dpysl2,Pfn2,Slc12a2,Olfm1,Ano6,Tmod2,Wnt7b,Dbn1,Ulk2,Bin1,Ntn1,Dip2b,Ssh2,Hp1bp3,Kirrel,Sptan1,Gsk3b,Plekhg2,Bmpr2,Adnp,Arhgap35,Fchsd2,Lats1,Rac1,Sema5b,Cdc42ep2,Sema4c,Ptprs,Slc12a4,Pak3,Abl1,Sema3f,Snx9,Cxcl12,Msn,Plekhh2,P2rx7,Add3,Trim46,Baiap2,Rab22a,Tmsb4x,Lrrc8a,Gba2,Kank4,Map1b,Cdkl5,Rab3b,Akt1s1,Add1,Megf8,Nckap1,Rab21,Eln,Slc12a9,Macf1,Svil,Spg…
GOBP_REGULATION_OF_PEPTIDYL_TYROSINE_PHOSPHORYLATION	1.6	0.034	121	Egfr,Tnfrsf1a,Fyn,Kitl,Dlg4,App,Gas6,Nck2,Lyn,Gprc5b,Lrp4,Dock3,Socs5,Ptprj,Cbl,Prnp,Adnp,Jak2,Lrp8,Acvr1,Crlf1,Abl1,Arhgef2,Cadm4,Fgfr3,Hbegf,Sh3bp5,Ehd4,Tgfa,Arl2bp,Il34,Sh2b3,Ptpn11,Osbp,Ghr,Inpp5f,Tnfrsf18,Hes1,Pak2,Il6st,Adam17,Rap2b,Psen1,Ppp2r5b,Pdgfc,Cblb,Rap2c,Cd81
GOBP_REGULATION_OF_LEUKOCYTE_DIFFERENTIATION	1.6	0.028	132	Zeb1,Itpkb,Pik3r1,Kitl,Zmiz1,Prkca,Gas6,Ubash3b,Csf1,Lyn,Rassf2,Foxj1,Socs5,Myc,Sox4,Nrarp,Trib1,Axl,Nf1,Stat5b,Notch2,Gpr137,Ripk1,Abl1,Zfp36l2,Fadd,Gli3,Tob2,Erbb2,Tcta,Ctnnbip1,Ndfip1,Il34,Fos,Dusp10,Sh3rf1,Cbfb,Sos2,Lgals1
GOBP_REGULATION_OF_MUSCLE_SYSTEM_PROCESS	1.6	0.036	104	Ank2,Abat,Gstm7,Tnfrsf1a,Plce1,Prkca,Atp1a2,Camk2b,Calca,Mef2a,Bin1,Ppp3ca,Npnt,Ppp1r12b,Atp2b1,Notch1,Arhgap42,Casq2,Tmem38a,Dock4,Smad3,Dag1,Anxa6,F2r,Ehd3,Hrc,Prkaca
GOBP_IMPORT_ACROSS_PLASMA_MEMBRANE	1.6	0.044	81	Slc16a2,Slc15a2,Atp1b2,Fyn,Irs2,Slc1a3,Slc36a4,Slc9a7,Cacna2d1,Slc12a2,Atp1a2,Slc5a3,Slc6a1,Lrrc8c,Prnp,Slc27a1,Akt1,Slc39a6,Itgb1,Slc6a9,Slc12a4,Hfe,Lrrc8a,Slc43a2,Wnk1,Slc7a2,Slc12a9,Thbs1,Wnk2
GOBP_POSITIVE_REGULATION_OF_SECRETION	1.6	0.026	135	Abat,Irs2,Frmd4a,Nnat,Wls,P2ry1,Tcf7l2,Slc12a2,Rasl10b,Rab3a,Slc6a1,Sox4,Rab8b,Cacna1h,Stx1b,Adam9,Stxbp1,Myo18a,Nlgn2,Sox11,Inhbb,Jak2,Clasp1,Glul,Cxcl12,Hfe,Kcnb1,C2cd2l,P2rx7,Lrrc8a,Ptpn11,Osbp,Gpld1,Dab2,Aacs,Stxbp5,Golph3,Sri,Gnai2,Sdcbp,Sec24a,Creb1,Pfkm,Mcu,Pdcd6ip,Tmed10,Mpc2,Ap1g1,Vps4a,Stx4a,Hgs,Bad,Pink1,Clasp2,Dtnbp1,Ppard,Hif1a,Myh10,Pla2g4a,Smad4,Oxct1,Ppp3cb,Apbb1,Serp1,Atp13a2,Rab…
GOBP_REGULATION_OF_ANATOMICAL_STRUCTURE_SIZE	1.6	0.011	266	Vav3,Map2,Mt3,Cdc42ep1,Arhgap18,Cdh4,Adcy6,Lrrk2,Nck2,Dpysl2,P2ry1,Pfn2,Slc12a2,Atp1a2,Olfm1,Ano6,Tmod2,Calca,Wnt7b,Dbn1,Ulk2,Bin1,Ntn1,Dip2b,Ssh2,Hp1bp3,Atp2b1,Kirrel,Sptan1,Gsk3b,Plekhg2,Bmpr2,Adnp,Arhgap42,Arhgap35,Fchsd2,Lats1,Rac1,Sema5b,Dock4,Cdc42ep2,Sema4c,F2r,Rap1gds1,Ptprs,Adm,Slc12a4,Pak3,Abl1,Sema3f,Snx9,Cxcl12,Msn,Plekhh2,P2rx7,Add3,Ece1,Trim46,Baiap2,Rab22a,Tmsb4x,Lrrc8a,Gba2,Kank4,…
GOBP_MUSCLE_SYSTEM_PROCESS	1.6	0.018	184	Ank2,Abat,Gamt,Gstm7,Tnfrsf1a,Gnao1,Plce1,Prkca,Cacna2d1,P2ry1,Atp1a2,Camk2b,Dtna,Tmod2,Calca,Myh14,Cryab,Mef2a,Smad5,Bin1,Pdlim5,Ppp3ca,Cacna1h,Smtn,Cxcr4,Npnt,Ppp1r12b,Atp2b1,Notch1,Arhgap42,Casq2,Tmem38a,Akap13,Sulf2,Dock4,Camta2,Smad3,Dag1,Anxa6,F2r,Rap1gds1,Ehd3,Apbb2,Hrc,Prkaca,Arhgef11,Cald1,Scn1b,Hdac4,Myl9,Kdm4a,Inpp5f,Akap9,Sri,P2rx3,Nedd4l,Asph,Pak2,Pik3ca,Il6st,Flna,Jup,Camk2d,Pde9a,C…
GOBP_SECRETION	1.6	0.0041	452	Apln,Slc16a2,Cpe,Olfm2,Serpine2,Rab31,Prkcb,Cspg5,Nrxn2,Abat,Syt11,Fzd4,Tnfrsf1a,Ccnd1,Irs2,Frmd4a,Scrn1,Nnat,Lrrk2,Celsr2,Lyn,Wls,P2ry1,Tcf7l2,Pam,Pfn2,Slc12a2,Hmgn3,Myo6,Rasl10b,Rab3a,Myc,Ncor2,Ptgds,Slc6a1,Sox4,Grik5,Ddr1,Rfx3,Ppp3ca,Rab8b,Cacna1h,Stx1b,Cbl,Sv2a,Adam9,Axl,Rab13,Cask,Stxbp1,Notch1,Nf1,Myo18a,Syt13,Gsk3b,Syt12,Stxbp6,Nlgn2,Sox11,Stat5b,Snx19,Klf7,Inhbb,Dnajc1,Jak2,Clasp1,Adcy1,C…
GOBP_ORGAN_GROWTH	1.6	0.047	73	Heg1,Dusp6,Ddr2,Lats2,Vgll4,Pdlim5,Notch1,Lats1,Akt1,Akap13,Anxa6,Prkar1a,Wwc1,Fgfr3,Smo,Smad1,Psap,Spry2,Ptpn11,Tgfbr3,Dll1,Ext1,Por,Ecm1,Mapk11,Bmpr1a,Fgfr2,Basp1,Pten,Tsku,Ift80,Sav1,Yap1
GOBP_NEGATIVE_REGULATION_OF_NEURON_APOPTOTIC_PROCESS	1.6	0.049	83	Pcdhgc3,Nes,Mt3,Cx3cl1,Hipk2,Cntfr,Jun,Cpeb4,Axl,Stxbp1,Adnp,Gbe1,Stambp,Jak2,F2r,Crlf1,Mecp2,Fzd9,Syngap1,En2,Oxr1,Six1,Ppt1,Bcl2l1,Pik3ca,Il6st,Gclm,Dnajc5,Nrbp2,Psen1
GOBP_TISSUE_MIGRATION	1.6	0.018	182	Fgf1,Vash1,Pik3r3,Plxnd1,Prkca,Map4k4,Plk2,Ets1,Pfn2,Hdac7,Mcc,Dock1,Plpp3,Robo1,Prkd1,Jun,Adam9,Rab13,Notch1,Sparc,Nf1,Bmpr2,Wdpcp,Spred1,Adamts9,Adgrb1,Rac1,Stat1,Ptk2,Akt1,Clasp1,Scarb1,Rhob,Itgb1,Mecp2,Sash1,Fgfr1,Ptprg,Abl1,Glul,Zfp580,Mia3,Serpinf1,Hbegf,Tmsb4x,Ptpn11,Adgra2,Dusp10,Gpld1,Amot,Tesk1,Mapre2,Pxn,Macf1,Efnb2,Emc10,Thbs1,Prkd2,Dnaja4,Evl,Akt3,Pik3ca,Adam17,Dab2ip,Rreb1,Fstl1,Jup…
GOBP_EPITHELIAL_TUBE_MORPHOGENESIS	1.6	0.016	187	Fgf1,Plxnd1,Pbx1,Csf1,Lmo4,Fzd3,Pkd1,Myc,Spry1,Sox4,Ddr1,Nrarp,Ntn1,Cxcr4,Npnt,Eya1,Maged1,Notch1,Fzd2,Twist1,Arhgap35,Sox11,Notch2,Tulp3,Irx2,Smad3,Sema4c,Dag1,Dvl3,Acvr1,Plxnb2,Rhob,Adm,Dlg5,C2cd3,Vangl2,Ilk,Abl1,Sufu,Smo,Prkaca,Cc2d2a,Prkacb,Mtss1,Gli3,Ahi1,Spry2,Ctnnbip1,Clic4,Six1,Dll1,Megf8,Sec24b,Ext1,Mib1,Traf6,Hes1,Efnb2,Ift122,Prkd2,Pkd2,Lzts2,Bbs7,Hectd1,Psen1,Gbx2,Ift57,Prickle1,Ski,P…
GOBP_ION_TRANSMEMBRANE_TRANSPORT	1.6	0.0041	502	Ank2,Slc15a2,Cx3cl1,Gria4,Rasa3,Neto2,Ttyh3,Slc38a3,Gstm7,Atp1b2,Fyn,Slc1a3,Dlg4,Slc2a9,App,Gas6,Cacng4,Ubash3b,Cacng8,Cnih2,Atp6v0e2,Lyn,Slc36a4,Ano8,Stim2,Slc25a23,Gria3,Slc9a7,Sfxn5,Cacna2d1,Ncs1,Pkd1,Slc12a2,Tcaf1,Atp1a2,Itgav,Slc25a25,Myc,Kcnab2,Ano6,Slc6a1,Orai2,Grik5,Prkd1,Lrrc8c,Ank,Bin1,Cacna1h,Clcn4,Cachd1,Kcnip3,Prnp,Slc4a2,Tmco3,Atp2b1,Gnb5,Ano10,Tpcn1,Twist1,Kcng1,Glrb,Nlgn2,Casq2,Tm…
GOBP_REGULATION_OF_CELLULAR_LOCALIZATION	1.6	0.0041	573	Ank2,Gas1,Map2,Cdh2,Egfr,Rhoq,Cx3cl1,Syt11,Peg12,Gstm7,Pik3r1,Fyn,Gpc6,Dlg4,Pkia,Map1a,Gas6,Clip3,Ubash3b,Cnih2,Lrrk2,Lyn,Prr5l,Ptpn9,Lrp1,Tcf7l2,Lats2,Lrp4,Tcaf1,Hmgn3,Atp1a2,Slc5a3,Adam10,Kcnab2,Camk1,Bves,Cryab,Prkd1,Ube2j1,Pid1,Ppp1r9b,Rapgef3,Prnp,Mark4,Maged1,Stxbp1,Nf1,Tmem98,Gsk3b,Rhog,Iqsec2,Nlgn2,Pik3r2,Sh3glb1,Casq2,Klf7,Tmem38a,Gbf1,Fez1,Lats1,Jak2,Akt1,Apc,Abhd17b,Ccdc88a,Smad3,Dag1,…
GOBP_REGULATION_OF_CYTOSKELETON_ORGANIZATION	1.6	0.0041	367	Map2,Nes,Cdc42ep1,Arhgap18,Limch1,Rhoq,Cx3cl1,Pik3r1,Syde1,Map1a,Clip3,Nck2,Lrp1,Pam,Pfn2,Pkd1,Coro2b,Nin,Parp3,Cd47,Tmod2,Dbn1,Capn2,Mpdz,Bin1,Mapre3,Rapgef3,Abi2,Ssh2,Cdk5rap2,Phldb2,Kirrel,Rhobtb1,Sptan1,Gsk3b,Rhobtb3,Plekhg2,Rhog,Arhgap35,Fchsd2,Afap1,Notch2,Lats1,Rac1,Ptk2,Apc,Akap13,Phldb1,Ccdc88a,Clasp1,Smad3,Cdc42ep2,Arhgef10l,Bicd2,Tjp1,Rhob,Mecp2,Pak3,Atat1,Abl1,Arhgef2,Atxn7,Snx9,Arhge…
GOBP_MEMBRANE_LIPID_METABOLIC_PROCESS	1.6	0.02	145	St8sia1,Serinc5,Ppm1l,B3galt1,Smpdl3a,Plpp3,Prkd1,Cers1,Cptp,St3gal6,Galc,Sumf1,Aldh3b1,Smpd1,Gal3st3,St3gal2,Sgms2,Cerk,Pigc,Elovl2,St3gal5,Psap,P2rx7,Abca2,Prkd3,Gba2,Cers2,Osbp,Hacd1,Gpld1,Ppt1,Sgpp1,Elovl5,Serinc1,St3gal4,Samd8,Elovl1,Mppe1,B4galt4,Pigt,Naaa,Prkd2,Pgap1,Fuca1,St3gal3,B3galnt1,St6galnac4,Elovl4,Hacd3,Pigs,Ormdl3,Serinc3,Acer3
GOBP_INORGANIC_ION_TRANSMEMBRANE_TRANSPORT	1.6	0.0041	377	Ank2,Slc15a2,Cx3cl1,Rasa3,Neto2,Gstm7,Atp1b2,Fyn,Slc1a3,Slc2a9,Gas6,Cacng4,Ubash3b,Cacng8,Atp6v0e2,Lyn,Stim2,Slc25a23,Slc9a7,Cacna2d1,Ncs1,Pkd1,Slc12a2,Atp1a2,Itgav,Slc25a25,Kcnab2,Ano6,Slc6a1,Orai2,Prkd1,Ank,Bin1,Cacna1h,Clcn4,Cachd1,Kcnip3,Prnp,Tmco3,Atp2b1,Gnb5,Tpcn1,Twist1,Kcng1,Glrb,Casq2,Tmem38a,Ttyh1,Mcur1,Slc39a3,Orai1,Slc25a10,Chd7,Anxa6,F2r,Slc39a6,Itgb1,Ehd3,Slc6a9,Panx1,Micu1,Slc12a4,…
GOBP_POSITIVE_REGULATION_OF_INTRACELLULAR_SIGNAL_TRANSDUCTION	1.6	0.0041	531	Fgf1,Cdh2,Igfbp4,Tnik,Mt3,Prkcb,Adgrg1,Hip1,Egfr,Itpkb,Nacc2,Cx3cl1,Fzd4,Tnfrsf1a,Fyn,Kitl,Plce1,App,Prkca,Gas6,Csf1,Lrrk2,Nck2,Lyn,Igf1r,Prr5l,Map4k4,Wls,Hipk2,Gprc5b,Plk2,P2ry1,Tcf7l2,Rassf2,Itgav,Myc,Ndst1,Tspan6,Wnt7b,Robo1,Ptprj,Prkd1,Traf5,Jun,Npr2,Cbl,Traf3,Adam9,Npnt,Axl,Maged1,Notch1,Peli2,Rapgef2,Mapk8ip1,Sik3,Sox11,Spred1,Notch2,Ticam1,Rac1,Ptk2,Jak2,Akap13,Ccl25,Pja2,Sema4c,Dvl3,Rela,…
GOBP_REGULATION_OF_PROTEIN_BINDING	1.6	0.023	129	Map2,Nes,Lfng,Plxnd1,App,Ubash3b,Lrrk2,Lrp1,Hipk2,Smarcd3,Tcf7l2,Pkd1,Camk1,Bag2,Mapre3,Gsk3b,Adnp,Rapgef2,Amfr,Ticam1,Akt1,Flot1,Abl1,Prkaca,Hfe,Dact1,Dzip1,Hdac4,Ctnnbip1,Golga2,Tgfbr3,Dab2,Gas8,Add1,Plcl2,Adam15,Cdkn1a,Ttbk2,Psen1,Mapre1,Epb41,Cblb,Dnajb2,B2m,Zfpm1,Tmbim6,Mark3,Dvl1,Epb41l5,Dtnbp1,Sppl3,Src,Tiam1,Csnk1e,Men1,Actb,Mark2,Fkbp1a,Atp2a2,Ep300,Cdk5,Hdac5,Stub1,Rfng,Rock1,Btbd1,Sorl…
GOBP_CELL_CHEMOTAXIS	1.6	0.032	119	Vav3,Fgf1,Cx3cl1,Nbl1,Prex1,Parva,Gas6,Csf1,Lyn,Itga9,Slc12a2,Adam10,Ano6,Calca,Prkd1,Pla2g7,Cxcr4,Rab13,Notch1,Rhog,Gbf1,Rac1,Ptk2,Dapk2,Dock4,Ccl25,Fgfr1,Cxcl12,Zfp580,Lyst,Stk39,Hbegf,Jam3,Tmsb4x,Mtus1,Il34
GOBP_EAR_DEVELOPMENT	1.6	0.031	93	Zeb1,Fzd3,Myo6,Adam10,Ddr1,Lrig1,Ntn1,Eya1,Notch1,Fzd2,Twist1,Wdpcp,Trip11,Naglu,Cebpd,Chd7,Ephb2,Mapkapk2,Hoxa1,Cdkn1b,Cebpa,Gli3,Ece1,Ahi1,Bcr,Spry2,Ptpn11,Six1,Dll1,Sec24b,Ttc8,Hes1,Lrp10,Jag1,Insig1,Rpgrip1l,Whrn,Gbx2
GOBP_EMBRYONIC_MORPHOGENESIS	1.6	0.0057	312	Apln,Mmp15,Zeb1,Pbx1,Lmo4,Cdon,Wls,Hipk2,Eya2,Mbnl1,Fzd3,Lrp4,Itgav,Myo6,Chst11,Vax2,Ndst1,Sox4,Wnt7b,Lrig1,Ntn1,Eya1,Phldb2,Notch1,Fzd2,Twist1,Bmpr2,Zfp358,Arhgap35,Sox11,Wdpcp,Hipk1,Notch2,Tulp3,Lats1,Naglu,Irx2,Phldb1,Slc39a3,Clasp1,Smad3,Sema4c,Dag1,Dvl3,Acvr1,Chd7,Plxnb2,Pofut2,Col5a1,Prkar1a,Itgb1,Adm,Ephb2,Crebbp,Gna12,C2cd3,Vangl2,Abl1,Sufu,Smo,Hoxa1,Prkaca,Kdm6b,Dact1,Dync2h1,Smad1,Cc2d2…
GOBP_CELLULAR_HOMEOSTASIS	1.6	0.0041	445	Ank2,Mt3,Prkcb,Cx3cl1,Rasa3,Gstm7,Atp1b2,Pik3r1,Fyn,Irs2,Slc22a17,Plce1,Slc1a3,Dlg4,Ckb,App,Map1a,Gas6,Ubash3b,Lrrk2,Atp6v0e2,Lyn,Igf1r,Stim2,Slc25a23,Slc9a7,Cacna2d1,P2ry1,Pkd1,Slc12a2,Hmgn3,Atp1a2,Itgav,Myc,Tns2,Ano6,Sox4,Calca,Grik5,Ptger1,Prkd1,Ppp3ca,Fth1,Sv2a,Prnp,Cxcr4,Slc4a2,Atp2b1,Kctd7,Tpcn1,Pik3r2,Casq2,Klf7,Tmem38a,Jak2,Mcur1,Smad3,Slc4a3,Chd7,Anxa6,F2r,Rap1gds1,Slc39a6,Grina,Atp6v0a2…
GOBP_DEVELOPMENTAL_CELL_GROWTH	1.6	0.022	133	Map2,Mt3,Cdh4,Tmem108,App,Dpysl2,Olfm1,Nin,Dbn1,Ddr1,Ulk2,Pdlim5,Ntn1,Dip2b,Cxcr4,Rnf157,Gsk3b,Bmpr2,Adnp,Akap13,Sema5b,Sema4c,Prmt2,Ptprs,Itgb1,Spag9,Auts2,Abl1,Sema3f,Cxcl12,Vcl,Trim46,Ndn,Map1b,Cdkl5,Lamb2,Megf8,Ext1,Rab21,Nedd4l,Macf1,Smurf1,Wasf1,Spg20,Rnd2,Ryk,Cdkl3,Sema3c,Kmt2d,Cacng7
GOBP_NEGATIVE_REGULATION_OF_PHOSPHORUS_METABOLIC_PROCESS	1.6	0.0057	299	Igfbp3,Trib2,Cdkn2c,Heg1,Emilin1,Irs2,Dusp6,Cd109,Sirpa,Pkia,Ubash3b,Lrrk2,Nck2,Lyn,Prr5l,Dbndd2,Lrp1,Lats2,Rassf2,Spry4,Socs5,Spry1,Plpp3,Ptprj,Cdkn2b,Cdkn2a,Mgat5,Jun,Pid1,Trib1,Cbl,Ppp1r9b,Prnp,Cdk5rap2,Kirrel,Nf1,Gsk3b,Twist1,Mapk8ip1,Pip4k2a,Spred1,Zbed3,Slc27a1,Gnaq,Lats1,Akt1,Hipk3,Apc,Cda,Ptpn13,Ctdsp1,Smpd1,Stat3,Sirt2,Prkar1a,Ephb2,Ctdspl,Dusp7,Spag9,Snx25,Abl1,Camk2n1,Cadm4,Dusp3,Ppp1r…
GOBP_RECEPTOR_SIGNALING_PATHWAY_VIA_STAT	1.6	0.042	78	Tnfrsf1a,Fyn,Lyn,Pkd1,Socs5,Mgat5,Il10rb,Notch1,Stat5b,Stambp,Stat1,Jak2,Stat3,F2r,Ephb2,Crlf1,Fgfr3,Ifnar2,Ifnar1,Arl2bp,Sh2b3,Osbp,Ghr,Inpp5f,Tnfrsf18,Dab1,Hes1
GOBP_POSITIVE_REGULATION_OF_PROTEIN_SERINE_THREONINE_KINASE_ACTIVITY	1.6	0.02	138	Ccnd2,Fgf1,Egfr,Fzd4,Ccnd1,Kitl,Lrrk2,Pkd1,Camk1,Robo1,Mapre3,Adam9,Maged1,Bmpr2,Rapgef2,Slc27a1,Akt1,Akap13,Ccnyl1,Dvl3,Map3k11,Sash1,Fgfr1,P2rx7,Cdkn1b,Erbb2,Spry2,Tgfa,Il34,Insr,Csk,Ghr,Map3k5,Fzd8,Taok1,Traf6,Thbs1,Rptor,Pkd2,Adam17,Dab2ip,Psen1,Irak1,Tab1,Pdgfc,Bmpr1a,Fermt2,Syap1,Map2k5,Ptpn1
GOBP_REGULATION_OF_RESPONSE_TO_WOUNDING	1.6	0.046	76	Plat,Serpine2,Abat,Cd109,Ubash3b,Igf1r,Slc12a2,Ano6,Plpp3,Rtn4rl1,Kremen1,Cxcr4,Phldb2,Cask,Ptk2,Enpp4,Clasp1,Smad3,F2r,Ptprs,Itgb1,Ephb2,Cadm4,Hbegf,Cers2,Sh2b3
GOBP_POSITIVE_REGULATION_OF_CELL_POPULATION_PROLIFERATION	1.6	0.0041	448	Ccnd2,Apln,Vav3,Fgf1,Nes,Lbh,Adgrg1,Egfr,St8sia1,Pbxip1,Cx3cl1,Adamts1,Ltbp3,Ccnd1,Irs2,Kitl,Ddr2,Zmiz1,Pbx1,Egr1,Prkca,Gas6,Csf1,Nck2,Lyn,Igf1r,Meis2,Hipk2,Smarcd3,Tcf7l2,Fzd3,Itgav,Bmi1,Adam10,Myc,Cntfr,Cd47,Crip2,Sox4,Gpam,Prkd1,Lifr,Traf5,Jun,Nrarp,Pid1,Ntn1,Eya1,Notch1,Nf1,Twist1,Bmpr2,Rhog,Vash2,Nlgn2,Sox11,Stat5b,Hipk1,Notch2,Ticam1,Mfn2,Stambp,Stat1,Ptk2,Jak2,Akt1,Rela,Stat3,Meis3,Tjp1,F2…
GOBP_POSITIVE_REGULATION_OF_PROTEIN_MODIFICATION_PROCESS	1.6	0.0041	597	Ccnd2,Fgf1,Tnik,Mt3,Slco3a1,Gdf11,Egfr,Limch1,Spsb4,Cx3cl1,Pik3r3,Fzd4,Tnfrsf1a,Fyn,Ccnd1,Kitl,Ddr2,Dlg4,Egr1,App,Gas6,Clip3,Csf1,Lrrk2,Lyn,Camkk2,Prr5l,Hipk2,Gprc5b,P2ry1,Pfn2,Lrp4,Pkd1,Rassf2,Dock3,Bmi1,Camk1,Sox4,Calca,Robo1,Nsmf,Ptprj,Prkd1,Nab2,Mapre3,Dip2b,Adam9,Rapgef3,Prnp,Vldlr,Maged1,Bmpr2,Adnp,Peli2,Rapgef2,Slc27a1,Ticam1,Dock7,Inhbb,Lats1,Rac1,Ptk2,Jak2,Akt1,Lrp8,Akap13,Ccdc88a,Dip2a,…
GOBP_INOSITOL_LIPID_MEDIATED_SIGNALING	1.6	0.03	90	Serpine2,Pld1,Egfr,Pik3r1,Plce1,Igf1r,Prr5l,Cbl,Nf1,Twist1,Pik3r2,Stambp,Prex2,Ptk2,Jak2,Entpd5,Akt1,Ptpn13,Sirt2,F2r,Pitpnm2,Fgfr1,Plxnb1,Erbb2,Inpp5e,Insr,Prr5,Plcl2,Inpp5f,Pip5k1c,Pik3ip1,Pik3ca,Zfp36l1,Dab2ip,Pdgfc,Cat,Pld2,Pdgfra,Pten
GOBP_EPITHELIAL_CELL_PROLIFERATION	1.6	0.011	209	Apln,Fgf1,Igfbp4,Egfr,Vash1,Nfib,Ccnd1,Cd109,Prkca,Tcf7l2,Mcc,Myc,Robo1,Cdkn2b,Prkd1,Jun,Nrarp,Eya1,Cask,Maged1,Notch1,Sparc,Nf1,Twist1,Bmpr2,Vash2,Sox11,Pex2,Notch2,Stat1,Akt1,Smad3,Wdr13,Stat3,Scarb1,Ncstn,Fgfr1,Lamc1,Smo,Glul,Cxcl12,Zfp580,Stxbp4,Serpinf1,Cdkn1b,Mtss1,Erbb2,Tgfa,Dusp10,Tgfbr3,Six1,Dab2,Nr1d1,Htra1,Hes1,Ecm1,Efnb2,Emc10,Frs2,Thbs1,Lims1,Rptor,Prkd2,Pura,Akt3,Adam17,Zfp36l1,Dab2…
GOBP_REGULATION_OF_EXTENT_OF_CELL_GROWTH	1.6	0.05	68	Map2,Mt3,Cdh4,Dpysl2,Olfm1,Dbn1,Ulk2,Ntn1,Dip2b,Gsk3b,Bmpr2,Adnp,Sema5b,Sema4c,Ptprs,Abl1,Sema3f,Cxcl12,Trim46,Map1b,Cdkl5,Megf8,Rab21,Macf1,Spg20,Rnd2,Ryk,Cdkl3,Sema3c
GOBP_ENDOMEMBRANE_SYSTEM_ORGANIZATION	1.6	0.0041	383	Ank2,Serpine2,Prkcb,Syt11,Prkca,Lrrk2,Fam174b,Rab3a,Ano6,Reep1,Grik5,Prkd1,Tor1aip1,Bin1,Stx1b,Tle6,Myo5a,Cxcr4,Reep3,Plekhm2,Stxbp1,Tmed3,Myo18a,Sh3glb1,Snx19,Tmem38a,Zbed3,Gbf1,Trip11,Akt1,Clasp1,Smpd1,Anxa6,Arhgap21,Sirt2,F2r,Col5a1,Flot1,Ehd3,Laptm4b,Snx9,Ano3,Tmcc1,Asap1,Lyst,Mia3,Dync2h1,Ctdnep1,Camsap2,Hook3,P2rx7,Sun2,Mtss1,Kifc3,Plscr3,Exoc8,Baiap2,Rab22a,Tram2,Gorasp2,Syne1,Arhgef7,Nek6…
GOBP_STEROID_BIOSYNTHETIC_PROCESS	1.6	0.026	95	Fgf1,Pbx1,Egr1,Igf1r,Osbpl6,Hsd17b7,Cacna1h,Scap,Igfbp7,Adm,Plpp6,Sc5d,Abca2,Srd5a1,Hmgcs1,Srebf1,Osbp,Abcd3,Dab2,Stard4,Nr1d1,Por,Armc5,Acbd3,Cyp51,Insig1,Mvk,Sqle,Prkag2,Cyp46a1,Nfkb1,Lss,Tm7sf2,Srd5a3,Erlin2,Stard3,H6pd,Mbtps1,Osbpl2,Dhcr24,Med1,Dhcr7,H2-Ke6,Prkaa1,Fdps,Nsdhl,Atp1a1,Sec14l2
GOBP_POSITIVE_REGULATION_OF_MAP_KINASE_ACTIVITY	1.6	0.047	69	Fgf1,Egfr,Fzd4,Kitl,Lrrk2,Robo1,Adam9,Maged1,Akap13,Dvl3,Map3k11,Sash1,Fgfr1,P2rx7,Erbb2,Tgfa,Il34,Insr,Csk,Ghr,Map3k5,Fzd8,Traf6,Thbs1,Dab2ip,Psen1,Irak1,Tab1,Pdgfc,Map2k5,Ptpn1,Map3k10,Cd24a,Src,Taok3,Map3k7,Pde5a,Map3k12,Traf2,Map2k6,Fzd10
GOBP_POSITIVE_REGULATION_OF_ENDOTHELIAL_CELL_MIGRATION	1.6	0.047	66	Fgf1,Prkca,Plk2,Ets1,Hdac7,Plpp3,Prkd1,Sparc,Bmpr2,Rac1,Akt1,Scarb1,Rhob,Sash1,Fgfr1,Abl1,Zfp580,Tmsb4x,Adgra2,Gpld1,Emc10,Thbs1,Prkd2,Akt3,Adam17
GOBP_SECOND_MESSENGER_MEDIATED_SIGNALING	1.6	0.024	123	Ank2,Egfr,Gstm7,Adgrg6,Plce1,Pde10a,Lrrk2,Camkk2,Atp1a2,Ptprj,Pdk2,Ppp3ca,Npr2,Ppp1r9b,Rapgef3,Prnp,Cxcr4,Rnf157,Ddah1,Gsk3b,Adnp,Adgrb2,Rapgef2,Pde2a,Casq2,Tmem38a,Adcy1,Adm,Hrc,Pde3b,Prkaca,P2rx7,Ksr1,Itpr1,Ppp1r9a,Eif2ak3,P2rx3,Chp1,Thbs1,Nfat5,Ppp3cc,Mapk7,Mcu,Camk2d,Pde9a,Rundc3a,Slc9a1,Ppp3r1,Dyrk2,Homer3,Plcg1,Mgrn1,Nfatc3,Adgrl1,Dmpk,Tpcn2,Rcan3,Inpp5a,Sppl3
GOBP_REGULATION_OF_NUCLEOCYTOPLASMIC_TRANSPORT	1.6	0.037	84	Peg12,Pik3r1,Pkia,Gas6,Tcf7l2,Camk1,Prkd1,Rapgef3,Nf1,Gsk3b,Pik3r2,Jak2,Smad3,Uhmk1,Sufu,Smo,Prkaca,Gli3,Mdfic,Ptpn11,Ppp1r12a,Ptpn14,Chp1,Pkig,Psen1,Flna,Jup
GOBP_PROTEIN_KINASE_B_SIGNALING	1.6	0.027	99	Mt3,Hip1,Egfr,Cx3cl1,Pik3r3,Sesn3,Gas6,Igf1r,Phlpp1,Tcf7l2,Ptprj,Axl,Ptk2,Akt1,Dag1,Meis3,Sirt2,Itgb1,Fgfr1,Ilk,Hbegf,Spry2,Sh2b3,Insr,Tpbg,Inpp5f,Osbpl8
GOBP_NEGATIVE_REGULATION_OF_PHOSPHORYLATION	1.6	0.0091	260	Igfbp3,Trib2,Cdkn2c,Heg1,Emilin1,Irs2,Dusp6,Cd109,Sirpa,Pkia,Ubash3b,Lrrk2,Nck2,Lyn,Prr5l,Dbndd2,Lrp1,Lats2,Rassf2,Spry4,Socs5,Spry1,Plpp3,Ptprj,Cdkn2b,Cdkn2a,Jun,Pid1,Trib1,Cbl,Prnp,Cdk5rap2,Kirrel,Nf1,Twist1,Mapk8ip1,Pip4k2a,Spred1,Zbed3,Gnaq,Lats1,Akt1,Hipk3,Apc,Ptpn13,Ctdsp1,Smpd1,Stat3,Sirt2,Prkar1a,Ephb2,Ctdspl,Dusp7,Spag9,Snx25,Abl1,Camk2n1,Cadm4,Dusp3,Dnajc3,Spred2,Cdkn1b,Cebpa,Sh3bp5,Hda…
GOBP_POSITIVE_REGULATION_OF_PLASMA_MEMBRANE_BOUNDED_CELL_PROJECTION_ASSEMBLY	1.6	0.046	70	Cdc42ep1,Rhoq,Pik3r1,Plce1,Abi2,Mark4,Gsk3b,Arhgap35,Rac1,Apc,Ccdc88a,Cdc42ep2,Auts2,P2rx7,Dzip1,Kctd17,Nckap1,Fscn1,Tapt1,Pik3ca,Wasf2,Mns1,Eps8,Atp7a,Fuz,Dnm2,Cyfip1,Dpysl3,Htt,Wasl,Arap1,Mtor,Cep135,Tgfbr1
GOBP_PROTEIN_AUTOPHOSPHORYLATION	1.6	0.016	162	Tnik,Egfr,Fyn,Ddr2,Lrrk2,Lyn,Igf1r,Camkk2,Rassf2,Aak1,Camk2b,Prkd1,Ddr1,Ulk2,Dyrk1b,Jun,Mex3b,Gsk3b,Peak1,Stk10,Ptk2,Jak2,Akt1,Dapk2,Rap2a,Map3k11,Sik2,Uhmk1,Fgfr1,Ripk1,Grk5,Mapkapk2,Abl1,Fgfr3,Prkaca,Stk39,Erbb2,Nek6,Cdkl5,Insr,Tesk1,Csk,Eif2ak3,Dyrk1a,Chp1,Taok1,Mob1b,Wnk2,Pak2,Prkd2,Rap2b,Irak1,Ppp2r5b,Camk2d,Pdgfc,Rap2c,Fgfr2,Pdgfra,Ephb4,Eif2ak2,Eef2k
GOBP_POSITIVE_REGULATION_OF_PROTEIN_BINDING	1.6	0.05	60	Lfng,Plxnd1,App,Lrrk2,Lrp1,Hipk2,Tcf7l2,Pkd1,Mapre3,Gsk3b,Rapgef2,Amfr,Ticam1,Flot1,Abl1,Hfe,Dact1
GOBP_MUSCLE_STRUCTURE_DEVELOPMENT	1.6	0.0057	334	Igfbp3,Ank2,Olfm2,Cdh2,Zeb1,Heg1,Dner,Egr1,Tcf12,Cdon,Etv1,Efemp2,Fgfrl1,Smarcd3,Boc,Mbnl1,Tcf7l2,Sgcb,Cntfr,Camk1,Tmod2,Bves,Sort1,Hey1,Myh14,Cryab,Mef2a,Rora,Capn2,Speg,Dyrk1b,Bin1,Pdlim5,Ppp3ca,Cacna1h,Pou6f1,Zbtb18,Smtn,Npnt,Fhl3,Notch1,Nf1,Fzd2,Twist1,Bmpr2,Id3,Sox11,Plekho1,Adgrb1,Akt1,Akap13,Smad3,Sema4c,Tanc1,Dag1,Acvr1,Chd7,Sirt2,Prkar1a,Flot1,Itgb1,Adm,Gpc1,Mecp2,Spag9,Disp1,Plpp7,Smo,K…
GOBP_MORPHOGENESIS_OF_AN_EPITHELIUM	1.6	0.0057	293	Fgf1,Egfr,Gpc6,Plxnd1,Pbx1,Csf1,Celsr2,Lmo4,Fzd3,Pkd1,Myc,Spry1,Sox4,Wnt7b,Ophn1,Ddr1,Nrarp,Ntn1,Cxcr4,Npnt,Fat1,Eya1,Phldb2,Maged1,Notch1,Fzd2,Twist1,Arhgap35,Sox11,Daam1,Notch2,Tulp3,Rac1,Stat1,Irx2,Clasp1,Smad3,Sema4c,Dag1,Dvl3,Acvr1,Rap2a,Plxnb2,Prickle2,Rhob,Col5a1,Adm,Dlg5,C2cd3,Vangl2,Ilk,Abl1,Sufu,Smo,Prkaca,Gpc4,Dact1,Vcl,Cc2d2a,Msn,Prkacb,Hbegf,Mtss1,Gli3,Ahi1,Spry2,Ctnnbip1,Mllt3,Clic4…
GOBP_VESICLE_LOCALIZATION	1.6	0.018	147	Map2,Cdh2,Syt11,Kif1a,Cnih2,Lrrk2,Ap3m2,Myo6,Rab3a,Myo5a,Nlgn2,Kif1c,Gbf1,Trip11,Clasp1,Kif13a,Trak2,Tanc2,Trim46,Fyco1,Tesk1,Snap91,Synj1,Trak1,Wipi1,Brsk2,Tfg,Sdcbp,Myo1b,Bbs7,Fbxw11,Psen1,Kif3b,Rab11b,Csnk1d,Pdcd6ip,Tmed10,Bloc1s5,Dync1h1,F8a,Vps4a,Pten,Hgs,Kif3a,Stard3,Pink1,Clasp2,Tmed2,Cul3,Shroom2,Dtnbp1,Brsk1,Dnm2,Sar1a,Ap3d1,Sec16a,Kif5b,Htt,Vps33a,Arfgap2,Uso1,Tpgs1,Borcs5,Ccdc186,Atp13…
GOBP_POSITIVE_REGULATION_OF_STRESS_ACTIVATED_PROTEIN_KINASE_SIGNALING_CASCADE	1.6	0.036	73	Tnik,App,Lyn,Hipk2,Rassf2,Wnt7b,Traf5,Traf3,Mapk8ip1,Pja2,Sema4c,Map3k11,Traf4,Sash1,Ripk1,Stk39,Mid1,Sh3rf1,Gadd45g,Map3k5,Taok1,Traf6,Emc10,Sdcbp,Dab2ip,Klhdc10,Card9,Tirap,Mapk8ip3,Tnfrsf19,Rnf13,Eif2ak2,Dusp22,Taok2,Rell1,Map3k10
GOBP_REGULATION_OF_PROTEIN_KINASE_ACTIVITY	1.6	0.0041	426	Ccnd2,Fgf1,Mt3,Trib2,Egfr,Cdkn2c,Heg1,Fzd4,Ccnd1,Kitl,Plce1,Ddr2,Dlg4,Egr1,App,Pkia,Gas6,Ubash3b,Csf1,Lrrk2,Nck2,Lyn,Camkk2,Dbndd2,Gprc5b,Lats2,Pkd1,Rassf2,Spry4,Dock3,Ccnjl,Socs5,Spry1,Camk1,Calca,Robo1,Ptprj,Cdkn2b,Cdkn2a,Nab2,Trib1,Mapre3,Cbl,Adam9,Prnp,Cdk5rap2,Vldlr,Maged1,Nf1,Bmpr2,Adnp,Rapgef2,Mapk8ip1,Spred1,Slc27a1,Gnaq,Lats1,Ptk2,Jak2,Akt1,Hipk3,Lrp8,Apc,Akap13,Ccdc88a,Ccnyl1,Dag1,Dvl3,…
GOBP_POSITIVE_REGULATION_OF_ENDOCYTOSIS	1.6	0.046	66	Apln,Rab31,Hip1,Clip3,Lrrk2,Lrp1,Ano6,Bin1,Ppp3ca,Cbl,Axl,Tbc1d5,Smpd1,Flot1,Hfe,Trf,Sgip1,Ahi1,Insr,Dab2,Dll1,Synj1,Ppt1,Mib1,Rab21,Nedd4l
GOBP_REGULATION_OF_HORMONE_LEVELS	1.6	0.0093	205	Slc16a2,Cpe,Bche,Abat,Fzd4,Irs2,Egr1,Nnat,Lyn,Igf1r,P2ry1,Tcf7l2,Hmgn3,Rasl10b,Sox4,Rfx3,Ppp3ca,Rab8b,Hsd17b7,Cacna1h,Pla2g7,Nlgn2,Sox11,Stat5b,Snx19,Klf7,Inhbb,Jak2,Chd7,Adm,Dhrs3,Disp1,Glul,Hfe,Kcnb1,Rab11fip2,C2cd2l,Stxbp4,Srd5a1,Ece1,Rab11fip3,Midn,Lrrc8a,Ptpn11,Srebf1,Vamp2,Osbp,Pcsk7,Gpld1,Dab2,Nr1d1,Ghr,Aacs,Por,Sri,Brsk2,Rdh14,Gcnt4,Cyp46a1,Nfkb1,Creb1,Pfkm,Mcu,Dhrs13,Rdh5,Rab11b,Camk2g,F…
GOBP_POSITIVE_REGULATION_OF_WNT_SIGNALING_PATHWAY	1.6	0.026	101	Egfr,Pbxip1,Peg12,Lrrk2,Wls,Gprc5b,Sox4,Nrarp,Zbed3,Sulf2,Smad3,Fzd9,Ilk,Abl1,Dact1,Ctdnep1,Mllt3,Adgra2,Ccar2,Dab2,Mbd2,Fam53b,Wnk1,Macf1,Wnk2,Tnks,Usp47,Wnt5b,Smarca4,Nfkb1,Eda,Csnk1g3,Jup,Csnk1d,Ski,Fgfr2,Ttc21b,Yap1,Lypd6,Tbl1xr1,Vcp,Sall1,Gskip,Csnk1g1,Src,Jrk,Usp34,Csnk1e
GOBP_REGULATION_OF_STRESS_ACTIVATED_PROTEIN_KINASE_SIGNALING_CASCADE	1.6	0.022	126	Tnik,Egfr,Sirpa,App,Lyn,Igf1r,Map4k4,Hipk2,Phlpp1,Rassf2,Myc,Wnt7b,Traf5,Traf3,Zmynd11,Mapk8ip1,Hipk3,Pja2,Magi3,Sema4c,Rap2a,Map3k11,Traf4,Sash1,Ripk1,Dusp3,Dact1,Stk39,Mdfic,Mid1,Dusp10,Sh3rf1,Tgfbr3,Gadd45g,Map3k5,Taok1,Traf6,Emc10,Fas,Sdcbp,Foxm1,Dab2ip,Klhdc10,Card9,Tirap,Mapk8ip3,Tnfrsf19,Rnf13,Eif2ak2,Gstp1,Pink1,Dusp22,Map2k2,Taok2,Rell1,Map2k1,Map3k10,Per1,Foxo1,Taok3,Ncor1,Men1,Pbk,Fktn…
GOBP_NEGATIVE_REGULATION_OF_CELL_POPULATION_PROLIFERATION	1.6	0.0041	382	Apln,Slc16a2,Igfbp3,Serpine2,Gdf11,Adgrg1,Zeb1,Nacc2,Cdkn2c,Bche,Vash1,Trp53i11,Nfib,Adamts1,Smarca2,Pmp22,Cd109,App,Nck2,Lyn,Efemp2,Fgfrl1,Tnfrsf21,Ets1,Foxj1,Mcc,Myc,Tns2,Spry1,Sox4,Robo1,Ptprj,Cdkn2b,Ddr1,Cdkn2a,Speg,Vgll4,Jun,Fth1,Trib1,Prnp,P3h3,Cask,Maged1,Notch1,Sparc,Ddah1,Nf1,Igfbp7,Bmpr2,Rapgef2,Sox11,Pex2,Adgrb1,Mfn2,Stat1,Jak2,Apc,Wdr6,Smad3,Wdr13,Stat3,Six5,Sirt2,F2r,Prkar1a,Adm,Gna1…
GOBP_ADULT_BEHAVIOR	1.6	0.048	59	Nrxn2,Abat,App,Hipk2,Atp1a2,Glrb,Nlgn2,Prex2,Chd7,Ncstn,Mecp2,Npc1,Cxcl12,Fadd,Oxr1,Cnp,Ppt1,Inpp5f,Dab1
GOBP_CARDIAC_CHAMBER_MORPHOGENESIS	1.6	0.048	58	Cpe,Adamts1,Heg1,Adgrg6,Parva,Fgfrl1,Smarcd3,Sox4,Robo1,Hey1,Notch1,Fzd2,Bmpr2,Sox11,Notch2,Acvr1,Chd7,Dhrs3,Smo
GOBP_CENTRAL_NERVOUS_SYSTEM_NEURON_DIFFERENTIATION	1.6	0.032	81	Map2,Nfib,Zmiz1,Lmo4,Nin,Sox4,Ophn1,Rora,Rapgef2,Arhgap35,Tulp3,Ephb2,Elavl4,Sufu,Smo,Dync2h1,Zswim6,Gli3,Scn1b,Gba2,Satb2,Hes1,Herc1,Mycbp2,Psen1,Gbx2,Mtpn,Fgfr2,Scyl1,Ift172,Ttc21b,B2m,Dclk2,Ptch1,Pten,Tsku,Ogdh,Atp7a,Shank3,Ttll1,Plxna3
GOBP_REGULATION_OF_SUPRAMOLECULAR_FIBER_ORGANIZATION	1.6	0.011	250	Map2,Cdc42ep1,Arhgap18,Limch1,Cx3cl1,Pik3r1,Emilin1,App,Map1a,Clip3,Nck2,Efemp2,Pfn2,Coro2b,Nin,Cd47,Tmod2,Cryab,Dbn1,Bin1,Mapre3,Rapgef3,Abi2,Ssh2,Cdk5rap2,Phldb2,Kirrel,Sptan1,Plekhg2,Arhgap35,Fchsd2,Lats1,Rac1,Apc,Akap13,Ccdc88a,Clasp1,Smad3,Cdc42ep2,Arhgef10l,Tjp1,Mecp2,Pak3,Abl1,Arhgef2,Atxn7,Snx9,Arhgef10,Cxcl12,Arpin,Camsap2,Plekhh2,Cdkn1b,Add3,Mtss1,Baiap2,Tmsb4x,Gba2,Kank4,Map1b,Arhgef7,…
GOBP_RESPIRATORY_SYSTEM_DEVELOPMENT	1.6	0.023	112	Fgf1,Nfib,Heg1,Ltbp3,Fgfrl1,Thra,Pkd1,Foxj1,Rab3a,Spry1,Abca3,Wnt7b,Notch1,Bmpr2,Sox11,Wdpcp,Tulp3,Dag1,Chd7,Dlg5,Pkdcc,Disp1,Cebpa,Gli3,Spry2,Srebf1,Six1,Man1a2,Atxn1l,Sec24b,Ext1,Lipa,Hes1,Man2a1,Rpgrip1l,Eda,Creb1,Epas1,Plod3,Tab1,Bmpr1a,Ski,Fgfr2,Basp1,Pdgfra,Sav1,Yap1,Atp7a
GOBP_EXPORT_FROM_CELL	1.6	0.0041	426	Slc16a2,Cpe,Olfm2,Serpine2,Rab31,Prkcb,Cspg5,Nrxn2,Slc15a2,Abat,Syt11,Fzd4,Tnfrsf1a,Atp1b2,Irs2,Frmd4a,Scrn1,Nnat,Lrrk2,Lyn,Wls,P2ry1,Tcf7l2,Pam,Pfn2,Slc12a2,Hmgn3,Atp1a2,Rasl10b,Rab3a,Ano6,Ptgds,Sox4,Grik5,Rfx3,Ppp3ca,Rab8b,Cacna1h,Stx1b,Cbl,Sv2a,Adam9,Axl,Rab13,Atp2b1,Cask,Stxbp1,Notch1,Nf1,Myo18a,Syt13,Gsk3b,Syt12,Stxbp6,Nlgn2,Sox11,Snx19,Klf7,Slc27a1,Inhbb,Dnajc1,Jak2,Clasp1,Adcy1,Chd7,F2r,Ba…
GOBP_MUSCLE_CELL_DIFFERENTIATION	1.6	0.012	186	Ank2,Olfm2,Cdh2,Zeb1,Dner,Efemp2,Smarcd3,Sgcb,Camk1,Tmod2,Bves,Sort1,Hey1,Mef2a,Rora,Capn2,Speg,Dyrk1b,Bin1,Pdlim5,Ppp3ca,Cacna1h,Npnt,Notch1,Bmpr2,Plekho1,Adgrb1,Akt1,Akap13,Sema4c,Tanc1,Acvr1,Prkar1a,Flot1,Itgb1,Adm,Mecp2,Spag9,Plpp7,Smo,Kdm6b,Smad1,Hdac4,Syne1,Six1,Dll1,Obsl1,Myl9,Hes1,Efnb2,Trim32,Frs2,Maml1,Bcl9,Cfl2,Mapk11,Atp11a,Wnt5b,Rb1,Bmpr1a,Calr,Mtpn,Ski,Slc9a1,Fgfr2,Cd81
GOBP_NEURAL_TUBE_DEVELOPMENT	1.6	0.021	118	Plxna2,Lmo4,Fzd3,Pkd1,Gpr161,Sox4,Notch1,Nf1,Fzd2,Twist1,Zfp358,Arhgap35,Sox11,Tulp3,Sema4c,Dvl3,Plxnb2,Adm,C2cd3,Vangl2,Abl1,Sufu,Smo,Prkaca,Dact1,Cc2d2a,Dzip1l,Prkacb,Gli3,Ift140,Sec24b,Mib1,Traf6,Hes1,Ift122,Pkd2,Rpgrip1l,Zfp36l1,Hectd1,Sema3c,Psen1,Gbx2,Plod3,Ift57,Prickle1,Ski,Phactr4,Ift172,Ptch1,Bmp7,Tmed2,Fuz,Dvl1
GOBP_MULTICELLULAR_ORGANISMAL_SIGNALING	1.6	0.041	65	Ank2,Atp1b2,Cacng4,Cacng8,Cacna2d1,Atp1a2,Myh14,Mef2a,Bin1,Cacna1h,Atp2b1,Casq2,Slc4a3,Ehd3,Hrc,Prkaca,Jam3,Scn1b,Akap9,Sri,Tmem65,P2rx3,Scn8a,Nfasc,Cacng7,Trpc1,Flna,Jup,Camk2d,Slc9a1
GOBP_REGULATION_OF_EXOCYTOSIS	1.6	0.021	112	Prkcb,Cspg5,Syt11,Lrrk2,Lyn,P2ry1,Pfn2,Rab3a,Rab8b,Cacna1h,Stx1b,Rab13,Cask,Stxbp1,Notch1,Syt13,Gsk3b,Syt12,Stxbp6,Clasp1,Adcy1,Bace1,Kcnb1,Bcr,Vamp2,Rab3b,Rab10,Rab21,Rab12,Stxbp5,Gnai2,Sdcbp,Prepl,Rap1a,Pdcd6ip,Cbarp,Ap1g1,Vps4a,Rap1b,Stx4a,Hgs
GOBP_CYTOSOLIC_CALCIUM_ION_TRANSPORT	1.6	0.03	83	Ank2,Cx3cl1,Rasa3,Gstm7,Fyn,Ubash3b,Lyn,Slc25a23,Cacna2d1,Atp1a2,Prkd1,Prnp,Atp2b1,Tpcn1,Casq2,Tmem38a,Mcur1,Chd7,F2r,Micu1,Abl1,Hrc,Prkaca,P2rx7
GOBP_MESENCHYME_DEVELOPMENT	1.6	0.015	158	Cdh2,Kitl,Tcf7l2,Spred3,Olfm1,Myc,Spry1,Bcl9l,Robo1,Hey1,Vasn,Phldb2,Notch1,Gsk3b,Twist1,Bmpr2,Sox11,Spred1,Stat1,Sema5b,Phldb1,Clasp1,Smad3,Sema4c,Dag1,Acvr1,Anxa6,Pofut2,Fgfr1,Dlg5,Smo,Sema3f,Efnb1,Spred2,Fbxl17,Usf3,Tgfbr3l,Mark1,Spry2,Wwtr1,Axin2,Tgfbr3,Six1,Dab2,Fam172a,Lrp6,Ext1,Creld1,Dll3,Hes1,Adam15,Jag1,Lims1,Akna,Pkd2,Tapt1,Sdcbp,Zfp36l1,Dab2ip,Sema3c,Flna,Dand5,Gbx2,Bmpr1a,Phactr4,Fgf…
GOBP_CARBOHYDRATE_TRANSPORT	1.6	0.031	80	Prkcb,Rhoq,Pea15a,Pik3r1,Irs2,Slc2a9,Clip3,Mfsd2a,Slc5a3,Myc,Sort1,Mef2a,Opn3,Pid1,Fabp5,Slc27a1,Akt1,Sorbs1,Stxbp4,Ptpn11,Insr,Slc35a5,Slc35a4,Osbpl8,Zdhhc7,Prkag2,Slc35a2
GOBP_REGULATION_OF_PROTEIN_LOCALIZATION_TO_MEMBRANE	1.6	0.016	126	Cdh2,Egfr,Rhoq,Pik3r1,Fyn,Gpc6,Dlg4,Clip3,Ptpn9,Lrp1,Lrp4,Tcaf1,Slc5a3,Adam10,Pid1,Ppp1r9b,Prnp,Rhog,Iqsec2,Nlgn2,Akt1,Dag1,Itgb1,Ephb2,Gpc1,Fzd9,Pkdcc,Sorbs1,Gpc4,Kcnb1,Erbb2,Nkd2,Gopc,Zdhhc8,Dab2,Gripap1,Csk,Chp1,Bcl2l1,Sptbn1,Zdhhc7,Zdhhc5,Prkch,Hectd1,Akt2,Cnst,Rap1a,Cd81,Vps4a,Tmem59,Stx4a
GOBP_DEVELOPMENTAL_GROWTH	1.6	0.0041	360	Gas1,Map2,Fgf1,Mt3,Cdh4,Heg1,Gamt,Dusp6,Tmem108,Ddr2,Zmiz1,App,Csf1,Dpysl2,Mfsd2a,Lats2,Lrp4,Olfm1,Slc25a25,Chst11,Nin,Tns2,Gap43,Spry1,Wnt7b,Gpam,Dbn1,Ddr1,Ulk2,Vgll4,Pdlim5,Ppp3ca,Ntn1,Atrn,Dip2b,Cxcr4,Rnf157,Notch1,Gnas,Gsk3b,Bmpr2,Adnp,Stat5b,Notch2,Lats1,Akt1,Akap13,Sema5b,Smad3,Sema4c,Dag1,Prmt2,Chd7,Anxa6,Stat3,Ptprs,Prkar1a,Itgb1,Adm,Wwc1,Fzd9,Spag9,Pkdcc,Auts2,Rai1,Abl1,Fgfr3,Smo,Sema3f,…
GOBP_PROTEIN_LOCALIZATION_TO_EXTRACELLULAR_REGION	1.6	0.013	182	Olfm2,Abat,Nbl1,Irs2,Frmd4a,Nnat,Wls,Tcf7l2,Pam,Slc12a2,Hmgn3,Rab3a,Ltbp1,Sox4,Rfx3,Ppp3ca,Rab8b,Adam9,Rab13,Myo18a,Nlgn2,Snx19,Klf7,Inhbb,Dnajc1,Jak2,F2r,Sel1l,Disp1,Glul,Mia3,Kcnb1,Rab11fip2,C2cd2l,Stxbp4,P2rx7,Rab11fip3,Midn,Lrrc8a,Ptpn11,Srebf1,Rab3b,Osbp,Gpld1,Nr1d1,Rab10,Aacs,Rhbdf1,Rab12,Stxbp5,Abca1,Golph3,Sri,Brsk2,Cyp51,P3h1,Sec24a,Arfip1,Dand5,Pfkm,Mcu,Rab11b,Camk2g,Llgl1,Tmed10,Cpt1a,…
GOBP_POST_GOLGI_VESICLE_MEDIATED_TRANSPORT	1.6	0.02	95	Rab31,Osbpl5,Sort1,Myo5a,Stxbp6,Gbf1,Kif13a,Ehd3,Pkdcc,Exoc8,Rnf215,Gopc,Vamp2,Bbs1,Vti1a,Csk,Rab10,Golph3,Wipi1,Macf1,Mon2,Sptbn1,Vps52,Rab14,Myo1b,Prepl,Scamp2,Cnst,Gcc2,Llgl1,Ap1g1,Rab34,Ccdc93,Sys1,Eps15,Vamp4,Rbsn,Dnm2,Ap3d1,Exoc5,Atp2c1
GOBP_SUBSTRATE_ADHESION_DEPENDENT_CELL_SPREADING	1.6	0.032	71	Cspg5,Fzd4,Pik3r1,Prex1,Parva,Atrnl1,Spry4,Itgav,Dock1,Bves,Atrn,Axl,Srgap2,Peak1,Rac1,Ptk2,Ilk,Lamc1,Abl1,Arhgef7,Tesk1,Dab2,Lamb2,St6gal1,Pxn,Lims1,Rreb1,Flna,Mertk,Lamb1,Calr,Fermt2
GOBP_TELENCEPHALON_DEVELOPMENT	1.6	0.014	145	Bcan,Cdh2,Adgrg1,Egfr,Nfib,Atp1b2,Tmem108,Zmiz1,Lrrk2,Igf1r,Mfsd2a,Atp1a2,Nin,Robo1,Rtn4rl1,Nrgn,Ppp1r9b,Cxcr4,Nf1,Srgap2,Gsk3b,Fez1,Fut10,Lrp8,Syne2,Chd7,Ephb2,Atat1,Smo,Cxcl12,Zswim6,Gli3,Srd5a1,Phlpp2,Tacc2,Atf5,Ext1,Ttc8,Trappc9,Dab1,Hes1,Btbd3,Rpgrip1l,Ryk,Dab2ip,Psen1,Lamb1,Tacc1,Ski,Ccdc141,Dclk2,Pten,Id2,Tsku,Bad,Ogdh
GOBP_RESPONSE_TO_ACID_CHEMICAL	1.6	0.023	86	Zeb1,Egfr,Sesn3,Fyn,Col16a1,Lyn,Igf1r,Myc,Nsmf,Capn2,Cpeb4,Ppp1r9b,Glrb,Amigo1,Sipa1,Cdkn1b,Baiap2,Six1,Sh3bp4,Ubr1,Dnmt3a,Bcl2l1,Rptor,Pkd2,Ubr2,Pik3ca,Gclm,Rragc,Pdgfc,Sesn1,Gclc,Pdgfra,Bcl2l2,Tmbim6,Bad
GOBP_WOUND_HEALING	1.6	0.0059	217	Plat,Vav3,Fgf1,Serpine2,Cx3cl1,Abat,Syt11,Cd109,Prkca,Gas6,Ubash3b,Lyn,P2ry1,Slc12a2,Elk3,Rab3a,Ak3,Ano6,Plpp3,Ddr1,Ppp3ca,Cxcr4,Axl,Phldb2,Cask,Stxbp1,Nf1,Gnas,Arhgap35,Anxa5,Notch2,Gnaq,Fut10,Ptk2,Jak2,Enpp4,Clasp1,Fkbp10,Smad3,Dag1,Smpd1,Anxa6,Scarb1,F2r,Col5a1,Itgb1,Ephb2,Gna12,Ilk,Cadm4,Mia3,Vcl,Hbegf,Gli3,Erbb2,Tln1,Tgfa,Sh2b3,F8,Dst,Dgkz,Myl9,Dcbld2,Ext1,Map3k5,Macf1,St3gal4,Ggcx,Thbs1,Cdk…
GOBP_LONG_TERM_SYNAPTIC_POTENTIATION	1.6	0.046	44	Serpine2,Nsg1,App,Plk2,Nrgn,Prnp,Nf1,Gsk3b,Syt12,Crtc1,Adcy1,Ncstn,Ephb2,Mecp2,Arc,Abl1,Mpp2,Vamp2,Calb2,Nptn
GOBP_CELL_PROJECTION_ASSEMBLY	1.6	0.0041	384	Vav3,Pld1,Tnik,Cdc42ep1,Rhoq,Pmp22,Pik3r1,Parva,Plce1,Celsr2,Nck2,Arhgef4,Map4k4,Pfn2,Foxj1,Ano6,Gap43,Evi5l,Ophn1,Lrrc49,Rfx3,Arhgef26,Rab8b,Clcn4,Ntn1,Ppp1r9b,Ccdc28b,Abi2,Mark4,Tbc1d5,Notch1,Srgap2,Ptpdc1,Gsk3b,Rhog,Rapgef2,Arhgap35,Wdpcp,Spata6,Gbf1,Ttyh1,Rac1,Cfap43,Apc,Syne2,Ccdc88a,Cdc42ep2,Rap2a,Itgb1,Ephb2,Ehd3,Tbc1d2b,Aif1l,C2cd3,Atat1,Auts2,Poc1b,Vangl2,Abl1,Asap1,Dnal1,Dync2h1,Vcl,Cc2…
GOBP_NEURON_PROJECTION_EXTENSION	1.6	0.018	109	Map2,Mt3,Cdh4,Tmem108,Dpysl2,Olfm1,Dbn1,Ddr1,Ulk2,Ntn1,Dip2b,Cxcr4,Rnf157,Gsk3b,Bmpr2,Adnp,Sema5b,Sema4c,Ptprs,Itgb1,Spag9,Auts2,Abl1,Sema3f,Cxcl12,Vcl,Trim46,Ndn,Map1b,Cdkl5,Lamb2,Megf8,Rab21,Nedd4l,Macf1,Smurf1,Wasf1
GOBP_REGULATION_OF_PROTEIN_LOCALIZATION	1.6	0.0041	571	Map2,Cdh2,Egfr,Rhoq,Abat,Syt11,Peg12,Pik3r1,Fyn,Gpc6,Irs2,Frmd4a,Dlg4,Nnat,Pkia,Map1a,Gas6,Clip3,Trp53inp2,Lrrk2,Celsr2,Prr5l,Ptpn9,Lrp1,Wls,Tcf7l2,Pam,Lats2,Lrp4,Coro2b,Slc12a2,Tcaf1,Hmgn3,Slc5a3,Aak1,Adam10,Kcnab2,Camk1,Sox4,Prkd1,Rfx3,Ube2j1,Ppp3ca,Pid1,Ppp1r9b,Adam9,Rapgef3,Prnp,Mark4,Plekhm2,Maged1,Nf1,Tmem98,Myo18a,Gsk3b,Rhog,Iqsec2,Nlgn2,Wdpcp,Pik3r2,Sh3glb1,Klf7,Gbf1,Inhbb,Lats1,Dnajc1,Ja…
GOBP_VASCULATURE_DEVELOPMENT	1.7	0.0041	409	Apln,Vav3,Fgf1,Tspan12,Cdh2,Prkcb,Adgrg1,Cx3cl1,Vash1,Pik3r3,Adamts1,Heg1,Fzd4,Emilin1,Parva,Plxnd1,Amotl1,Zmiz1,Egr1,Prkca,Efemp2,Lrp1,Hipk2,Plk2,Ets1,Tcf7l2,Pkd1,Slc12a2,Elk3,Itgav,Hdac7,Adam10,Sgcb,Ndst1,Sox4,Wnt7b,Robo1,Hey1,Prkd1,Rora,Jun,Nrarp,Epn2,Rapgef3,Cxcr4,Eya1,Notch1,Sparc,Ddah1,Nf1,Twist1,Bmpr2,Adgrb2,Rapgef2,Vash2,Spred1,Pde2a,Adamts9,Hipk1,Notch2,Adgrb1,Stat1,Ptk2,Akt1,Vezf1,Fkbp1…
GOBP_VASCULAR_PROCESS_IN_CIRCULATORY_SYSTEM	1.7	0.018	119	Slc16a2,Slco3a1,Slc15a2,Slc38a3,Atp1b2,Adcy6,Slc1a3,Lrp1,Mfsd2a,P2ry1,Slc12a2,Atp1a2,Slc5a3,Slc6a1,Plvap,Calca,Ptprj,Fabp5,Atp2b1,Ddah1,Bmpr2,Arhgap42,Arhgap35,Pde2a,Slc27a1,Lrp3,Atp8a1,Dock4,Slc4a3,Tjp1,F2r,Rap1gds1,Adm,Slc6a9,Abl1,Abca2,Ece1,Bcr,Ctnnbip1
GOBP_ENDOTHELIUM_DEVELOPMENT	1.7	0.031	71	Fgf1,Zeb1,Heg1,Tnfrsf1a,Hey1,Arhgef26,Rapgef3,Cxcr4,Notch1,Bmpr2,Rapgef2,Pde2a,Vezf1,Acvr1,Tjp1,Rhob,Foxj2,Kdm6b,Vcl,Msn,Clic4,Add1,Dll1,Ikbkb,Ppp1r12a,Jag1,Prkd2,Rap2b,Fstl1,Plod3,Rap1a,Rap2c,Rock2,Rap1b,Fasn
GOBP_NOTCH_SIGNALING_PATHWAY	1.7	0.015	106	Dtx4,Dner,Lfng,Aph1b,Maml2,Zmiz1,App,Aak1,Adam10,Enho,Robo1,Hey1,Nrarp,Epn2,Notch1,Notch2,Akt1,Stat3,Ncstn,Sel1l,Cdkn1b,Cebpa,Bend6,Six1,Zfp423,Tspan5,Dll1,Notch3,Mib1,Dll3,Bmp2k,Hes1,Jag1,Maml1,Tspan15,Il6st,Adam17,Aph1a,Pofut1,Psen1,Epn1,Llgl1,Slc35c1
GOBP_AMIDE_TRANSPORT	1.7	0.012	141	Slc16a2,Cpe,Slc15a2,Abat,Irs2,Mgst1,Nnat,Tcf7l2,Hmgn3,Rasl10b,Sox4,Rfx3,Ppp3ca,Rab8b,Cptp,Nlgn2,Snx19,Klf7,Slc27a1,Inhbb,Jak2,Chd7,Disp1,Glul,Hfe,Kcnb1,Rab11fip2,C2cd2l,Stxbp4,Psap,Abca2,Midn,Lrrc8a,Ptpn11,Srebf1,Osbp,Gpld1,Nr1d1,Aacs,Sgpp1,Abca1,Sri
GOBP_POSITIVE_REGULATION_OF_EPITHELIAL_CELL_PROLIFERATION	1.7	0.018	99	Apln,Fgf1,Egfr,Ccnd1,Prkca,Tcf7l2,Myc,Prkd1,Jun,Nrarp,Eya1,Notch1,Nf1,Twist1,Bmpr2,Vash2,Sox11,Notch2,Akt1,Stat3,Fgfr1,Lamc1,Smo,Glul,Cxcl12,Zfp580,Stxbp4,Erbb2,Tgfa,Htra1,Ecm1,Emc10,Rptor,Prkd2,Akt3,Adam17,Rreb1,Lamb1,Bmpr1a,Fgfr2,Map2k5,Plcg1,Bad,Yap1,Atp7a
GOBP_MYELOID_LEUKOCYTE_DIFFERENTIATION	1.7	0.017	105	Pik3r1,Kitl,Cd109,App,Prkca,Ubash3b,Fam20c,Csf1,Lyn,Rassf2,Myc,L3mbtl3,Farp2,Jun,Trib1,Nf1,Notch2,Gpr137,Pde1b,Ripk1,Fadd,Trf,Cebpa,Tob2,Tcta,Ctnnbip1,Ndfip1,Il34,Sh3pxd2a,Fos,Traf6,Gab3,Zfp36l1,Psen1,Creb1,Rb1,Cul4a,Atp6ap1,Cd81,Zfpm1,Id2,Fasn,Efna2,Myh9,Zbtb46,Ostm1,Eif2ak1,Med1,Src,Pias3
GOBP_RESPONSE_TO_TUMOR_NECROSIS_FACTOR	1.7	0.016	133	Gpd1,Cx3cl1,Tnfrsf1a,Gas6,Tnfrsf21,Adam10,Plvap,Calca,Rora,Traf5,Pid1,Traf3,Adam9,Npnt,Adamts7,Sppl2b,Hipk1,Stat1,Jak2,Akt1,Ccl25,Rela,Smpd1,Ripk1,Tnfrsf25,Ilk,Arhgef2,Sppl2a,Zfp36l2,Cebpa,Tank,Tmsb4x,Nr1d1,Ikbkb,Ext1,Tnfrsf18,Map3k5,Cdip1,Traf6,Hes1,Trim32,Fas,Thbs1,Lims1,Adam17,Zfp36l1,Dab2ip,Nfkb1
GOBP_HORMONE_TRANSPORT	1.7	0.015	128	Slc16a2,Cpe,Abat,Fzd4,Irs2,Nnat,Lyn,P2ry1,Tcf7l2,Hmgn3,Rasl10b,Sox4,Rfx3,Ppp3ca,Rab8b,Nlgn2,Sox11,Snx19,Klf7,Inhbb,Jak2,Chd7,Adm,Glul,Hfe,Kcnb1,Rab11fip2,C2cd2l,Stxbp4,Rab11fip3,Midn,Lrrc8a,Ptpn11,Srebf1,Vamp2,Osbp,Gpld1,Dab2,Nr1d1,Aacs,Sri
GOBP_REGULATION_OF_DENDRITIC_SPINE_DEVELOPMENT	1.7	0.043	40	Kif1a,Camk2b,Camk1,Dbn1,Srgap2,Nlgn2,Lrp8,Ptprs,Ephb2,Pak3,Dlg5,Tanc2,Asap1,Baiap2,Stau2,Cux2,Psen1,Pten,Eef2k,Cpeb3,Dbnl,Shank3,Dtnbp1,Bhlhb9
GOBP_CELLULAR_RESPONSE_TO_ACID_CHEMICAL	1.7	0.037	60	Zeb1,Egfr,Sesn3,Fyn,Col16a1,Myc,Nsmf,Capn2,Cpeb4,Amigo1,Sipa1,Baiap2,Six1,Sh3bp4,Ubr1,Dnmt3a,Bcl2l1,Rptor,Pkd2,Ubr2,Pik3ca,Gclm,Rragc,Pdgfc,Sesn1,Gclc,Pdgfra,Bcl2l2
GOBP_MORPHOGENESIS_OF_AN_EPITHELIAL_SHEET	1.7	0.045	38	Ddr1,Phldb2,Notch1,Arhgap35,Sox11,Notch2,Clasp1,Dag1,Col5a1,Hbegf,Megf8,Jag1,Adam17,Rreb1,Flna,Rhoc,Phactr4,Fermt2,Pten,Bmp7,Clasp2,Dvl1,Sos1
GOBP_METAL_ION_TRANSPORT	1.7	0.0041	371	Ank2,Serpine2,Mt3,Prkcb,Cx3cl1,Rasa3,Neto2,Slc38a3,Gstm7,Atp1b2,Fyn,Slc22a17,Slc1a3,Gas6,Cacng4,Ubash3b,Cacng8,Lyn,Stim2,Slc25a23,Slc9a7,Cacna2d1,Ncs1,Pkd1,Slc12a2,Atp1a2,Itgav,Slc5a3,Camk2b,Slc25a25,Kcnab2,Ano6,Slc6a1,Orai2,Prkd1,Bin1,Ppp3ca,Cacna1h,Fth1,Cachd1,Kcnip3,Prnp,Cxcr4,Atp2b1,Cask,Gnb5,Tpcn1,Kcng1,Casq2,Tmem38a,Ttyh1,Akt1,Slc48a1,Mcur1,Slc39a3,Orai1,Chd7,Anxa6,F2r,Slc39a6,Maged2,Itgb1,…
GOBP_GRANULOCYTE_CHEMOTAXIS	1.7	0.046	37	Vav3,Cx3cl1,Prex1,Csf1,Itga9,Gbf1,Rac1,Ptk2,Dapk2,Ccl25,Jam3,Il34,Pip5k1c,Thbs1,Mcu,Tirap
GOBP_NEGATIVE_REGULATION_OF_CELL_ADHESION	1.7	0.0097	142	Serpine2,Cx3cl1,Abat,Plxna2,Fzd4,Pik3r1,Plxnd1,Ubash3b,Tnfrsf21,Map4k4,Coro2b,Spry4,Foxj1,Socs5,Adam10,Cdkn2a,Nrarp,Prnp,Phldb2,Cask,Notch1,Plxnc1,Nf1,Pag1,Ptk2,Jak2,Akt1,Ccl25,Plxnb2,Prkar1a,Ephb2,Dlg5,Abl1,Pde3b,Cxcl12,Dusp3,Mia3,Hfe,Plxnb1,Sipa1,Jam3,Gli3,Erbb2,Ndfip1,Sh2b3,Ptpn11,Cbfb,Peli1,Wnk1,Dab1,Adam15,Jag1,Thbs1,Akna
GOBP_DEVELOPMENTAL_MATURATION	1.7	0.016	133	Bcan,Gdf11,Cx3cl1,Dlg4,App,Tdrkh,Fam20c,Lrrk2,Camk2b,Rab3a,Tdrd7,L3mbtl3,Igsf21,Rfx3,Farp2,Npr2,Abhd2,Adamts7,Axl,Stxbp1,Nf1,Snx19,Dag1,Sirt2,Mecp2,Fgfr3,Prkaca,Ropn1l,Plxnb1,Rere,Cebpa,Map1b,Cbfb,Ap1m1,Ext1,Hes1,Clstn1,Rab38,Dab2ip,Gpat4,Epas1,Rb1,Anks1,Bloc1s5,Ap1g1,Pten,Trpc4ap,Ift80,Zbtb7a,Adgrl1,Cdc25b,Ankrd17,Ap3d1,Thbs3,Rps6ka2,Syp,Foxo3,Hif1a
GOBP_REGULATION_OF_GLIAL_CELL_DIFFERENTIATION	1.7	0.047	34	Serpine2,Tnfrsf21,Bin1,Cxcr4,Notch1,Nf1,Tmem98,Dag1,Zfp365,Il34,Dusp10,Nr1d1,Kdm4a,Dab1,Hes1,Ldlr,Il6st
GOBP_AXON_EXTENSION	1.7	0.027	78	Map2,Mt3,Cdh4,Dpysl2,Olfm1,Dbn1,Ulk2,Ntn1,Dip2b,Gsk3b,Bmpr2,Adnp,Sema5b,Sema4c,Ptprs,Itgb1,Auts2,Abl1,Sema3f,Cxcl12,Vcl,Trim46,Ndn,Map1b,Cdkl5,Lamb2,Megf8,Rab21,Macf1
GOBP_EMBRYONIC_ORGAN_MORPHOGENESIS	1.7	0.015	125	Zeb1,Hipk2,Fzd3,Myo6,Chst11,Vax2,Ndst1,Lrig1,Ntn1,Eya1,Notch1,Fzd2,Twist1,Sox11,Wdpcp,Hipk1,Notch2,Tulp3,Naglu,Slc39a3,Smad3,Acvr1,Chd7,Ephb2,C2cd3,Vangl2,Sufu,Smo,Hoxa1,Gli3,Ahi1,Bcr,Spry2,Ift140,Six1,Dll1,Satb2,Megf8,Sec24b,Mib1,Hes1,Frs2,Insig1,Pkd2,Bbs7,Psen1,Slc39a1,Whrn,Gbx2,Ift57,Phactr4,Fgfr2,Ift172,Pdgfra,Id2,Yap1,Bmp7,Tmed2,Fuz,Nipbl,Dvl1
GOBP_VASCULAR_TRANSPORT	1.7	0.045	53	Slc16a2,Slco3a1,Slc15a2,Slc38a3,Atp1b2,Slc1a3,Lrp1,Mfsd2a,Slc12a2,Atp1a2,Slc5a3,Slc6a1,Fabp5,Slc27a1,Lrp3,Atp8a1,Slc4a3,Slc6a9
GOBP_RESPONSE_TO_COLD	1.7	0.047	34	Thra,Gmpr,Metrnl,Atp2b1,Slc27a1,Acot11,Adm,Prkaca,Dnajc3,Hspa2,Fos,Tmem135,Eif2ak3,P2rx3,Acadvl,Lpl,Slc9a1,Pcsk1n
GOBP_POSITIVE_REGULATION_OF_LIPID_BIOSYNTHETIC_PROCESS	1.7	0.041	43	Fgf1,Igf1r,Mfsd2a,Capn2,Scap,Slc27a1,Akt1,Scarb1,Adm,Sorbs1,Ctdnep1,Srebf1,Gpld1,Dab2,Stard4,Nr1d1,Por,Elovl5,Chp1,Ldlr,Rab38,Creb1,Dgat2,Abcd1
GOBP_SPINAL_CORD_DEVELOPMENT	1.7	0.04	46	Gdf11,Lmo4,Pkd1,Sox4,Vldlr,Notch1,Nf1,Sox11,Tulp3,Lrp8,Sufu,Smo,Dync2h1,Gli3,Srd5a1,Dll1,Dab1,Dctn1,Pkd2,Scyl1,Ift172,Ptch1,Sox12
GOBP_REGULATION_OF_CALCIUM_ION_TRANSPORT_INTO_CYTOSOL	1.7	0.036	51	Ank2,Cx3cl1,Gstm7,Fyn,Ubash3b,Lyn,Atp1a2,Prkd1,Prnp,Casq2,Tmem38a,Chd7,F2r,Abl1,Hrc,Prkaca,P2rx7
GOBP_POSITIVE_REGULATION_OF_CYTOSKELETON_ORGANIZATION	1.7	0.015	124	Nes,Cdc42ep1,Limch1,Cx3cl1,Nck2,Pfn2,Nin,Cd47,Bin1,Rapgef3,Abi2,Cdk5rap2,Kirrel,Fchsd2,Rac1,Ccdc88a,Clasp1,Smad3,Cdc42ep2,Arhgef10l,Mecp2,Abl1,Snx9,Arhgef10,P2rx7,Cdkn1b,Mtss1,Baiap2,Map1b,Tesk1,Nckap1,Akap9,Pxn,Wasf1,Dctn1,Cfl2,Gpsm2,Evl,Wasf2,Slain1,Mapre1,Rhoc,Numa1,Rock2,Dync1h1,Fermt2
GOBP_APPENDAGE_MORPHOGENESIS	1.7	0.027	72	Plxna2,Pbx1,Mbnl1,Lrp4,Chst11,Sox4,Notch1,Twist1,Zfp358,Sox11,Wdpcp,Notch2,Tulp3,Chd7,Crebbp,Gna12,Pkdcc,C2cd3,Dync2h1,Iqce,Gli3,Ece1,Fbxw4,Ift140,Megf8,Ext1,Asph,Rpgrip1l,Sema3c,Psen1,Bmpr1a,Ski,Fgfr2,Ptch1,Bmp7,Sall1,Nipbl
GOBP_VESICLE_MEDIATED_TRANSPORT_TO_THE_PLASMA_MEMBRANE	1.7	0.017	114	Nsg1,Rab31,Osbpl5,Bves,Grip1,Stx1b,Rab13,Stxbp6,Arl4c,Kif13a,Ankrd50,Ehd3,Pkdcc,Dennd1a,Rab11fip3,Exoc8,Ehd4,Gopc,Vamp2,Bbs1,Gripap1,Csk,Vps53,Rab10,Inpp5f,Golph3,Macf1,Micall1,Sptbn1,Vps52,Stx6,Clstn1,Rab14,Epg5,Prepl,Acap2,Cnst,Gcc2,Rab11b,Llgl1,Atp6ap1,Rab34,Ccdc93,Sys1,Eps15,Vamp4,Snx27,Snx17,Dnm2,Exoc5,Atp2c1,Sec16a,Snx3,Arhgap1,Arfgef2,Zdhhc2,Ndrg4,Sorl1,Vps51,Exoc2,Ptpn23,Rab7,Slc1a1
GOBP_NON_CANONICAL_WNT_SIGNALING_PATHWAY	1.7	0.035	51	Fzd4,Gpc6,Celsr2,Fzd3,Fzd2,Daam1,Rac1,Dvl3,Prickle2,Fzd9,Vangl2,Abl1,Gpc4,Dact1,Mllt3,Dab2,Fzd8,Smurf1,Wnt5b,Ryk,Csnk1d,Prickle1,Rnf213,Znrf3,Ift80,Dvl1,Med12,Tiam1,Arhgef19,Csnk1e
GOBP_RESPONSE_TO_TEMPERATURE_STIMULUS	1.7	0.015	107	Fgf1,St8sia1,Lyn,Thra,Lxn,Calca,Gmpr,Metrnl,Cxcr4,Atp2b1,Nf1,Gsk3b,Igfbp7,Slc27a1,Dnajb4,Akt1,Ier5,Acot11,Adm,Crebbp,Mapkapk2,Ano3,Prkaca,Cxcl12,Dnajc3,Hspa2,Fos,Nr2f6,Tmem135,Eif2ak3,P2rx3,Thbs1,Dnaja4,Acadvl,Irak1,Lpl,Gclc,Slc9a1,Pcsk1n
GOBP_SPHINGOLIPID_BIOSYNTHETIC_PROCESS	1.7	0.022	75	St8sia1,Ppm1l,B3galt1,Plpp3,Prkd1,Cers1,Aldh3b1,Smpd1,St3gal2,Sgms2,Elovl2,St3gal5,P2rx7,Abca2,Prkd3,Cers2,Osbp,Hacd1,Sgpp1,Elovl5,Samd8,Elovl1,B4galt4,Prkd2,St3gal3,St6galnac4,Elovl4,Hacd3,Ormdl3,Acer3,B4galt3,St6galnac6
GOBP_RETROGRADE_TRANSPORT_ENDOSOME_TO_GOLGI	1.7	0.021	75	Lrrk2,Dennd2a,Dennd5a,Rab6b,Tbc1d5,Rhobtb3,Gbf1,Ehd3,Spag9,Trappc10,Vti1a,Snx32,Vps53,Vps52,Rgp1,Rab6a,Dctn1,Stx6,Heatr5b,Prepl,Arfip1,Surf4,Gcc2,Vps26b,Gosr1,Ric1,Evi5,Erc1,Cltc,Rbsn
GOBP_RESPONSE_TO_CARBOHYDRATE	1.7	0.018	120	Prkcb,Irs2,Egr1,Gas6,Lyn,Igf1r,Tcf7l2,Hmgn3,Myc,Slc6a1,Sox4,Me1,Gpam,Grik5,Ppp3ca,Adnp,Klf7,Zbed3,Glul,Prkaca,Kcnb1,Rab11fip2,C2cd2l,Stxbp4,Serpinf1,Cdkn1b,Map1b,Srebf1,Vamp2,Osbp,Gpld1,Nr1d1,Sri,P2rx3,Brsk2,Thbs1,Pik3ca,Zfp36l1,Smarca4,Gclm,Zfp236,Rab11b,Lpl,Cat,Gclc,Mpc2,Stx4a,Bad,Sidt2,Smarcb1,Zbed6,Rps6ka2,Prkaa1,Ppard,Foxo3,Hif1a,Cdk16,Smad4,Oxct1,Men1,Ccdc186,Ppp3cb
GOBP_INORGANIC_ANION_TRANSMEMBRANE_TRANSPORT	1.7	0.047	36	Slc1a3,Slc12a2,Ano6,Slc6a1,Ank,Prnp,Glrb,Slc25a10,Slc12a4,Xpr1,Ano3,Gabrb3,Lrrc8a,Pcyox1
GOBP_ACTIN_FILAMENT_ORGANIZATION	1.7	0.0041	286	Cdc42ep1,Gas7,Arhgap18,Hip1,Limch1,Cx3cl1,Pik3r1,Prex1,Nck2,Pfn2,Marcks,Coro2b,Myo6,Cd47,Tmod2,Sh3kbp1,Fam171a1,Dbn1,Bin1,Tle6,Myo5a,Ppp1r9b,Rapgef3,Abi2,Ssh2,Fat1,Phldb2,Kirrel,Rhobtb1,Sptan1,Rhobtb3,Plekhg2,Rhog,Arhgap35,Fchsd2,Zbed3,Lats1,Rac1,Jak2,Ccdc88a,Clasp1,Smad3,Cdc42ep2,Arhgef10l,Elmo1,Tjp1,Rhob,Itgb1,Wipf1,Pak3,Aif1l,Sorbs1,Abl1,Arhgef2,Snx9,Arhgef10,Cxcl12,Arpin,Trf,Plekhh2,Add3,Mtss…
GOBP_NEGATIVE_REGULATION_OF_TRANSFORMING_GROWTH_FACTOR_BETA_RECEPTOR_SIGNALING_PATHWAY	1.7	0.037	46	Emilin1,Cd109,Spred3,Chst11,Ltbp1,Spry1,Bcl9l,Vasn,Spred1,Fam89b,Snx25,Spred2,Spry2,Tgfbr3,Htra1,Glg1,Smurf1,Peg10,Adam17,Mtmr4,Dand5,Ski,Zbtb7a,Zfp451,Hspa5,Dnm2
GOBP_REGULATION_OF_JNK_CASCADE	1.7	0.017	88	Tnik,Egfr,Sirpa,App,Igf1r,Map4k4,Hipk2,Phlpp1,Rassf2,Wnt7b,Traf5,Traf3,Zmynd11,Mapk8ip1,Hipk3,Pja2,Magi3,Rap2a,Map3k11,Traf4,Ripk1,Dusp3,Dact1,Mdfic,Dusp10,Sh3rf1,Tgfbr3,Gadd45g,Map3k5,Taok1,Traf6
GOBP_NEGATIVE_REGULATION_OF_ERK1_AND_ERK2_CASCADE	1.7	0.038	48	Emilin1,Dusp6,Sirpa,Lyn,Timp3,Spry4,Spred3,Spry1,Spred1,Ephb2,Abl1,Dusp3,Spred2,Dusp4,Spry2,Dusp10,Dab2,Csk,Ranbp9,Wnk2,Dab2ip,Vrk3,Pten,Ptpn1,Gstp1
GOBP_CALCIUM_ION_IMPORT	1.7	0.047	36	Fyn,Slc25a23,Cacna2d1,Cacna1h,Prnp,Cask,Mcur1,Orai1,Micu1,Cxcl12,Hes1,Pkd2,Cacna1b,Micu2,Mcu
GOBP_REGULATION_OF_PROTEIN_SECRETION	1.7	0.015	124	Abat,Irs2,Frmd4a,Nnat,Wls,Tcf7l2,Pam,Slc12a2,Hmgn3,Sox4,Rfx3,Ppp3ca,Adam9,Myo18a,Nlgn2,Klf7,Inhbb,Dnajc1,Jak2,F2r,Disp1,Glul,Kcnb1,C2cd2l,Stxbp4,P2rx7,Rab11fip3,Midn,Lrrc8a,Ptpn11,Srebf1,Osbp,Gpld1,Nr1d1,Aacs,Rhbdf1,Stxbp5,Golph3,Sri,Brsk2,Cyp51,P3h1,Sec24a,Arfip1,Pfkm,Mcu,Llgl1,Tmed10,Cpt1a,Clock,Mpc2,Stx4a
GOBP_CELLULAR_CARBOHYDRATE_BIOSYNTHETIC_PROCESS	1.7	0.04	45	Irs2,Ndst1,Ppp1r3c,B4gat1,Gsk3b,Gbe1,Akt1,Hs2st1,Ugp2,Gyg,Sorbs1,Ndst2,Epm2aip1,Insr,Nr1d1,Ext1,Agl,Akt2,Ext2,Dyrk2
GOBP_MUSCLE_HYPERTROPHY	1.7	0.04	44	Tnfrsf1a,Prkca,Mef2a,Pdlim5,Ppp3ca,Notch1,Akap13,Camta2,Smad3,Hdac4,Kdm4a,Inpp5f,Pak2,Il6st,Camk2d,Pde9a,Mtpn,Slc9a1,Rock2,Twf1,Foxo1,Smad4,Pde5a,Atp2a2,G6pdx,Rock1
GOBP_REGULATION_OF_SYSTEM_PROCESS	1.7	0.0041	234	Apln,Ank2,Abat,Gstm7,Tnfrsf1a,Atp1b2,Tmem108,Plce1,Dlg4,App,Prkca,Gas6,Cacng4,Cnih2,Lrrk2,Tnfrsf21,Cacna2d1,Thra,Coro2b,Atp1a2,Camk2b,Calca,Bves,Mef2a,Bin1,Ppp3ca,Rab8b,Cacna1h,Stx1b,Celf2,Fabp5,Npnt,Ppp1r12b,Atp2b1,Notch1,Tmem98,Bmpr2,Arhgap42,Mgll,Nlgn2,Casq2,Tmem38a,Inhbb,Jak2,Dock4,Smad3,Dag1,Slc4a3,Anxa6,F2r,Adm,Ehd3,Mecp2,Abl1,Hrc,Prkaca,Stk39,Hbegf,Scn1b,Ece1,Hdac4,Baiap2,Ptpn11,Srebf1,Dab…
GOBP_NEGATIVE_REGULATION_OF_CELLULAR_RESPONSE_TO_GROWTH_FACTOR_STIMULUS	1.7	0.037	55	Apln,Emilin1,Nbl1,Crim1,Hipk2,Spry4,Spry1,Epn2,Cask,Notch1,Sulf2,Gpc1,Abl1,Cadm4,Spry2,Adgra2,Htra1,Smurf1,Spg20,Thbs1,Dab2ip,Ube2d1,Dand5,Ski,Hgs,Ptpn1,Fuz,Tob1,Twsg1
GOBP_CARBOHYDRATE_HOMEOSTASIS	1.7	0.015	124	Sesn3,Pik3r1,Irs2,Gas6,Igf1r,Tcf7l2,Hmgn3,Sox4,Grik5,Pdk2,Ppp3ca,Fabp5,Pik3r2,Klf7,Akt1,Stat3,Prkaca,Kcnb1,Rab11fip2,C2cd2l,Stxbp4,Serpinf1,Mbd5,Cebpa,Plscr3,Lrrc8a,Ptpn11,Insr,Osbp,Gpld1,Nr1d1,Foxk2,Sri,Brsk2,Foxk1,Pik3ca,Smarca4,Gclm,Pfkm,Zfp236,Ncoa5,Mcu,Rab11b,Gclc,Hk1,Mpc2,Stx4a,Ptch1,Bad,Sidt2,Smarcb1,Wfs1,Zbed6,Foxo1,Prkaa1,Ppard,Foxo3,Hif1a,Cdk16,Smad4,Oxct1,Prcp,Men1,Ccdc186,Ppp3cb
GOBP_POSITIVE_REGULATION_OF_NEURON_DIFFERENTIATION	1.7	0.036	42	Zeb1,Tcf4,Nbl1,Tcf12,Gprc5b,Gdpd5,Sox11,Fez1,Spag9,Fgfr1,Arhgef2,Cxcl12,Bend6,Ncoa1,Map1b,Kctd11,Kdm4a,Dab1,Trim32,Csnk1d,Cyb5d2,Tgif2,Mmd,Bmp7
GOBP_ESTABLISHMENT_OF_CELL_POLARITY	1.7	0.012	108	Ust,Frmd4a,Amotl1,Igf1r,Pkd1,Foxj1,Spry1,Ophn1,Cyth1,Cdk5rap2,Fat1,Myo18a,Gsk3b,Wdpcp,Gbf1,Dock7,Fez1,Sipa1l3,Ptk2,Clasp1,Rap2a,Frmd4b,Fam89b,Itgb1,Wwc1,Rab11fip2,Fbf1,Msn,Arhgef11,Jam3,Spry2,Map1b,Amot,Rab10,Golph3,Ttc8,Fscn1,Hes1,Brsk2,Dctn1,Sdccag8,Gpsm2,Fbxw11,Numa1,Cyth3,Llgl1,Rock2,Rap1b,Rufy3,Map4
GOBP_REGULATION_OF_RECEPTOR_MEDIATED_ENDOCYTOSIS	1.7	0.021	75	Apln,Hip1,Dlg4,App,Itgav,Aak1,Ophn1,Cbl,Tbc1d5,Rac1,Ankrd13b,Flot1,Arc,Hfe,Trf,Sgip1,Abca2,Ahi1,Insr,Dab2,Snap91,Synj1,Ppt1,Rab21,Bmp2k,Efnb2,Sdcbp,Ubqln2,Mtmr2,Bicd1,Psen1,Dgkd,Atxn2,B2m,Smap1
GOBP_ESTABLISHMENT_OF_TISSUE_POLARITY	1.7	0.035	52	Gpc6,Celsr2,Fzd3,Fzd2,Daam1,Rac1,Dvl3,Prickle2,Vangl2,Abl1,Gpc4,Dact1,Mllt3,Dab2,Sec24b,Ttc8,Smurf1,Brsk2,Rpgrip1l,Ryk,Prickle1,Nphp1,Znrf3,Fuz,Dvl1,Brsk1,Exoc5,Med12,Tiam1,Arhgef19,Wdr1
GOBP_REGULATION_OF_MONONUCLEAR_CELL_MIGRATION	1.7	0.032	50	Nbl1,App,Gas6,Csf1,Lyn,Adam10,Ano6,Cd47,Cd99l2,Pla2g7,Stk10,Ptk2,Akt1,Cxcl12,Mia3,Stk39,Fadd,Msn,Il34,Wnk1,Ecm1,Thbs1
GOBP_NEGATIVE_REGULATION_OF_WNT_SIGNALING_PATHWAY	1.7	0.014	106	Cdh2,Igfbp4,Tle2,Fzd4,Egr1,Bicc1,Lrp1,Tcf7l2,Lats2,Lrp4,Limd1,Mcc,Vgll4,Kremen1,Tle6,Notch1,Gsk3b,Barx1,Amfr,Lats1,Apc,Invs,Tmem170b,Dact1,Gli3,Nkd2,Wwtr1,Nphp4,Ctnnbip1,Mllt3,Axin2,Tpbg,Dab2
GOBP_NEUTROPHIL_MIGRATION	1.7	0.041	34	Vav3,Cx3cl1,Prex1,Itga9,Cd99l2,Rhog,Gbf1,Rac1,Dapk2,Ccl25,Jam3,Pip5k1c,Mcu,Tirap,Irak4
GOBP_CYTOKINE_MEDIATED_SIGNALING_PATHWAY	1.7	0.0041	212	Mt3,Cx3cl1,Fzd4,Tnfrsf1a,Egr1,Gas6,Csf1,Il1rap,Socs5,Cntfr,Plvap,Robo1,Ptprj,Lifr,Traf5,Il10rb,Ifngr1,Cbl,Traf3,Trim56,Cxcr4,Axl,Notch1,Sppl2b,Stat5b,Hipk1,Slc27a1,Pxdn,Stat1,Jak2,Akt1,Lrp8,Ccl25,Rela,Stat3,Ifngr2,Crlf1,Ripk1,Tnfrsf25,Ilk,Trim44,Ifnar2,Prkaca,Cxcl12,Sppl2a,Stk39,Fadd,Ifnar1,Cebpa,Il11ra1,Tmsb4x,Il34,Sh2b3,Ptpn11,Ikbkb,Ghr,Ext1,Tnfrsf18,Wnk1,Cdip1,Traf6,Ecm1,Wbp1l,Trim32,Fas,Lims1
GOBP_POSITIVE_REGULATION_OF_AXONOGENESIS	1.7	0.032	50	Cdh4,Plxna2,Plxnd1,Metrn,Nin,Robo1,Dbn1,Ntn1,Plxnc1,Bmpr2,Adnp,Plxnb2,Cxcl12,Amigo1,Plxnb1,Map1b,Cdkl5,Megf8,Macf1
GOBP_RESPONSE_TO_INTERLEUKIN_1	1.7	0.025	67	Cx3cl1,Sirpa,Egr1,App,Prkca,Myc,Cd47,Rora,Adamts7,Inhbb,Ccl25,Rela,Smpd1,Rbmx,Tank,Hdac4,Nr1d1,Ikbkb,Ghr,Traf6,Hes1,Mapk11,Rps6ka5,Dab2ip,Nfkb1,Rc3h1,Rps6ka4,Irak1,Gclc,Tollip,Irak4
GOBP_SMAD_PROTEIN_SIGNAL_TRANSDUCTION	1.7	0.041	39	Gdf11,Zmiz1,Vim,Lrp1,Hipk2,Smad5,Jun,Bmpr2,Inhbb,Jak2,Smad3,Fam89b,Smad1,Trf,Wwtr1,Fos,Dab2,Lnpep,Sptbn1
GOBP_SYNAPTIC_VESICLE_LOCALIZATION	1.7	0.034	42	Map2,Cdh2,Cnih2,Lrrk2,Ap3m2,Rab3a,Nlgn2,Trim46,Snap91,Synj1,Brsk2,Bloc1s5,Pten,Pink1,Dtnbp1,Brsk1,Dnm2,Ap3d1,Kif5b,Borcs5
GOBP_POSITIVE_REGULATION_OF_TRANSPORTER_ACTIVITY	1.7	0.028	57	Ank2,Gstm7,Atp1b2,Cacng4,Stim2,Cacna2d1,Tcaf1,Kctd7,Ifngr2,Ephb2,Ehd3,Slc6a9,Arc,Amigo1,Stk39,Hspa2,Tmsb4x,Rxra,Kmt2a,Alg10b,Akap9,Wnk1,Chp1,Wnk2,Pkd2
GOBP_REGULATION_OF_LIPID_METABOLIC_PROCESS	1.7	0.006	181	Vav3,Fgf1,Irs2,Egr1,Lyn,Igf1r,Mfsd2a,Thra,Thrsp,Crtc3,Abca3,Prkd1,Rora,Capn2,Daglb,Pdk2,Acadl,Fabp5,Scap,Twist1,Igfbp7,Pip4k2a,Stat5b,Slc27a1,Ptk2,Akt1,Scarb1,Adm,Golm1,Sorbs1,Fgfr3,Pde3b,Ctdnep1,Psap,Abca2,Cers2,Srebf1,Opa3,Gpld1,Dab2,Rubcn,Dgkz,Stard4,Nr1d1,Por,Elovl5,Chp1,Armc5,Samd8,Insig1,Pik3ip1,Acadvl,Prkag2,Ldlr,Rab38,Lpin1,Dab2ip,Mtmr2,Nfkb1,Mtmr4,Creb1,Akt2,Fitm2,Ormdl3,Dgat2,Cpt1a,Cd81…
GOBP_REGULATION_OF_TRANSPORTER_ACTIVITY	1.7	0.012	134	Ank2,Neto2,Gstm7,Atp1b2,Dlg4,App,Cacng4,Cacng8,Cnih2,Stim2,Cacna2d1,Tcaf1,Atp1a2,Slc5a3,Prnp,Gnb5,Kctd7,Twist1,Kcng1,Nlgn2,Casq2,Cttnbp2nl,Ifngr2,Itgb1,Ephb2,Ehd3,Slc6a9,Ripk1,Arc,Hrc,Prkaca,Amigo1,Stk39,Hspa2,Scn1b,Tmsb4x,Gopc,Ndfip1,Rxra,Vamp2,Kmt2a,Alg10b,Akap9,Sri,Wnk1,Nedd4l,Chp1
GOBP_JNK_CASCADE	1.7	0.012	111	Tnik,Egfr,Sirpa,App,Lrrk2,Igf1r,Map4k4,Hipk2,Phlpp1,Rassf2,Wnt7b,Traf5,Trib1,Traf3,Zmynd11,Mapk8ip1,Hipk3,Pja2,Smad3,Magi3,Rap2a,Map3k11,Traf4,Ripk1,Dusp3,Dact1,Mdfic,Dusp10,Sh3rf1,Tgfbr3,Gadd45g,Map3k5,Taok1,Traf6,Sdcbp,Dab2ip,Nfkb1,Card9,Irak1,Hacd3,Tirap,Irak4,Mapk8ip3,Tnfrsf19,Gstp1,Stradb,Pink1,Dusp22,Taok2,Map3k10,Per1,Ercc6,Mapk9,Crkl,Taok3,Ncor1,Map3k7,Men1,Fktn,Map3k12,Traf2,Map4k3,Aida,…
GOBP_CELLULAR_RESPONSE_TO_CARBOHYDRATE_STIMULUS	1.7	0.017	79	Prkcb,Irs2,Gas6,Igf1r,Hmgn3,Myc,Sox4,Grik5,Ppp3ca,Klf7,Prkaca,Kcnb1,Rab11fip2,C2cd2l,Stxbp4,Serpinf1,Osbp,Gpld1,Nr1d1,Sri,Brsk2,Pik3ca,Zfp36l1,Smarca4,Gclm,Zfp236,Rab11b,Gclc,Mpc2,Stx4a,Bad,Sidt2,Smarcb1,Zbed6,Rps6ka2,Prkaa1,Ppard,Foxo3,Hif1a,Cdk16,Smad4,Oxct1,Men1,Ccdc186,Ppp3cb
GOBP_CRANIAL_SKELETAL_SYSTEM_DEVELOPMENT	1.7	0.035	37	Chst11,Ndst1,Twist1,Tulp3,Slc39a3,Smad3,Hoxa1,Gli3,Gna11,Ift140,Six1,Foxn3,Megf8,Ext1,Insig1,Slc39a1,Fgfr2,Pdgfra,Ric1,Nipbl,Setd2,Med12,Crkl,Wdr19,Rdh10,Mmp14,Tgfbr1
GOBP_RETROGRADE_VESICLE_MEDIATED_TRANSPORT_GOLGI_TO_ENDOPLASMIC_RETICULUM	1.7	0.033	49	Plpp3,Rab6b,Kif1c,Gbf1,Bicd2,Golph3,Rab6a,Arf3,Kdelr2,Copa,Nbas,Ergic1,Arf4,Atp9b,Tmed10,Scyl1,Lman2,Dnajc28,Rint1,Tmem115,Stx18,Htt,Kdelr1
GOBP_EMBRYONIC_PATTERN_SPECIFICATION	1.7	0.046	30	Tdrkh,Meis2,Tdrd7,Smad5,Nrarp,Smad3,Meis3,C2cd3,Disp1,Sema3f,Smad1,Efnb1,Dll1,Satb2,Frs2,Pgap1,Fgfr2,Basp1,Ptch1,Bmp7,Tmed2,Epb41l5
GOBP_ANTERIOR_POSTERIOR_PATTERN_SPECIFICATION	1.7	0.013	91	Gdf11,Plxna2,Lfng,Pbx1,Tdrkh,Celsr2,Wls,Hipk2,Tdrd7,Hey1,Nrarp,Notch1,Bmpr2,Barx1,Hipk1,Tulp3,Smad3,Arc,Smo,Gli3,Hes6,Ctnnbip1,Mllt3,Axin2,Lrp6,Dll1,Mib1,Dll3,Hes1,Frs2,Pgap1,Bptf,Sema3c,Pofut1,Psen1,Gbx2,Ring1,Bmpr1a,Ski,Basp1
GOBP_NEGATIVE_REGULATION_OF_PROTEIN_LOCALIZATION	1.7	0.0098	128	Rhoq,Frmd4a,Pkia,Map1a,Trp53inp2,Lrrk2,Lats2,Coro2b,Ube2j1,Ppp3ca,Pid1,Maged1,Nf1,Tmem98,Gsk3b,Klf7,Inhbb,Lats1,Abhd17b,Os9,F2r,Fzd9,Pkdcc,Sufu,Fbxo4,Kcnb1,Rab11fip3,Midn,Mdfic,Gopc,Ndfip1,Inpp5e,Ptpn11,Srebf1,Dab2,Csk,Rhbdf1,Nedd4l,Chp1,Bcl2l1,Erlec1,Pkig,Ttbk2,Cyp51,Insig1,Lzts2,Otud7b,Hectd1,Tax1bp3
GOBP_REGULATION_OF_VASCULATURE_DEVELOPMENT	1.7	0.0078	151	Fgf1,Tspan12,Prkcb,Vash1,Adamts1,Emilin1,Plxnd1,Prkca,Hipk2,Plk2,Ets1,Slc12a2,Adam10,Prkd1,Epn2,Rapgef3,Cxcr4,Sparc,Ddah1,Nf1,Twist1,Adgrb2,Vash2,Spred1,Adamts9,Hipk1,Adgrb1,Stat1,Stat3,Gtf2i,Tjp1,Rhob,Itgb1,Adm,Mecp2,Sash1,Foxj2,Abl1,Glul,Pde3b,Smad1,Serpinf1,Erbb2,Hspb6,Spry2,Wars2,Adgra2,Amot,Dll1,Ecm1,Emc10,Thbs1,Erap1,Prkd2,Mapk7,Ago1,Akt3
GOBP_REGULATION_OF_RELEASE_OF_SEQUESTERED_CALCIUM_ION_INTO_CYTOSOL	1.7	0.03	41	Ank2,Cx3cl1,Gstm7,Ubash3b,Lyn,Atp1a2,Prkd1,Casq2,Tmem38a,Chd7,F2r,Abl1,Hrc,Prkaca
GOBP_REGULATION_OF_CYTOSOLIC_CALCIUM_ION_CONCENTRATION	1.7	0.012	116	Ank2,Cx3cl1,Rasa3,Gstm7,Fyn,Plce1,Dlg4,Ubash3b,Lyn,Cacna2d1,P2ry1,Pkd1,Atp1a2,Itgav,Calca,Ptger1,Prkd1,Prnp,Cxcr4,Atp2b1,Tpcn1,Casq2,Tmem38a,Jak2,Smad3,Chd7,F2r,Adm,Fzd9,Abl1,Hrc,Prkaca,P2rx7,Calb2,Abl2,Nptn,Lrp6,Itpr1,Sri,P2rx3
GOBP_EPITHELIUM_DEVELOPMENT	1.7	0.0041	599	Fgf1,Lbh,Serpine2,Cdh2,Gdf11,Zeb1,Egfr,Plxna2,Nfib,Heg1,Lfng,Tnfrsf1a,Gpc6,Ccnd1,Plxnd1,Cd109,Pbx1,Vim,Pou3f1,Fam20c,Csf1,Celsr2,Lmo4,Sox21,Mfsd2a,Thra,Fzd3,Lrp4,Pkd1,Foxj1,Spred3,Myo6,Gpr161,Myc,Spry1,Trim16,Tdrd7,Sox4,Aldoc,Wnt7b,Robo1,Hey1,Ophn1,Cdkn2b,Ddr1,Rfx3,Arhgef26,Smad5,Jun,Nrarp,Opn3,Ntn1,Adam9,Rapgef3,Abi2,Cxcr4,Npnt,Fat1,Eya1,Rab13,Phldb2,Maged1,Notch1,Nf1,Fzd2,Gsk3b,Twist1,Bmpr2,Rap…
GOBP_REGULATION_OF_ION_TRANSMEMBRANE_TRANSPORT	1.7	0.0041	198	Ank2,Cx3cl1,Neto2,Gstm7,Atp1b2,Fyn,Dlg4,App,Cacng4,Ubash3b,Cacng8,Cnih2,Lyn,Stim2,Cacna2d1,Tcaf1,Atp1a2,Kcnab2,Ano6,Prkd1,Bin1,Cacna1h,Kcnip3,Prnp,Gnb5,Tpcn1,Twist1,Kcng1,Nlgn2,Casq2,Tmem38a,Chd7,Ifngr2,F2r,Itgb1,Ephb2,Ehd3,Slc6a9,Ripk1,Arc,Abl1,Hrc,Prkaca,Amigo1,Kcnb1,Stk39,P2rx7,Hspa2,Scn1b,Tmsb4x,Gopc,Clic4,Vamp2,Slc43a2,Alg10b,Akap9,Dnajc30,Sri,Wnk1,Nedd4l,Chp1,Wnk2,Tmem109,Pkd2,Cacna1b,Scn8a…
GOBP_RETINA_DEVELOPMENT_IN_CAMERA_TYPE_EYE	1.7	0.019	69	Tspan12,Fzd4,Fjx1,Mfsd2a,Hipk2,Smarcd3,Vax2,Atp2b1,Bmpr2,Hipk1,Naglu,Chd7,Sdk2,Serpinf1,Ahi1,Nphp4,Clic4,Dll1,Obsl1,Lamb2,Ttc8,Man2a1,Rpgrip1l,Smarca4,Psen1,Mertk,Ski,Tgif2,Pdgfra,Nphp1,Rom1,Dtnbp1,Ttll5,Med1
GOBP_NEGATIVE_REGULATION_OF_SYNAPTIC_TRANSMISSION	1.7	0.039	36	Sorcs2,Bche,Syt11,Lrrk2,Plk2,Slc6a1,Stxbp1,Nf1,Adnp,Arc,Kcnb1,Asic1,Stau2,Gnai2,Mtmr2,Rap1a,Rap1b,Pten
GOBP_SUPRAMOLECULAR_FIBER_ORGANIZATION	1.7	0.0041	470	Map2,Cdc42ep1,Gas7,Arhgap18,Hip1,Limch1,Cx3cl1,Ltbp3,Bmp1,Pik3r1,Emilin1,Prex1,Ddr2,App,Map1a,Vim,Clip3,Nck2,Efemp2,Pfn2,Marcks,Coro2b,Adamts14,Clip2,Myo6,Nckap5l,Nin,Cd47,Tmod2,Sh3kbp1,Cryab,Mef2a,Fam171a1,Dbn1,Bin1,Tle6,Myo5a,Mapre3,Ppp1r9b,Rapgef3,Abi2,Ssh2,Cdk5rap2,Fat1,Adamts7,Phldb2,Mfap4,Kirrel,Rhobtb1,Sptan1,Nf1,Rhobtb3,Plekhg2,Rhog,P3h4,Arhgap35,Fchsd2,Zbed3,Pxdn,Serf1,Lats1,Rac1,Jak2,Ap…
GOBP_ESTABLISHMENT_OR_MAINTENANCE_OF_CELL_POLARITY	1.7	0.0096	157	Ust,Frmd4a,Parva,Amotl1,Igf1r,Pkd1,Foxj1,Spry1,Wnt7b,Ophn1,Cyth1,Cdk5rap2,Fat1,Rhobtb1,Myo18a,Gsk3b,Rhobtb3,Rhog,Arhgap35,Wdpcp,Gbf1,Dock7,Fez1,Rac1,Sipa1l3,Ptk2,Clasp1,Rap2a,Frmd4b,Fam89b,Rhob,Itgb1,Wwc1,Dlg5,Ilk,Rab11fip2,Fbf1,Msn,Arhgef11,Jam3,Rhobtb2,Spry2,Cdc42bpb,Map1b,Clic4,Dst,Amot,Rab10,Golph3,Ttc8,Fscn1,Hes1,Brsk2,Dctn1,Sdccag8,Gpsm2,Rnd2,Rpgrip1l,Fbxw11,Rhoc,Pdcd6ip,Numa1,Arf4,Cyth3,Ll…
GOBP_STRESS_ACTIVATED_PROTEIN_KINASE_SIGNALING_CASCADE	1.7	0.0078	162	Tnik,Egfr,Sirpa,App,Lrrk2,Lyn,Igf1r,Map4k4,Hipk2,Phlpp1,Rassf2,Myc,Wnt7b,Cryab,Traf5,Trib1,Traf3,Zmynd11,Mapk8ip1,Hipk3,Pja2,Smad3,Magi3,Sema4c,Rap2a,Map3k11,Traf4,Sash1,Ripk1,Mapkapk2,Dusp3,Dact1,Stk39,Mdfic,Mid1,Dusp10,Sh3rf1,Tgfbr3,Ikbkb,Gadd45g,Map3k5,Taok1,Traf6,Emc10,Fas,Mapk11,Sdcbp,Zfp36l1,Foxm1,Dab2ip,Nfkb1,Klhdc10,Card9,Irak1,Hacd3,Tirap,Irak4,Mapk8ip3,Tnfrsf19,Rnf13,Eif2ak2,Gstp1,Strad…
GOBP_MUSCLE_ADAPTATION	1.7	0.031	50	Tnfrsf1a,Prkca,Camk2b,Mef2a,Ppp3ca,Notch1,Camta2,Smad3,Dag1,Hdac4,Kdm4a,Inpp5f,Il6st,Camk2d,Pde9a,Camk2g,Mtpn,Slc9a1,Rock2,Twf1,Foxo1,Foxo3,Smad4,Hmox1,Pde5a,Cflar,Atp2a2,G6pdx,Rock1
GOBP_HIPPO_SIGNALING	1.7	0.034	34	Amotl1,Lats2,Limd1,Vgll4,Sox11,Lats1,Pja2,Wwc1,Dlg5,Wwtr1,Amot,Mob3b,Schip1,Mob1b,Tead1,Tead3,Sav1,Yap1,Mark3
GOBP_OVULATION_CYCLE	1.7	0.044	32	Adamts1,Fzd4,Egr1,Igf1r,Pam,Ncor2,Axl,Adnp,Stat5b,Serpinf1,Nrip1
GOBP_REGULATION_OF_CALCIUM_ION_TRANSMEMBRANE_TRANSPORT	1.7	0.017	74	Ank2,Cx3cl1,Gstm7,Fyn,Ubash3b,Lyn,Stim2,Cacna2d1,Atp1a2,Prkd1,Bin1,Prnp,Gnb5,Casq2,Tmem38a,Chd7,F2r,Ehd3,Abl1,Hrc,Prkaca,Hspa2
GOBP_NEURON_PROJECTION_ORGANIZATION	1.7	0.017	65	Fyn,Kif1a,Dlg4,App,Map1a,Lrrk2,Igf1r,Camk2b,Dbn1,Pdlim5,Abi2,Prnp,Gsk3b,Lrp8,Abhd17b,Dip2a,Tanc1,Ephb2,Sipa1l1,Pak3,Arc,Tanc2,Zfp365,Baiap2,Insr,Lzts3,Stau2,Dctn1,Cux2,Mtmr2,Psen1,Abcd1,Pten,Eef2k,Dvl1,Dbnl,Shank3,Dtnbp1,Bhlhb9
GOBP_RESPONSE_TO_WOUNDING	1.7	0.0041	284	Plat,Vav3,Fgf1,Serpine2,Cspg5,Cx3cl1,Vash1,Abat,Syt11,Cd109,Creb3l2,Slc1a3,Prkca,Gas6,Ubash3b,Lyn,Igf1r,P2ry1,Nrep,Slc12a2,Elk3,Rab3a,Myc,Ak3,Ano6,Gap43,Plpp3,Rtn4rl1,Ddr1,Kremen1,Ppp3ca,Jun,Abhd2,Cxcr4,Axl,Phldb2,Cask,Stxbp1,Nf1,Gnas,Id3,Arhgap35,Anxa5,Notch2,Gnaq,Inhbb,Rac1,Fut10,Ptk2,Jak2,Enpp4,Clasp1,Fkbp10,Smad3,Dag1,Smpd1,Anxa6,Scarb1,F2r,Col5a1,Ptprs,Itgb1,Adm,Ephb2,Gna12,Ilk,Cadm4,Mia3,Vc…
GOBP_SYNAPTIC_VESICLE_EXOCYTOSIS	1.7	0.019	64	Prkcb,Cspg5,Lrrk2,P2ry1,Pfn2,Rab3a,Grik5,Stx1b,Sv2a,Cask,Stxbp1,Gsk3b,Syt12,Adcy1,Bace1,P2rx7,Vamp2,Synj1,Stxbp5,Pip5k1c,Stx2,Dnajc5,Prepl,Psen1,Rap1a,Rap1b,Stx4a
GOBP_ESTABLISHMENT_OF_PROTEIN_LOCALIZATION_TO_PLASMA_MEMBRANE	1.7	0.029	52	Nsg1,Rab31,Grip1,Kif13a,Pkdcc,Gorasp2,Gopc,Vamp2,Bbs1,Gripap1,Rilpl1,Csk,Rab10,Golph3,Macf1,Sptbn1,Prepl,Cnst,Gcc2,Atp6ap1,Rab34,Sys1,Vamp4
GOBP_DEVELOPMENTAL_GROWTH_INVOLVED_IN_MORPHOGENESIS	1.7	0.0078	141	Map2,Fgf1,Mt3,Cdh4,Tmem108,App,Csf1,Dpysl2,Olfm1,Nin,Spry1,Wnt7b,Dbn1,Ddr1,Ulk2,Ntn1,Dip2b,Cxcr4,Rnf157,Notch1,Gsk3b,Bmpr2,Adnp,Sema5b,Sema4c,Ptprs,Itgb1,Spag9,Auts2,Abl1,Sema3f,Cxcl12,Vcl,Trim46,Spry2,Ndn,Map1b,Cdkl5,Six1,Lamb2,Megf8,Ext1,Rab21,Nedd4l,Macf1,Smurf1,Wasf1,Spg20,Rnd2,Lzts2,Ryk,Cdkl3,Sema3c,Cacng7
GOBP_NEGATIVE_REGULATION_OF_MYELOID_CELL_DIFFERENTIATION	1.7	0.029	40	Itpkb,Pik3r1,Ubash3b,Lyn,Meis2,Myc,Trib1,Nf1,Stat5b,Gpr137,Tob2,Tcta,Dll1,Hmgb3,Zfp36l1,Cul4a,Klf13,Zfpm1,Zbtb46,Leo1
GOBP_NERVE_DEVELOPMENT	1.7	0.032	36	Serpine2,Slc1a3,Lrig1,Nav2,Sulf2,Dag1,Chd7,Ephb2,Ilk,Hoxa1,Sema3f,Gli3,Ece1,Six1,Ext1,Hes1
GOBP_CYTOPLASMIC_SEQUESTERING_OF_PROTEIN	1.7	0.05	21	Pkd1,Dbn1,Lats1,Sufu,Keap1,Dzip1,Tmsb4x,Gopc,Sri,Pkd2,Nfkbie,Flna,Ywhab
GOBP_POSITIVE_REGULATION_OF_NOTCH_SIGNALING_PATHWAY	1.7	0.048	27	Lfng,Zmiz1,Aak1,Enho,Robo1,Epn2,Notch1,Stat3,Tspan5,Dll1,Bmp2k,Hes1,Jag1,Il6st
GOBP_MUSCLE_CELL_PROLIFERATION	1.7	0.0099	96	Apln,Igfbp3,Cx3cl1,Adamts1,Igf1r,Efemp2,Tcf7l2,Myc,Vgll4,Jun,Trib1,Notch1,Bmpr2,Mfn2,Stat1,Jak2,Akt1,Six5,Prkar1a,Gna12,Foxj2,Smad1,Cdkn1b,Hbegf,Ctnnbip1,Tgfbr3,Six1,Notch3,Eln,Map3k5,Gnai2,Mef2d,Frs2,Thbs1,Cdkn1a,Mapk11,Pik3ca,Irak1,Bmpr1a,Irak4,Fgfr2,Pten,Id2,Sav1,Yap1
GOBP_POSITIVE_REGULATION_OF_PROTEIN_KINASE_ACTIVITY	1.7	0.0041	239	Ccnd2,Fgf1,Mt3,Egfr,Fzd4,Ccnd1,Kitl,Ddr2,Dlg4,Egr1,Gas6,Csf1,Lrrk2,Gprc5b,Pkd1,Rassf2,Dock3,Camk1,Calca,Robo1,Nab2,Mapre3,Adam9,Prnp,Vldlr,Maged1,Bmpr2,Adnp,Rapgef2,Slc27a1,Ptk2,Jak2,Akt1,Lrp8,Akap13,Ccdc88a,Ccnyl1,Dag1,Dvl3,Map3k11,Traf4,Sash1,Fgfr1,Abl1,Snx9,P2rx7,Cdkn1b,Hbegf,Erbb2,Spry2,Tgfa,Il34,Axin2,Insr,Mob3b,Csk,Ghr,Wnk1,Osbpl8,Map3k5,Fzd8,Dab1,Taok1,Mob1b,Traf6,Thbs1,Zfp91,Cdkn1a,Pak2,R…
GOBP_LEUKOCYTE_CHEMOTAXIS	1.7	0.017	84	Vav3,Cx3cl1,Nbl1,Prex1,Gas6,Csf1,Lyn,Itga9,Slc12a2,Adam10,Ano6,Calca,Pla2g7,Cxcr4,Gbf1,Rac1,Ptk2,Dapk2,Ccl25,Cxcl12,Zfp580,Lyst,Stk39,Jam3,Mtus1,Il34
GOBP_PROTEIN_LOCALIZATION_TO_CILIUM	1.7	0.021	58	Gsk3b,Trip11,Tulp3,Ccdc88a,Invs,Dync2h1,Cc2d2a,Dzip1l,Dzip1,Rab11fip3,Nphp4,Inpp5e,Ift140,Bbs1,Zfp423,Gas8,Ift122,Exoc7,Tctn2,Csnk1d,Arf4,Ttc21b,Zdhhc3,Ift80,Rom1,Dtnbp1,Bbip1,Wdr19
GOBP_ENDOPLASMIC_RETICULUM_TO_GOLGI_VESICLE_MEDIATED_TRANSPORT	1.7	0.011	113	Gas1,Creb3l2,Lrrk2,Tmed3,Scap,Gbf1,Trip11,Sec24d,Mia3,Gopc,Stx17,Golga2,Vti1a,Tmed4,Sec24b,Mppe1,Insig1,Tfg,Kdelr2,Sec22c,Copa,Pgap1,Nrbp2,Sec24a,Ergic1,Csnk1d,Arf4,Tmed10,Sec23ip,Gosr1,Sec31a,Vamp4,Lman2,Vcp,Tmed2,Trappc12,Cul3,Atl3,Lman2l,Sec24c,Gosr2,Tex261,Stx5a,Sar1a,Spast,Copg1,Rint1,Stx18,Sec16a,Kdelr1,Uso1,Rab2a,Tbc1d20,Hyou1,Sorl1,Sec22b,Tmed7,Vapb,Sec23a,Lman1,Ykt6,Rab1b,Ergic3,Preb,Tme…
GOBP_PEPTIDE_TRANSPORT	1.7	0.012	119	Slc16a2,Cpe,Slc15a2,Abat,Irs2,Mgst1,Nnat,Tcf7l2,Hmgn3,Rasl10b,Sox4,Rfx3,Ppp3ca,Rab8b,Nlgn2,Snx19,Klf7,Inhbb,Jak2,Chd7,Disp1,Glul,Hfe,Kcnb1,Rab11fip2,C2cd2l,Stxbp4,Midn,Lrrc8a,Ptpn11,Srebf1,Osbp,Gpld1,Nr1d1,Aacs,Abca1,Sri
GOBP_POSITIVE_REGULATION_OF_SMOOTH_MUSCLE_CELL_PROLIFERATION	1.7	0.028	40	Cx3cl1,Adamts1,Igf1r,Myc,Jun,Mfn2,Stat1,Jak2,Akt1,Foxj2,Hbegf,Notch3,Map3k5,Gnai2,Mef2d,Frs2,Thbs1,Pik3ca,Irak1,Bmpr1a,Irak4,Fgfr2,Id2
GOBP_ENDOTHELIAL_CELL_MIGRATION	1.7	0.0078	129	Fgf1,Vash1,Pik3r3,Plxnd1,Prkca,Plk2,Ets1,Hdac7,Plpp3,Robo1,Prkd1,Rab13,Notch1,Sparc,Nf1,Bmpr2,Spred1,Adamts9,Adgrb1,Rac1,Stat1,Ptk2,Akt1,Scarb1,Rhob,Itgb1,Mecp2,Sash1,Fgfr1,Abl1,Glul,Zfp580,Mia3,Serpinf1,Tmsb4x,Adgra2,Gpld1,Amot,Pxn,Efnb2,Emc10,Thbs1,Prkd2,Dnaja4,Akt3,Pik3ca,Adam17,Dab2ip,Fstl1,Jup,Calr,Rock2,Lgals8,Pten,Map2k5,Plcg1,Ephb4
GOBP_SPHINGOLIPID_METABOLIC_PROCESS	1.7	0.011	110	St8sia1,Serinc5,Ppm1l,B3galt1,Smpdl3a,Plpp3,Prkd1,Cers1,Cptp,Galc,Sumf1,Aldh3b1,Smpd1,St3gal2,Sgms2,Cerk,Elovl2,St3gal5,Psap,P2rx7,Abca2,Prkd3,Gba2,Cers2,Osbp,Hacd1,Ppt1,Sgpp1,Elovl5,Serinc1,Samd8,Elovl1,B4galt4,Naaa,Prkd2,St3gal3,B3galnt1,St6galnac4,Elovl4,Hacd3,Ormdl3,Serinc3,Acer3
GOBP_NEURAL_PRECURSOR_CELL_PROLIFERATION	1.7	0.016	83	Slc16a2,Nes,Cdh2,Adgrg1,Cx3cl1,Lrrk2,Lyn,Smarcd3,Fzd3,Eml1,Rora,Dbn1,Daglb,Notch1,Nf1,Dock7,Plxnb2,Sirt2,Fzd9,Ilk,Arhgef2,Smo,Rere,Hook3,Gli3
GOBP_LOCALIZATION_WITHIN_MEMBRANE	1.7	0.0041	475	Ank2,Cpe,Cdh2,Tnik,Nsg1,Rab31,Nrxn2,Sh3pxd2b,Egfr,Rhoq,Tnfrsf1a,Pik3r1,Fyn,Gpc6,Dlg4,Osbpl5,Gas6,Cacng4,Clip3,Cacng8,Cnih2,Ptpn9,Lrp1,P2ry1,Lrp4,Tcaf1,Slc5a3,Rab3a,Adam10,Bves,Reep1,Lhfpl4,Grik5,Grip1,Rab8b,Stx1b,Pid1,Myo5a,Ppp1r9b,Kcnip3,Prnp,Rab13,Stxbp1,Rhog,Iqsec2,Rapgef2,Glrb,Stxbp6,Nlgn2,Sh3glb1,Gphn,Trip11,Rac1,Akt1,Zdhhc9,Ccdc88a,Dag1,Arl4c,Kif13a,Rap2a,Ankrd50,Flot1,Itgb1,Ephb2,Ehd3,Gpc1…
GOBP_GRANULOCYTE_MIGRATION	1.7	0.029	44	Vav3,Cx3cl1,Prex1,Csf1,Itga9,Cd99l2,Rhog,Gbf1,Rac1,Ptk2,Dapk2,Ccl25,Jam3,Il34,Pip5k1c,Thbs1,Mcu,Tirap,Irak4
GOBP_CELLULAR_GLUCOSE_HOMEOSTASIS	1.7	0.016	83	Pik3r1,Irs2,Gas6,Igf1r,Hmgn3,Sox4,Grik5,Ppp3ca,Pik3r2,Klf7,Prkaca,Kcnb1,Rab11fip2,C2cd2l,Stxbp4,Serpinf1,Lrrc8a,Osbp,Gpld1,Nr1d1,Foxk2,Sri,Brsk2,Foxk1,Pik3ca,Smarca4,Gclm,Zfp236,Rab11b,Gclc,Hk1,Mpc2,Stx4a,Bad,Sidt2,Smarcb1,Zbed6,Foxo1,Prkaa1,Ppard,Foxo3,Hif1a,Cdk16,Smad4,Oxct1,Men1,Ccdc186,Ppp3cb
GOBP_REGULATION_OF_ION_TRANSPORT	1.7	0.0041	280	Ank2,Serpine2,Cx3cl1,Abat,Neto2,Syt11,Slc38a3,Gstm7,Atp1b2,Fyn,Dlg4,App,Cacng4,Ubash3b,Cacng8,Cnih2,Lyn,Stim2,Cacna2d1,P2ry1,Slc12a2,Tcaf1,Atp1a2,Camk2b,Rab3a,Kcnab2,Ano6,Slc6a1,Prkd1,Bin1,Cacna1h,Sv2a,Kcnip3,Prnp,Cxcr4,Atp2b1,Cask,Gnb5,Stxbp1,Syt13,Syt12,Tpcn1,Twist1,Kcng1,Nlgn2,Casq2,Tmem38a,Akt1,Orai1,Chd7,Ifngr2,F2r,Itgb1,Ephb2,Ehd3,Slc6a9,Ripk1,Arc,Abl1,Hrc,Prkaca,Cxcl12,Hfe,Amigo1,Kcnb1,Stk…
GOBP_CELLULAR_EXTRAVASATION	1.7	0.048	25	Cx3cl1,Podxl2,Sirpa,Cd47,Plvap,Cd99l2,Ccl25,Itgb1,Cxcl12,Fadd,Jam3,Bcr,Ext1,Golph3,St3gal4
GOBP_CANONICAL_WNT_SIGNALING_PATHWAY	1.7	0.0041	202	Cdh2,Igfbp4,Tle2,Egfr,Cdk14,Peg12,Fzd4,Egr1,Lrrk2,Bicc1,Wls,Gprc5b,Tcf7l2,Lats2,Fzd3,Lrp4,Limd1,Mcc,Sox4,Plpp3,Wnt7b,Bcl9l,Kremen1,Nrarp,Tle6,Notch1,Fzd2,Gsk3b,Zbed3,Gnaq,Amfr,Lats1,Apc,Smad3,Ccnyl1,Dvl3,Invs,Fzd9,Ilk,Tmem170b,Dact1,Ctdnep1,Gli3,Nkd2,Wwtr1,Nphp4,Ctnnbip1,Mllt3,Adgra2,Ccar2,Axin2,Tpbg,Dab2,Lrp6,Ext1,Fam53b,Wnk1,Fzd8,Bcl9,Wnk2,Tnks,Usp47,Lzts2,Wnt5b,Ryk,Dab2ip,Nfkb1,Psen1,Eda,Csnk1…
GOBP_POSITIVE_REGULATION_OF_MAPK_CASCADE	1.7	0.0041	230	Fgf1,Cdh2,Igfbp4,Tnik,Mt3,Egfr,Cx3cl1,Fzd4,Kitl,Plce1,App,Prkca,Gas6,Lrrk2,Igf1r,Hipk2,P2ry1,Rassf2,Ndst1,Wnt7b,Robo1,Ptprj,Traf5,Jun,Traf3,Adam9,Npnt,Maged1,Notch1,Peli2,Rapgef2,Mapk8ip1,Notch2,Jak2,Akap13,Ccl25,Pja2,Sema4c,Dvl3,Map3k11,F2r,Wwc1,Traf4,Sash1,Spag9,Fgfr1,Ripk1,Abl1,Fgfr3,Dstyk,Stk39,P2rx7,Erbb2,Spry2,Tgfa,Ksr1,Il34,Ptpn11,Mid1,Insr,Sh3rf1,Tpbg,Nptn,Csk,Ghr,Gadd45g,Map3k5,Fzd8,Taok…
GOBP_DEVELOPMENTAL_INDUCTION	1.7	0.045	11	Fgf1,Hipk2,Spry1,Robo1,Hipk1,Six1,Frs2
GOBP_NEGATIVE_REGULATION_OF_LOCOMOTION	1.7	0.0061	166	Igfbp3,Adgrg1,Limch1,Cx3cl1,Vash1,Atp1b2,Emilin1,Nbl1,Lrp1,Pfn2,Srgap3,Tcaf1,Mcc,Robo1,Ptprj,Gpr173,Abhd2,Trib1,Phldb2,Notch1,Nf1,Srgap2,Srgap1,Spred1,Adamts9,Adgrb1,Rac1,Akt1,Sema5b,Ccl25,Clasp1,Sema4c,Dag1,Rap2a,Stat3,Rhob,Mecp2,Gna12,Dlg5,Ptprg,Sema3f,Cxcl12,Dusp3,Mia3,Arpin,Vcl,Serpinf1,Bcr,Cers2,Clic4,Dusp10,Nisch,Osbpl8,St6gal1,Adam15,Jag1,Thbs1,Dnaja4,Evl,Ryk,Rap2b,Dab2ip,Sema3c,Jup,Rnf20,…
GOBP_POSITIVE_REGULATION_OF_TRANSPORT	1.7	0.0041	486	Apln,Ank2,Map2,Cdh2,Rab31,Hip1,Rhoq,Cx3cl1,Abat,Slc38a3,Gstm7,Atp1b2,Pik3r1,Fyn,Irs2,Frmd4a,Sirpa,Nnat,Gas6,Cacng4,Clip3,Lrrk2,Prr5l,Stim2,Lrp1,Cacna2d1,Wls,P2ry1,Tcf7l2,Slc12a2,Tcaf1,Rasl10b,Rab3a,Ano6,Cd47,Camk1,Slc6a1,Sox4,Abca3,Ptprj,Mef2a,Prkd1,Bin1,Ppp3ca,Rab8b,Cacna1h,Stx1b,Opn3,Cbl,Adam9,Rapgef3,Prnp,Axl,Atp2b1,Cask,Stxbp1,Tbc1d5,Myo18a,Gsk3b,Kctd7,Nlgn2,Sox11,Pik3r2,Sh3glb1,Fez1,Inhbb,Ja…
GOBP_REGULATION_OF_CELL_SHAPE	1.7	0.011	110	Cdc42ep1,Arhgap18,Rhoq,Plxna2,Fyn,Parva,Plxnd1,P2ry1,Limd1,Bves,Myh14,Sh3kbp1,Fam171a1,Rhobtb1,Plxnc1,Rhobtb3,Rhog,Arhgap35,Wdpcp,Fmnl2,Plekho1,Rac1,Ptk2,Cdc42ep2,Dag1,Plxnb2,Rhob,Gna12,Cdc42se1,Plxnb1,Msn,Rhobtb2,Baiap2
GOBP_SECONDARY_ALCOHOL_METABOLIC_PROCESS	1.7	0.011	90	Fgf1,Mt3,Osbpl5,App,Acadl,Hsd17b7,Vldlr,Scap,Smpd1,Scarb1,Plpp6,Npc1,Sc5d,Cebpa,Abca2,Hmgcs1,Gba2,Rxra,Srebf1,Por,Abca1,Cyp51,Insig1,Acadvl,Mvk,Sqle,Ldlr,Cyp46a1,Lss,Hdlbp,Cat,Dgat2,Tm7sf2,Erlin2,Tsku,Stard3,Nfe2l1,Mbtps1,Dhcr24,Snx17,Dhcr7,Prkaa1,Ppard,Lipe,Fdps,Nsdhl,Sec14l2
GOBP_CIRCULATORY_SYSTEM_PROCESS	1.7	0.0041	257	Apln,Slc16a2,Ank2,Slco3a1,Slc15a2,Abat,Heg1,Slc38a3,Gstm7,Atp1b2,Fyn,Adcy6,Slc1a3,Gas6,Lrp1,Mfsd2a,Cacna2d1,P2ry1,Thra,Coro2b,Slc12a2,Atp1a2,Slc5a3,Rasl10b,Slc6a1,Plvap,Calca,Bves,Ptprj,Mef2a,Smad5,Bin1,Npr2,Cacna1h,Nav2,Celf2,Fabp5,Cxcr4,Atp2b1,Ddah1,Bmpr2,Arhgap42,Arhgap35,Pde2a,Casq2,Tmem38a,Slc27a1,Lrp3,Stat1,Jak2,Atp8a1,Akap13,Dock4,Smad3,Slc4a3,Chd7,Tjp1,F2r,Rap1gds1,Adm,Ehd3,Slc6a9,Mecp2,G…
GOBP_UROGENITAL_SYSTEM_DEVELOPMENT	1.7	0.0041	196	Fgf1,Gdf11,Adamts1,Plce1,Plxnd1,Pbx1,Egr1,Lrrk2,Bicc1,Lrp4,Pkd1,Foxj1,Myc,Tns2,Spry1,Sox4,Wnt7b,Smad5,Npnt,Eya1,Maged1,Notch1,Nf1,Id3,Sox11,Wdpcp,Notch2,Stat1,Irx2,Sulf2,Smad3,Acvr1,Ephb2,Crlf1,Dlg5,Vangl2,Ilk,Smo,Dync2h1,Smad1,Cc2d2a,Serpinf1,Fadd,Psap,Cdkn1b,Mtss1,Gli3,Acat1,Srd5a1,Ahi1,Wwtr1,Ctnnbip1,Six1,Dll1,Notch3,Lamb2,Ext1,Ttc8,Hes1,Efnb2,Frs2,Jag1,Gcnt4,Pkd2,Lzts2,Glis2,Rpgrip1l
GOBP_MONONUCLEAR_CELL_MIGRATION	1.7	0.017	71	Cx3cl1,Nbl1,Sirpa,App,Gas6,Csf1,Lyn,Slc12a2,Adam10,Ano6,Cd47,Calca,Cd99l2,Pla2g7,Cxcr4,Stk10,Ptk2,Akt1,Ccl25,Cxcl12,Mia3,Stk39,Fadd,Msn,Il34,Ext1,Wnk1,Ecm1,Thbs1
GOBP_EMBRYONIC_CRANIAL_SKELETON_MORPHOGENESIS	1.7	0.046	25	Chst11,Ndst1,Twist1,Tulp3,Slc39a3,Smad3,Hoxa1,Gli3,Ift140,Six1,Slc39a1,Fgfr2,Pdgfra,Nipbl,Setd2,Med12,Wdr19,Rdh10,Mmp14,Tgfbr1
GOBP_ACTIN_FILAMENT_BASED_PROCESS	1.7	0.0041	497	Ank2,Tnik,Cdc42ep1,Gas7,Arhgap18,Hip1,Limch1,Rhoq,Cx3cl1,Pik3r1,Prex1,Parva,Amotl1,Syde1,Wipf3,Nck2,Lrp1,Cacna2d1,Epdr1,Pam,Pfn2,Marcks,Coro2b,Atp1a2,Foxj1,Myo6,Farp1,Cd47,Tmod2,Myh14,Sh3kbp1,Ophn1,Mef2a,Fam171a1,Dbn1,Farp2,Bin1,Pdlim5,Arhgap26,Tle6,Myo5a,Ppp1r9b,Specc1,Rapgef3,Abi2,Ssh2,Smtn,Fat1,Rab13,Phldb2,Fhl3,Kirrel,Rhobtb1,Sptan1,Cdc42bpa,Nf1,Srgap2,Myo18a,Rhobtb3,Plekhg2,Rhog,Iqsec2,Frmd6…
GOBP_NEGATIVE_REGULATION_OF_GLIAL_CELL_DIFFERENTIATION	1.7	0.042	11	Notch1,Nf1,Tmem98,Dusp10,Nr1d1,Kdm4a,Dab1,Hes1,Ldlr
GOBP_POSITIVE_REGULATION_OF_POTASSIUM_ION_TRANSPORT	1.7	0.049	18	Ank2,Atp1b2,Ano6,Amigo1,Stk39,Alg10b,Akap9,Wnk1,Wnk2,Flna
GOBP_STEROID_METABOLIC_PROCESS	1.7	0.0078	153	Fgf1,Mt3,Osbpl5,Pbx1,Egr1,App,Igf1r,Rora,Osbpl6,Acadl,Hsd17b7,Cacna1h,Vldlr,Scap,Igfbp7,Stat5b,Smpd1,Scarb1,Adm,Mecp2,Plpp6,Npc1,Sc5d,Cebpa,Abca2,Acat1,Srd5a1,Hmgcs1,Gba2,Rxra,Srebf1,Osbp,Abcd3,Dab2,Stard4,Nr1d1,Lipa,Por,Abca1,Armc5,Acbd3,Cyp51,Insig1,Acadvl,Mvk,Sqle,Prkag2,Ldlr,Cyp46a1,Nfkb1,Lss,Hdlbp,Rdh5,Cat,Dgat2,Hsd17b4,Tm7sf2,Srd5a3,Pdgfra,Erlin2,Tsku,Stard3,Nfe2l1,H6pd,Chst10,Mbtps1,Osbpl2…
GOBP_PANCREAS_DEVELOPMENT	1.7	0.028	37	Cdh2,Gdf11,Meis2,Wls,Tcf7l2,Sox4,Rfx3,Gsk3b,Akt1,Smo,Insr,Dll1,Eif2ak3,Hes1
GOBP_REGULATION_OF_DEVELOPMENTAL_GROWTH	1.7	0.0041	171	Map2,Mt3,Cdh4,Gamt,Dusp6,App,Csf1,Dpysl2,Mfsd2a,Lats2,Olfm1,Gpam,Dbn1,Ulk2,Vgll4,Ntn1,Atrn,Dip2b,Cxcr4,Rnf157,Notch1,Gsk3b,Bmpr2,Adnp,Stat5b,Lats1,Akt1,Sema5b,Sema4c,Chd7,Stat3,Ptprs,Wwc1,Spag9,Rai1,Abl1,Fgfr3,Smo,Sema3f,Cxcl12,Mbd5,Cdkn1b,Trim46,Map1b,Cdkl5,Insr,Dusp10,Tgfbr3,Six1,Dll1,Megf8,Ghr,Rab21,Fto,Nedd4l,Macf1,Smurf1,Spg20,Cdkn1a,Mapk11,Rnd2,Ryk,Pik3ca,Gpat4,Cdkl3,Sema3c,Cacng7,Creb1
GOBP_NEUROTROPHIN_TRK_RECEPTOR_SIGNALING_PATHWAY	1.7	0.045	20	Tmem108,Spry1,Sort1,Spry2,Ndn,Ptpn11,Akt1s1,Zdhhc17,Wasf1,Ppp2r5b,Sos1,Cyfip1,Src
GOBP_REGULATION_OF_WNT_SIGNALING_PATHWAY	1.7	0.0041	222	Cdh2,Igfbp4,Tle2,Egfr,Pbxip1,Cdk14,Peg12,Fzd4,Egr1,App,Lrrk2,Bicc1,Lrp1,Wls,Gprc5b,Tcf7l2,Lats2,Lrp4,Limd1,Mcc,Sox4,Plpp3,Vgll4,Kremen1,Nrarp,Tle6,Notch1,Gsk3b,Barx1,Zbed3,Gnaq,Amfr,Lats1,Apc,Sulf2,Smad3,Ccnyl1,Invs,Fzd9,Ilk,Abl1,Tmem170b,Dact1,Ctdnep1,Gli3,Nkd2,Mdfic,Wwtr1,Nphp4,Ctnnbip1,Mllt3,Adgra2,Ccar2,Axin2,Tpbg,Dab2,Mbd2,Fam53b,Wnk1,Macf1,Wnk2,Tnks,Usp47,Lzts2,Wnt5b,Smarca4,Dab2ip,Nfkb1,Ps…
GOBP_POSITIVE_REGULATION_OF_KINASE_ACTIVITY	1.7	0.0041	281	Ccnd2,Vav3,Fgf1,Mt3,Egfr,Fzd4,Ccnd1,Kitl,Ddr2,Dlg4,Egr1,Gas6,Csf1,Lrrk2,Lmo4,Lyn,Igf1r,Gprc5b,Pkd1,Rassf2,Dock3,Camk1,Calca,Robo1,Prkd1,Ddr1,Nab2,Mapre3,Adam9,Prnp,Axl,Vldlr,Maged1,Bmpr2,Adnp,Rapgef2,Slc27a1,Ptk2,Jak2,Akt1,Lrp8,Akap13,Ccdc88a,Ccnyl1,Dag1,Dvl3,Map3k11,Ephb2,Traf4,Sash1,Fgfr1,Abl1,Fgfr3,Snx9,Dstyk,P2rx7,Cdkn1b,Hbegf,Erbb2,Spry2,Tgfa,Il34,Axin2,Insr,Dgkz,Mob3b,Csk,Ghr,Wnk1,Osbpl8,Ma…
GOBP_RESPONSE_TO_PEPTIDE_HORMONE	1.7	0.0041	243	Plat,Rab31,Prkcb,Rhoq,Pik3r3,Sesn3,Pik3r1,Adcy6,Irs2,Egr1,Lyn,Igf1r,Grb14,Soga1,Myc,Tns2,Trim16,Sort1,Pdk2,Gpr173,Rab8b,Pid1,Myo5a,Rab13,Atp2b1,Ptpra,Scap,Gsk3b,Tbc1d4,Pip4k2a,Pik3r2,Stat5b,Zbed3,Slc27a1,Inhbb,Stat1,Ptk2,Jak2,Akt1,Apc,Dag1,Rela,Stat3,Adm,Sik2,Sorbs1,Pde3b,Cxcl12,Stxbp4,Mbd5,Cdkn1b,Srd5a1,Baiap2,Epm2aip1,Map1b,Uprt,Ptpn11,Srebf1,Vamp2,Inppl1,Insr,Gpld1,Tgfbr3,Lpin2,Lrp6,Csk,Rab10,…
GOBP_POSITIVE_REGULATION_OF_ORGANIC_ACID_TRANSPORT	1.7	0.046	19	Abat,Slc38a3,Slc12a2,Slc6a1,Stxbp1,Itgb1,P2rx7
GOBP_POSITIVE_REGULATION_OF_NEURON_PROJECTION_DEVELOPMENT	1.7	0.0064	95	Cx3cl1,Atp1b2,Fyn,Creb3l2,Lyn,Igf1r,Camk2b,Camk1,Prkd1,Dbn1,Vldlr,Adnp,Rapgef2,Arhgap35,Crtc1,Fez1,Lrp8,Kidins220,Plxnb2,Ephb2,Elavl4,Pak3,Abl1,Amigo1,Serpinf1,Scn1b,Baiap2,Abl2,Nptn,Stau2,Tmem30a,Tmem106b,Cux2,P3h1,Dab2ip,Scarb2,Flna,Ppp2r5b,Rap1a,Tenm3,Eef2k,Gpc2,Bmp7,Twf1,Dvl1,Dbnl,Hspa5,Bhlhb9,Cyfip1,Rapgef1,Dpysl3
GOBP_CELL_CELL_ADHESION	1.7	0.0041	367	Pcdhgc3,Serpine2,Cdh2,Cdc42ep1,Cdh4,Nrxn2,Egfr,Itpkb,Cx3cl1,Abat,Atp1b2,Fyn,Gpc6,Parva,Podxl2,Dlg4,Zmiz1,Sirpa,Prkca,Ubash3b,Celsr2,Nck2,Lyn,Cdon,Il1rap,Fgfrl1,Tnfrsf21,Ets1,Boc,Itga9,Igdcc4,Pkd1,Foxj1,Itgav,Socs5,Cd47,Sox4,Plpp3,Wnt7b,Bves,Robo1,Magi1,Gpam,Igsf21,Pdlim5,Nrarp,Ntn1,Adam9,Prnp,Npnt,Fat1,Stxbp1,Kirrel,Notch1,Gnas,Pag1,Stxbp6,Nlgn2,Stat5b,Pcdh1,Stk10,Ttyh1,Ptk2,Jak2,Akt1,Ccl25,Rela,…
GOBP_INSULIN_RECEPTOR_SIGNALING_PATHWAY	1.7	0.012	81	Prkcb,Rhoq,Pik3r3,Sesn3,Pik3r1,Irs2,Igf1r,Grb14,Soga1,Tns2,Pdk2,Pid1,Ptpra,Gsk3b,Pip4k2a,Pik3r2,Akt1,Apc,Sik2,Sorbs1,Stxbp4,Baiap2,Ptpn11,Srebf1,Insr,Gpld1
GOBP_CHLORIDE_TRANSMEMBRANE_TRANSPORT	1.7	0.043	20	Slc1a3,Slc12a2,Ano6,Slc6a1,Glrb,Slc12a4,Ano3,Gabrb3,Lrrc8a,Pcyox1,Slc12a9
GOBP_RELEASE_OF_SEQUESTERED_CALCIUM_ION_INTO_CYTOSOL_BY_ENDOPLASMIC_RETICULUM	1.7	0.045	19	Ank2,Gstm7,Atp1a2,Casq2,Tmem38a,Chd7,Hrc,Prkaca,Sri
GOBP_REGULATION_OF_ASTROCYTE_DIFFERENTIATION	1.7	0.05	15	Serpine2,Bin1,Notch1,Nf1,Nr1d1,Kdm4a,Dab1,Hes1,Ldlr,Il6st,Id2
GOBP_POSITIVE_REGULATION_OF_SUPRAMOLECULAR_FIBER_ORGANIZATION	1.7	0.0098	110	Cdc42ep1,Limch1,Cx3cl1,App,Nck2,Efemp2,Pfn2,Nin,Cd47,Bin1,Rapgef3,Abi2,Cdk5rap2,Kirrel,Fchsd2,Rac1,Ccdc88a,Clasp1,Smad3,Cdc42ep2,Arhgef10l,Mecp2,Abl1,Snx9,Arhgef10,Cdkn1b,Mtss1,Baiap2,Map1b,Tesk1,Nckap1,Akap9,Pxn,Wasf1,Dctn1,Cfl2,Evl,Wasf2,Psen1,Slain1,Rb1,Mapre1,Rhoc,Numa1,Rock2,Fermt2
GOBP_REGULATION_OF_CHEMOTAXIS	1.7	0.01	93	Fgf1,Nbl1,Gas6,Csf1,Lyn,Adam10,Ano6,Robo1,Prkd1,Pla2g7,Cxcr4,Notch1,Bmpr2,Rac1,Ptk2,Sema5b,Dapk2,Smad3,Sema4c,Fgfr1,Sema3f,Cxcl12,Zfp580,Dusp3,Stk39,Jam3,Tmsb4x,Mtus1,Il34,Adgra2,Tpbg,Megf8,Wnk1,St6gal1,Efnb2,Mycbp2,Thbs1,Prkd2,Ryk,Adam17,Sema3c,Mcu,Tirap,Calr,Stx4a,Pdgfra
GOBP_POSITIVE_REGULATION_OF_BONE_MINERALIZATION	1.7	0.048	15	Fam20c,Ano6,Atp2b1,Bmpr2,Smad3,Acvr1,Fzd9,Pkdcc,P2rx7
GOBP_REGULATION_OF_DENDRITE_MORPHOGENESIS	1.7	0.021	47	Tnik,Camk2b,Nsmf,Dbn1,Ppp3ca,Gsk3b,Cux1,Rapgef2,Lrp8,Rap2a,Ephb2,Sipa1l1,Pak3,Sdc2,Baiap2,Cdkl5,Obsl1,Rab21,Nedd4l,Stau2,Cux2,Cdkl3
GOBP_REGULATION_OF_CELL_ADHESION	1.7	0.0041	375	Vav3,Serpine2,Cspg5,Adgrg1,Itpkb,Limch1,Cx3cl1,Abat,Plxna2,Fzd4,Pik3r1,Emilin1,Fyn,Prex1,Col16a1,Plxnd1,Zmiz1,Sirpa,Prkca,Ubash3b,Csf1,Celsr2,Nck2,Lyn,Efemp2,Tnfrsf21,Map4k4,Ets1,Fbln2,Pkd1,Coro2b,Spry4,Foxj1,Itgav,Socs5,Adam10,Dock1,Cd47,Sox4,Plpp3,Ptprj,Magi1,Gpam,Ddr1,Cdkn2a,Cyth1,Ppp3ca,Nrarp,Adam9,Prnp,Cxcr4,Npnt,Phldb2,Cask,Notch1,Plxnc1,Nf1,Ptpra,Gsk3b,Pag1,Wdpcp,Peak1,Stat5b,Rac1,Ptk2,Jak…
GOBP_DORSAL_VENTRAL_PATTERN_FORMATION	1.7	0.022	41	Nbl1,Lrp4,Gpr161,Vax2,Tulp3,Acvr1,Disp1,Sufu,Smo,Prkaca,Dync2h1,Prkacb,Gli3,Fbxl15,Axin2,Psen1,Bmpr1a,Ift172,Ttc21b,Ptch1
GOBP_REGULATION_OF_CELL_MATRIX_ADHESION	1.7	0.016	77	Limch1,Cx3cl1,Pik3r1,Col16a1,Csf1,Efemp2,Map4k4,Ptprj,Ddr1,Cdkn2a,Phldb2,Cask,Nf1,Ptpra,Gsk3b,Wdpcp,Peak1,Rac1,Ptk2,Ccl25,Clasp1,Smad3,Dag1,Abl1,Dusp3,Vcl,Macf1,Adam15,Jag1,Thbs1,Lims1,Jup,Slc9a1,Rock2,Fermt2,Pten,Plekha2,Actg1,Clasp2,Dusp22,Utrn,Epb41l5,Coro1c,Src
GOBP_POSITIVE_REGULATION_OF_NEUROBLAST_PROLIFERATION	1.7	0.048	14	Cx3cl1,Smarcd3,Fzd3,Notch1,Smo,Gli3
GOBP_PROTEIN_LOCALIZATION_TO_PLASMA_MEMBRANE	1.7	0.0041	210	Ank2,Cdh2,Tnik,Nsg1,Rab31,Egfr,Rhoq,Tnfrsf1a,Pik3r1,Gas6,Clip3,Ptpn9,Lrp1,P2ry1,Rab3a,Grip1,Rab8b,Pid1,Myo5a,Ppp1r9b,Kcnip3,Prnp,Rab13,Stxbp1,Rhog,Rapgef2,Akt1,Ccdc88a,Kif13a,Rap2a,Flot1,Itgb1,Ephb2,Ehd3,Pkdcc,Sorbs1,Kcnb1,Nkd2,Ehd4,Gorasp2,Gopc,Vamp2,Rab3b,Zdhhc8,Tpbg,Dab2,Bbs1,Lrp6,Gripap1,Tspan5,Rilpl1,Csk,Ikbkb,Rab10,Rab12,Golph3,Ttc8,Bcl2l1,Macf1,Smurf1,Sptbn1,Zdhhc7,Zdhhc5,Prkch,Tspan15,Nfa…
GOBP_REGULATION_OF_POSTSYNAPSE_ORGANIZATION	1.7	0.02	52	Cdh2,Fyn,Kif1a,Lrrk2,Il1rap,Camk2b,Dbn1,Pdlim5,Abi2,Prnp,Lrp8,Abhd17b,Ephb2,Sipa1l1,Pak3,Arc,Tanc2,Sema3f,Baiap2,Cdkl5,Lzts3,Stau2
GOBP_NEGATIVE_REGULATION_OF_CELL_SUBSTRATE_ADHESION	1.7	0.023	38	Cx3cl1,Fzd4,Pik3r1,Map4k4,Coro2b,Spry4,Cdkn2a,Phldb2,Cask,Notch1,Nf1
GOBP_REGULATION_OF_CATION_TRANSMEMBRANE_TRANSPORT	1.7	0.0041	164	Ank2,Cx3cl1,Neto2,Gstm7,Atp1b2,Fyn,Dlg4,App,Cacng4,Ubash3b,Cacng8,Cnih2,Lyn,Stim2,Cacna2d1,Atp1a2,Kcnab2,Ano6,Prkd1,Bin1,Kcnip3,Prnp,Gnb5,Twist1,Kcng1,Nlgn2,Casq2,Tmem38a,Chd7,Ifngr2,F2r,Itgb1,Ephb2,Ehd3,Slc6a9,Arc,Abl1,Hrc,Prkaca,Amigo1,Stk39,Hspa2,Scn1b,Tmsb4x,Vamp2,Slc43a2,Alg10b,Akap9,Dnajc30,Sri,Wnk1,Nedd4l,Chp1
GOBP_POSITIVE_REGULATION_OF_MYELOID_LEUKOCYTE_DIFFERENTIATION	1.7	0.041	25	Kitl,Prkca,Csf1,Trib1,Notch2,Ripk1,Fadd,Ctnnbip1,Il34,Fos,Traf6,Zfp36l1,Creb1,Rb1,Id2
GOBP_PEPTIDYL_TYROSINE_MODIFICATION	1.7	0.0041	188	Egfr,Tnfrsf1a,Fyn,Kitl,Ddr2,Dlg4,App,Gas6,Nck2,Lyn,Igf1r,Camkk2,Hipk2,Gprc5b,Lrp4,Dock3,Socs5,Ptprj,Ddr1,Dyrk1b,Cbl,Abi2,Prnp,Axl,Adnp,Peak1,Hipk1,Ptk2,Jak2,Hipk3,Lrp8,Acvr1,Ephb2,Crlf1,Fgfr1,Pkdcc,Abl1,Arhgef2,Cadm4,Fgfr3,Dstyk,Hbegf,Sh3bp5,Erbb2,Bcr,Ehd4,Tgfa,Arl2bp,Il34,Sh2b3,Ptpn11,Insr,Osbp,Abl2,Tesk1,Csk,Ghr,Inpp5f,Tnfrsf18,Dyrk1a,Hes1,Pak2,Il6st,Adam17,Rap2b,Psen1,Ppp2r5b,Mertk,Pdgfc,Cblb,…
GOBP_POSITIVE_REGULATION_OF_BIOMINERALIZATION	1.7	0.04	19	Fam20c,Ano6,Slc4a2,Atp2b1,Bmpr2,Smad3,Acvr1,Fzd9,Pkdcc,P2rx7
GOBP_REGULATION_OF_CANONICAL_WNT_SIGNALING_PATHWAY	1.7	0.0041	172	Cdh2,Igfbp4,Tle2,Egfr,Cdk14,Peg12,Fzd4,Egr1,Lrrk2,Bicc1,Wls,Gprc5b,Tcf7l2,Lats2,Lrp4,Limd1,Mcc,Sox4,Kremen1,Nrarp,Tle6,Notch1,Gsk3b,Zbed3,Gnaq,Amfr,Lats1,Apc,Smad3,Ccnyl1,Invs,Fzd9,Ilk,Tmem170b,Dact1,Ctdnep1,Gli3,Nkd2,Wwtr1,Nphp4,Ctnnbip1,Mllt3,Adgra2,Ccar2,Axin2,Tpbg,Dab2,Fam53b,Wnk1,Wnk2,Tnks,Usp47,Lzts2,Dab2ip,Nfkb1,Psen1,Eda,Csnk1g3,Jup,Csnk1d,Frmd8,Prickle1,Fgfr2,Ttc21b,Znrf3,Yap1,Lypd6,Siah…
GOBP_BLOOD_VESSEL_MORPHOGENESIS	1.7	0.0041	339	Apln,Vav3,Fgf1,Tspan12,Cdh2,Prkcb,Adgrg1,Cx3cl1,Vash1,Pik3r3,Adamts1,Heg1,Fzd4,Emilin1,Parva,Plxnd1,Amotl1,Zmiz1,Prkca,Efemp2,Lrp1,Hipk2,Plk2,Ets1,Slc12a2,Elk3,Itgav,Hdac7,Sox4,Wnt7b,Robo1,Hey1,Prkd1,Rora,Jun,Nrarp,Epn2,Rapgef3,Cxcr4,Eya1,Notch1,Sparc,Ddah1,Nf1,Twist1,Bmpr2,Adgrb2,Rapgef2,Vash2,Spred1,Adamts9,Hipk1,Notch2,Adgrb1,Stat1,Ptk2,Akt1,Vezf1,Fkbp10,Dag1,Acvr1,Chd7,Stat3,Gtf2i,Tjp1,Rhob,I…
GOBP_LOCOMOTORY_BEHAVIOR	1.7	0.0081	93	Abat,Fzd4,Dlg4,Egr1,App,Lrrk2,Hipk2,Atp1a2,Ank,Nav2,Glrb,Nlgn2,Prex2,Naglu,Chd7,Elavl4,Mecp2,Pde1b,B4galt2,Npc1,Cxcl12,Abca2,Oxr1,Zdhhc8,Cnp,Ppt1,Inpp5f,Usp2,Zfp385a,Ncoa2,Dab1
GOBP_VERY_LONG_CHAIN_FATTY_ACID_METABOLIC_PROCESS	1.7	0.033	23	Acox1,Pex2,Elovl2,Acot2,Abcd3,Hacd1,Acsl6,Elovl5,Elovl1,Acot1,Elovl4,Hacd3,Hsd17b4,Abcd1
GOBP_AMINOGLYCAN_BIOSYNTHETIC_PROCESS	1.7	0.017	48	Chst7,Ust,Chst11,Ndst1,Chpf2,B4gat1,Hs6st2,St3gal6,Chsy1,Hs2st1,Chpf,St3gal2,Chst14,Ndst2,B3galt6,Ext1,St3gal4,Chst12,B4galt4,Nfkb1,Hs3st3b1,St3gal3,Ext2,Glce,Cltc,Hs3st1
GOBP_RESPONSE_TO_FIBROBLAST_GROWTH_FACTOR	1.7	0.016	54	Apln,Fgf1,Fam20c,Fgfrl1,Spry4,Myc,Ndst1,Spry1,Sulf2,Gpc1,Fgfr1,Fgfr3,Zfp36l2,Dstyk,Spry2,Ptpn11,Nptn,Ext1,Frs2,Thbs1,Prkd2,Rab14,Zfp36l1,Gclm,Ext2,Gclc,Fgfr2
GOBP_POSITIVE_REGULATION_OF_HORMONE_SECRETION	1.7	0.019	51	Abat,Irs2,Nnat,P2ry1,Tcf7l2,Rasl10b,Sox4,Rab8b,Nlgn2,Sox11,Inhbb,Jak2,Glul,Hfe,C2cd2l,Lrrc8a,Ptpn11,Osbp,Gpld1,Dab2,Aacs,Sri,Creb1,Pfkm,Mcu,Mpc2,Stx4a,Bad
GOBP_REGULATION_OF_GLUCAN_BIOSYNTHETIC_PROCESS	1.7	0.047	15	Irs2,Ppp1r3c,Gsk3b,Akt1,Sorbs1,Epm2aip1,Insr,Akt2,Dyrk2
GOBP_MESONEPHRIC_TUBULE_MORPHOGENESIS	1.7	0.041	26	Fgf1,Pbx1,Myc,Npnt,Eya1,Maged1,Ilk,Smo,Gli3,Ctnnbip1,Six1,Hes1,Pkd2,Lzts2
GOBP_REGULATION_OF_SYNAPTIC_VESICLE_EXOCYTOSIS	1.8	0.025	33	Prkcb,Cspg5,Lrrk2,P2ry1,Pfn2,Rab3a,Cask,Gsk3b,Adcy1,Bace1
GOBP_POSITIVE_REGULATION_OF_TRIGLYCERIDE_METABOLIC_PROCESS	1.8	0.043	13	Mfsd2a,Daglb,Slc27a1,Scarb1,Ctdnep1,Srebf1,Gpld1,Ldlr,Dgat2,Abhd5,Pnpla2
GOBP_REGULATION_OF_OSTEOCLAST_DIFFERENTIATION	1.8	0.04	25	Pik3r1,Ubash3b,Csf1,Rassf2,Nf1,Notch2,Gpr137,Tob2,Tcta,Fos,Traf6
GOBP_POSITIVE_REGULATION_OF_CELL_DEVELOPMENT	1.8	0.0041	179	Serpine2,Cdh4,Cspg5,Cx3cl1,Plxna2,Prex1,Plxnd1,Metrn,Lyn,Smarcd3,Fzd3,Camk2b,Myc,Nin,Dock1,Robo1,Dbn1,Rfx3,Bin1,Trib1,Ntn1,Cxcr4,Notch1,Plxnc1,Bmpr2,Adnp,Cux1,Sox11,Rac1,Lrp8,Dag1,Plxnb2,Sirt2,Ephb2,Pak3,Ilk,Abl1,Smo,Cxcl12,Amigo1,Plxnb1,Serpinf1,Gli3,Zfp365,Baiap2,Map1b,Il34,Arhgef7,Cdkl5,Tesk1,Dab2,Nptn,Add1,Synj1,Obsl1,Megf8,Rab21,Stau2,Macf1,Hes1,Trim32,Lims1,Prkch,Man2a1,Cux2,Rnd2,Il6st,Cdkl…
GOBP_CARDIAC_CHAMBER_DEVELOPMENT	1.8	0.011	87	Ank2,Cpe,Adamts1,Heg1,Adgrg6,Parva,Plxnd1,Lmo4,Igf1r,Fgfrl1,Smarcd3,Ndst1,Sox4,Robo1,Hey1,Notch1,Fzd2,Bmpr2,Sox11,Pde2a,Notch2,Trip11,Acvr1,Chd7,Dhrs3,Sufu,Smo,Tgfbr3,Tmem65,Creld1,Hes1,Frs2,Jag1,Maml1,Hectd1,Sema3c,Dand5,Tab1,Bmpr1a,Fgfr2,Zfpm1,Sav1,Bmp7,Sall1,Snx17,Sos1,Nprl3,Med1,Ap2b1
GOBP_NEGATIVE_REGULATION_OF_MULTICELLULAR_ORGANISMAL_PROCESS	1.8	0.0041	468	Plat,Map2,Serpine2,Mt3,Trib2,Egfr,Cx3cl1,Vash1,Abat,Nfib,Syt11,Adamts1,Ltbp3,Tnfrsf1a,Pik3r1,Emilin1,Sirpa,Nova1,Gas6,Ubash3b,Lyn,Tnfrsf21,Plk2,Pfn2,Lrp4,Slc12a2,Atp1a2,Foxj1,Hdac7,Spred3,Socs5,Mcc,Myc,Spry1,Parp3,Calca,Robo1,Hey1,Cdkn2b,Ulk2,Vgll4,Kremen1,Bin1,Ppp3ca,Nrarp,Epn2,Ifngr1,Trib1,Ntn1,Dip2b,Vasn,Prnp,Adamts7,Axl,Atp2b1,Cptp,Notch1,Sparc,Nf1,Tmem98,Gsk3b,Twist1,Bmpr2,Arhgap42,Adgrb2,Ra…
GOBP_PHOTORECEPTOR_CELL_DIFFERENTIATION	1.8	0.037	24	Mfsd2a,Notch1,Naglu,Stat3,Sdk2,Ahi1,Nphp4,Ift140,Ttc8,Rpgrip1l
GOBP_SCHWANN_CELL_DIFFERENTIATION	1.8	0.037	24	Adgrg6,Pou3f1,Nab2,Nf1,Akt1,Dag1,Nab1,Sirt2,Gpc1,Ilk,Arhgef10,Lamb2
GOBP_CEREBELLAR_CORTEX_MORPHOGENESIS	1.8	0.039	21	Serpine2,Ophn1,Rora,Smo,Zfp365,Ptpn11,Dll1,Herc1,Whrn,Mtpn,Ttc21b,Atp7a,Map2k1,Ttll1,Gba,Cdk5
GOBP_REGULATION_OF_CELL_SUBSTRATE_ADHESION	1.8	0.0078	130	Cspg5,Limch1,Cx3cl1,Fzd4,Pik3r1,Emilin1,Prex1,Col16a1,Csf1,Efemp2,Map4k4,Fbln2,Coro2b,Spry4,Dock1,Ptprj,Ddr1,Cdkn2a,Npnt,Phldb2,Cask,Notch1,Nf1,Ptpra,Gsk3b,Wdpcp,Peak1,Rac1,Ptk2,Jak2,Ccl25,Clasp1,Smad3,Dag1,Ilk,Abl1,Dusp3,Vcl,Arhgef7,Tesk1,Dab2,St6gal1,Macf1,Adam15,Jag1,Thbs1,Lims1
GOBP_REGULATION_OF_FATTY_ACID_OXIDATION	1.8	0.041	17	Irs2,Mfsd2a,Acadl,Twist1,Akt1,Acadvl,Prkag2,Akt2,Dgat2,Cpt1a,Abcd1,Lonp2,Ppard,Mlycd,Tysnd1,Appl2
GOBP_ENSHEATHMENT_OF_NEURONS	1.8	0.01	86	Ank2,Bcas1,Adgrg6,Pmp22,Serinc5,Pou3f1,Tnfrsf21,Nab2,Atrn,Cxcr4,Nf1,Tmem98,Galc,Akt1,Dag1,Nab1,Sirt2,Ncstn,Gpc1,Ilk,Arhgef10,Amigo1,Jam3,Erbb2,Abca2,Sbf2,Zfp24,Eif2ak3,Scn8a,Nfasc,Lpin1,Mtmr2,Akt2,Ormdl3,Ski,Acer3,Abcd1,Pten
GOBP_REGULATION_OF_VESICLE_MEDIATED_TRANSPORT	1.8	0.0041	320	Apln,Gas1,Pld1,Rab31,Prkcb,Cspg5,Hip1,Syt11,Dlg4,Sirpa,App,Gas6,Clip3,Lrrk2,Lyn,Lrp1,P2ry1,Pfn2,Itgav,Aak1,Rab3a,Ano6,Cd47,Bves,Ptprj,Ophn1,Grik5,Prkd1,Bin1,Ppp3ca,Rab8b,Cacna1h,Stx1b,Cbl,Axl,Rab13,Cask,Stxbp1,Tbc1d5,Notch1,Myo18a,Syt13,Gsk3b,Syt12,Tbc1d4,Stxbp6,Rac1,Ankrd13b,Ston1,Clasp1,Adcy1,Smpd1,Scarb1,Bace1,Flot1,Pkdcc,Arc,Abl1,Hfe,Kcnb1,Msn,Trf,Sgip1,Abca2,Ahi1,Bcr,Ehd4,Gopc,Vamp2,Rab3b,In…
GOBP_RESPONSE_TO_PEPTIDE	1.8	0.0041	291	Plat,Rab31,Prkcb,Rhoq,Pik3r3,Sesn3,Pik3r1,Fyn,Adcy6,Irs2,Egr1,App,Vim,Lyn,Igf1r,Lrp1,Cacna2d1,Grb14,Soga1,Myc,Tns2,Trim16,Sort1,Pdk2,Gpr173,Rab8b,Pid1,Myo5a,Ppp1r9b,Prnp,Rab13,Atp2b1,Notch1,Ptpra,Scap,Gsk3b,Tbc1d4,Pip4k2a,Pik3r2,Stat5b,Zbed3,Slc27a1,Inhbb,Stat1,Ptk2,Jak2,Akt1,Apc,Dag1,Rela,Stat3,Klf3,Bace1,Adm,Ephb2,Sik2,Sorbs1,Arhgef2,Pde3b,Cxcl12,Stxbp4,Serpinf1,Mbd5,Cdkn1b,Srd5a1,Baiap2,Epm2ai…
GOBP_SPECIFICATION_OF_ANIMAL_ORGAN_IDENTITY	1.8	0.037	13	Fgf1,Smarcd3,Spry1,Robo1,Gli3,Axin2,Six1,Ext1,Frs2,Fgfr2
GOBP_POSITIVE_REGULATION_OF_TYROSINE_PHOSPHORYLATION_OF_STAT_PROTEIN	1.8	0.038	22	Tnfrsf1a,Fyn,Lyn,Jak2,Crlf1,Fgfr3,Arl2bp,Osbp,Ghr,Tnfrsf18,Hes1,Il6st
GOBP_RESPONSE_TO_COCAINE	1.8	0.032	23	Abat,Slc1a3,Cacng4,Slc6a1,Smpd1,Elavl4,Fadd,Dnmt3a
GOBP_HINDBRAIN_MORPHOGENESIS	1.8	0.028	28	Serpine2,Ophn1,Rora,Abl1,Smo,Zfp365,Ptpn11,Dll1,Dab1,Hes1,Herc1,Whrn,Mtpn,Ttc21b,Atp7a,Map2k1,Hspa5,Ttll1
GOBP_POLYSACCHARIDE_BIOSYNTHETIC_PROCESS	1.8	0.017	43	Irs2,Ndst1,Ppp1r3c,B4gat1,Gsk3b,Gbe1,Akt1,Hs2st1,Ugp2,Gyg,Sorbs1,Ndst2,Epm2aip1,Insr,Nr1d1,Ext1,Agl,Nfkb1,Akt2,Ext2,Dyrk2
GOBP_MAPK_CASCADE	1.8	0.0041	430	Fgf1,Lbh,Cdh2,Igfbp4,Tnik,Mt3,Egfr,Itpkb,Pea15a,Cx3cl1,Fzd4,Emilin1,Kitl,Dusp6,Plce1,Sirpa,App,Prkca,Gas6,Ppm1l,Lrrk2,Lyn,Igf1r,Camkk2,Timp3,Map4k4,Hipk2,Phlpp1,P2ry1,Rassf2,Spry4,Itgav,Spred3,Myc,Ndst1,Spry1,Plvap,Wnt7b,Robo1,Ptprj,Cryab,Mef2a,Traf5,Jun,Ash1l,Trib1,Traf3,Adam9,Npnt,Maged1,Notch1,Zmynd11,Nf1,Peli2,Rapgef2,Mapk8ip1,Mapk4,Pik3r2,Spred1,Notch2,Jak2,Hipk3,Akap13,Zdhhc9,Ccl25,Pja2,Sma…
GOBP_COGNITION	1.8	0.0041	163	Nrxn2,Egfr,Bche,Syt11,Fyn,Dlg4,App,Map1a,Meis2,Mfsd2a,Plk2,Thra,Atp1a2,Slc6a1,Tmod2,Nrgn,Ppp1r9b,Rapgef3,Prnp,Vldlr,Nf1,Adnp,Crtc1,Amfr,Atp8a1,Pja2,Adcy1,Tanc1,Chd7,Ncstn,Itgb1,Ephb2,Elavl4,Mecp2,Fzd9,Syngap1,Pde1b,B4galt2,Arc,Abl1,Camk2n1,Hoxa1,Serpinf1,Asic1,Fos,Prkar2b,Insr,Tpbg,Tusc3,Nptn,Atxn1l,Synj1,Ppt1,Dgcr2,Ttc8,Zfp385a
GOBP_NEGATIVE_REGULATION_OF_TRANSMEMBRANE_TRANSPORT	1.8	0.012	65	Prkcb,Pea15a,Gstm7,Irs2,Atp1a2,Myc,Bin1,Pid1,Fabp5,Gnb5,Twist1,Casq2,Cttnbp2nl,Akt1,Ephb2,Slc6a9,Stk39,Gopc,Slc43a2,Sri,Nedd4l,Thbs1,Pkd2,Akt2,Camk2d,Cbarp
GOBP_SYNAPTIC_VESICLE_PRIMING	1.8	0.041	16	Rab3a,Stx1b,Sv2a,Stxbp1,Synj1,Stxbp5
GOBP_REGULATION_OF_ENDOCYTOSIS	1.8	0.0061	143	Apln,Rab31,Hip1,Syt11,Dlg4,App,Clip3,Lrrk2,Lrp1,Itgav,Aak1,Ano6,Ophn1,Prkd1,Bin1,Ppp3ca,Stx1b,Cbl,Axl,Tbc1d5,Rac1,Ankrd13b,Ston1,Smpd1,Flot1,Arc,Abl1,Hfe,Trf,Sgip1,Abca2,Ahi1,Ehd4,Insr,Abl2,Dab2,Rubcn,Dll1,Snap91,Synj1,Ppt1,Mib1,Rab21,Nedd4l,Bmp2k,Efnb2,Ppp3cc,Sdcbp,Ubqln2,Mtmr2,Zfyve16,Bicd1,Psen1,Dgkd,Atxn2,B2m,Pacsin2,Smap1,Arfgap1,Ptpn1,Eef2k,Vamp4,Btbd9
GOBP_SMOOTH_MUSCLE_CELL_MIGRATION	1.8	0.017	37	Plat,Igfbp3,Adamts1,Parva,Lrp1,Myc,Ddr1,Trib1,Dock7,Dock4,Gna12
GOBP_ERBB_SIGNALING_PATHWAY	1.8	0.013	74	Hip1,Egfr,Plce1,Nck2,Rassf2,Socs5,Ptprj,Reps2,Cbl,Mvb12b,Ptk2,Akt1,Ccdc88a,Abl1,Dusp3,Hbegf,Tgfa,Ptpn11,Rhbdf1,Rps6ka5,Pik3ca,Adam17,Dab2ip,Psen1,Dgkd,Ptpn12,Cblb
GOBP_NEGATIVE_REGULATION_OF_CANONICAL_WNT_SIGNALING_PATHWAY	1.8	0.01	87	Cdh2,Igfbp4,Tle2,Fzd4,Egr1,Bicc1,Tcf7l2,Lats2,Lrp4,Limd1,Mcc,Kremen1,Tle6,Notch1,Gsk3b,Amfr,Lats1,Apc,Invs,Tmem170b,Dact1,Gli3,Nkd2,Wwtr1,Nphp4,Ctnnbip1,Mllt3,Axin2,Tpbg,Dab2
GOBP_ENDOCYTOSIS	1.8	0.0041	354	Apln,Ank2,Rab31,Hip1,Rhoq,Syt11,Dner,Mrc2,Tmem108,Dlg4,App,Cacng4,Clip3,Cacng8,Lrrk2,Lgals3bp,Dpysl2,Lrp1,Synj2,Lrp4,Ap3m2,Itgav,Myo6,Aak1,Ano6,Dock1,Sort1,Sh3kbp1,Ophn1,Prkd1,Reps2,Bin1,Ppp3ca,Stx1b,Epn2,Cbl,Fnbp1,Axl,Vldlr,Ldlrad3,Rhobtb1,Tbc1d5,Myo18a,Tpcn1,Rhog,Nlgn2,Amph,Fchsd2,Lrp3,Adgrb1,Rac1,Ankrd13b,Ston1,Lrp8,Lrp12,Smpd1,Scarb1,Elmo1,Flot1,Itgb1,Adm,Ehd3,Npc1,Mapkapk2,Arc,Abl1,Snx9,Denn…
GOBP_LEUKOCYTE_MIGRATION	1.8	0.0078	148	Vav3,Cx3cl1,Emilin1,Fyn,Nbl1,Prex1,Kitl,Podxl2,Sirpa,App,Gas6,Csf1,Lyn,Itga9,Slc12a2,Foxj1,Adam10,Ano6,Cd47,Plvap,Calca,Cd99l2,Pla2g7,Cxcr4,Rhog,Stat5b,Gbf1,Stk10,Rac1,Ptk2,Akt1,Dapk2,Ccl25,Itgb1,Cxcl12,Zfp580,Lyst,Mia3,Stk39,Fadd,Msn,Jam3,Bcr,Mtus1,Il34,Ext1,Golph3,Tnfrsf18,Pip5k1c,Wnk1,St3gal4,Ecm1
GOBP_MUSCLE_CELL_MIGRATION	1.8	0.014	47	Plat,Igfbp3,Adamts1,Parva,Lrp1,Myc,Ddr1,Trib1,Plekho1,Dock7,Dock4,Gna12,Smo
GOBP_REGULATION_OF_LONG_TERM_SYNAPTIC_POTENTIATION	1.8	0.027	27	Nsg1,App,Nrgn,Prnp,Nf1,Gsk3b,Crtc1,Adcy1,Ncstn,Ephb2,Arc,Abl1,Calb2,Nptn,Stau1,Cyp46a1
GOBP_VASCULAR_ASSOCIATED_SMOOTH_MUSCLE_CELL_PROLIFERATION	1.8	0.025	31	Apln,Adamts1,Efemp2,Jun,Mfn2,Jak2,Gna12,Foxj2,Cdkn1b,Map3k5,Gnai2,Mef2d,Frs2,Cdkn1a
GOBP_POSITIVE_REGULATION_OF_SMALL_MOLECULE_METABOLIC_PROCESS	1.8	0.01	65	Fgf1,Gpd1,Irs2,App,P2ry1,Myc,Pid1,Scap,Twist1,Entpd5,Akt1,Adm,Sorbs1,P2rx7,Tmsb4x,Epm2aip1,Srebf1,Insr,Gpld1,Dab2,Stard4,Nr1d1,Por,Elovl5,Psen1,Akt2,Dgat2,Cpt1a,Dyrk2,Abcd1,Pink1,Vcp,Mid1ip1,Foxo1,Src,Prkaa1,Ppard,Hif1a
GOBP_DENDRITIC_SPINE_DEVELOPMENT	1.8	0.01	67	Kif1a,Dlg4,Lrrk2,Nck2,Camk2b,Camk1,Dbn1,Pdlim5,Abi2,Srgap2,Nlgn2,Lrp8,Dip2a,Ptprs,Ephb2,Sipa1l1,Pak3,Dlg5,Arc,Tanc2,Asap1,Zfp365,Baiap2,Lzts3,Stau2,Pak2,Cux2,Psen1,Arf4,Pten,Eef2k,Dvl1,Cpeb3,Dbnl,Shank3,Dtnbp1,Bhlhb9
GOBP_REGULATION_OF_CARDIAC_MUSCLE_CONTRACTION_BY_REGULATION_OF_THE_RELEASE_OF_SEQUESTERED_CALCIUM_ION	1.8	0.04	15	Ank2,Gstm7,Atp1a2,Casq2,Tmem38a,Hrc,Prkaca
GOBP_POSITIVE_REGULATION_OF_MYELOID_CELL_DIFFERENTIATION	1.8	0.013	52	Kitl,Prkca,Csf1,Ets1,Trib1,Stat5b,Notch2,Stat1,Stat3,Ripk1,Fadd,Ctnnbip1,Il34,Fos,Rcor1,Traf6,Jag1,Mapk11,Zfp36l1,Creb1,Rb1,Smap1,Id2
GOBP_POSITIVE_REGULATION_OF_LIPID_METABOLIC_PROCESS	1.8	0.01	72	Vav3,Fgf1,Irs2,Lyn,Igf1r,Mfsd2a,Prkd1,Capn2,Daglb,Scap,Twist1,Slc27a1,Ptk2,Akt1,Scarb1,Adm,Sorbs1,Fgfr3,Ctdnep1,Srebf1,Gpld1,Dab2,Dgkz,Stard4,Nr1d1,Por,Elovl5,Chp1,Ldlr,Rab38,Creb1,Akt2,Dgat2,Cpt1a,Cd81,Pdgfra,Abcd1,Abhd5,Pnpla2,Mid1ip1,Src,Prkaa1,Vav2,Ppard
GOBP_POSITIVE_REGULATION_OF_CATION_CHANNEL_ACTIVITY	1.8	0.024	27	Ank2,Gstm7,Cacng4,Stim2,Cacna2d1,Ifngr2,Ephb2,Ehd3,Arc,Amigo1,Tmsb4x,Alg10b
GOBP_REGULATION_OF_SECRETION	1.8	0.0041	278	Prkcb,Cspg5,Abat,Syt11,Tnfrsf1a,Irs2,Frmd4a,Nnat,Lrrk2,Lyn,Wls,P2ry1,Tcf7l2,Pam,Pfn2,Slc12a2,Hmgn3,Myo6,Rasl10b,Rab3a,Slc6a1,Sox4,Rfx3,Ppp3ca,Rab8b,Cacna1h,Stx1b,Sv2a,Adam9,Rab13,Cask,Stxbp1,Notch1,Nf1,Myo18a,Syt13,Gsk3b,Syt12,Stxbp6,Nlgn2,Sox11,Klf7,Inhbb,Dnajc1,Jak2,Clasp1,Adcy1,Chd7,Pofut2,F2r,Bace1,Disp1,Glul,Cxcl12,Hfe,Kcnb1,C2cd2l,Stxbp4,Stk39,P2rx7,Bcr,Asic1,Rab11fip3,Midn,Lrrc8a,Ptpn11,Sr…
GOBP_NEGATIVE_REGULATION_OF_TRANSMEMBRANE_RECEPTOR_PROTEIN_SERINE_THREONINE_KINASE_SIGNALING_PATHWAY	1.8	0.012	69	Emilin1,Nbl1,Cd109,Crim1,Lrp1,Hipk2,Spred3,Chst11,Ltbp1,Spry1,Bcl9l,Vasn,Notch1,Spred1,Acvr1,Fam89b,Snx25,Abl1,Spred2,Spry2,Tgfbr3,Htra1,Glg1,Smurf1,Spg20,Peg10,Adam17,Ube2d1,Mtmr4,Dand5,Ski,Zbtb7a,Zfp451,Tob1,Twsg1,Hspa5,Dnm2
GOBP_EXTRACELLULAR_MATRIX_DISASSEMBLY	1.8	0.028	26	Mmp15,Sh3pxd2b,Pbxip1,Ddr2,Lrp1,Adam10,Ddr1,Clasp1,Flot1,Lamc1,Exoc8,Fscn1,Adam15
GOBP_ADULT_LOCOMOTORY_BEHAVIOR	1.8	0.018	38	App,Hipk2,Atp1a2,Glrb,Nlgn2,Prex2,Chd7,Mecp2,Npc1,Cxcl12,Oxr1,Cnp,Ppt1,Inpp5f,Dab1
GOBP_NEGATIVE_REGULATION_OF_NEURON_DIFFERENTIATION	1.8	0.014	37	Gdf11,Sox3,Pbx1,App,Hey1,Cdk5rap2,Notch1,Gsk3b,Ctdsp1,Spag9,Gli3,Dll1,Notch3,Mib1,Hes1,Jag1,Hmg20a,Calr,B2m,Bmp7,Ddx6,Rap1gap,Med1,Foxo3
GOBP_RECEPTOR_CLUSTERING	1.8	0.017	35	Cdh2,Nrxn2,Dlg4,Lrp4,Lhfpl4,Grik5,Glrb,Nlgn2,Gphn,Fzd9,Syngap1
GOBP_GLIAL_CELL_MIGRATION	1.8	0.021	29	Adgrg1,Cx3cl1,Atp1b2,Zmiz1,Csf1,P2ry1,Srgap2,Lrp8,Syne2,Gli3,Ndn,Cers2,Dab1,Dab2ip,Lamb1
GOBP_SKELETAL_SYSTEM_DEVELOPMENT	1.8	0.0041	246	Bcan,Gdf11,Zeb1,Sh3pxd2b,Pbxip1,Nfib,Ltbp3,Bmp1,Creb3l2,Pbx1,Fam20c,Fgfrl1,Thra,Pkd1,Rassf2,Chst11,Ndst1,Sox4,Wnt7b,Ank,Smad5,Ash1l,Npr2,Nab2,Trps1,Vcan,Adamts7,Eya1,Papss1,Gnas,Twist1,Bmpr2,Pip4k2a,Sox11,Snx19,Notch2,Trip11,Tulp3,Ttc9,Chsy1,Akap13,Sulf2,Slc39a3,Smad3,Chd7,Nab1,Anxa6,Dhrs3,Fgfr1,Pkdcc,Rai1,Sufu,Fgfr3,Hoxa1,Smad1,Plxnb1,P2rx7,Gli3,Gna11,Srd5a1,Sh2b3,Ptpn11,Serpinh1,Mboat2,Inppl1,I…
GOBP_DETECTION_OF_STIMULUS	1.8	0.0085	61	Serpine2,Cdh2,Fyn,Plekhb1,Pkd1,Lxn,Calca,Ptprj,Opn3,Cxcr4,Casq2,Gnaq,Ptk2,Sema5b,Scarb1,Bace1,Smo,Ano3,Cd1d1,Cxcl12,Gna11,Nr2f6
GOBP_INTEGRIN_MEDIATED_SIGNALING_PATHWAY	1.8	0.012	54	Vav3,Adamts1,Col16a1,Itga9,Itgav,Adam10,Dock1,Cd47,Plpp3,Prkd1,Fut8,Adam9,Ptpra,Ptk2,Itgb1,Ilk,Abl1,Zyx,Tln1,Ptpn11,Dst,Dab2
GOBP_LENS_DEVELOPMENT_IN_CAMERA_TYPE_EYE	1.8	0.012	41	Vim,Hipk2,Spred3,Spry1,Tdrd7,Wnt7b,Cryab,Abi2,Fat1,Sox11,Spred1,Hipk1,Smad3,Six5,Spred2,Cdkn1b,Spry2,Frs2,Crybg3,Wnt5b
GOBP_CELLULAR_RESPONSE_TO_AMYLOID_BETA	1.8	0.029	24	Fyn,App,Igf1r,Lrp1,Cacna2d1,Prnp,Gsk3b,Bace1,Ephb2
GOBP_CELL_CELL_SIGNALING_BY_WNT	1.8	0.0041	305	Cpe,Cdh2,Igfbp4,Tnik,Tle2,Egfr,Pbxip1,Cdk14,Peg12,Fzd4,Gpc6,Ccnd1,Amotl1,Egr1,App,Lrrk2,Celsr2,Bicc1,Lrp1,Wls,Gprc5b,Tcf7l2,Lats2,Fzd3,Lrp4,Pkd1,Limd1,Mcc,Vax2,Sox4,Plpp3,Wnt7b,Bcl9l,Vgll4,Kremen1,Nrarp,Tle6,Notch1,Fzd2,Gsk3b,Daam1,Barx1,Zbed3,Gnaq,Amfr,Lats1,Rac1,Apc,Sulf2,Smad3,Ccnyl1,Dvl3,Prickle2,Invs,Fzd9,Grk5,Vangl2,Ilk,Abl1,Tmem170b,Gpc4,Dact1,Ctdnep1,Gli3,Nkd2,Mark1,Mdfic,Wwtr1,Nphp4,Ctnn…
GOBP_NEGATIVE_REGULATION_OF_EPITHELIAL_CELL_DIFFERENTIATION	1.8	0.03	22	Zeb1,Ccnd1,Spred3,Spry1,Notch1,Spred1,Stat1,Foxj2,Smo,Spred2,Spry2,Dll1,Hes1,Jag1
GOBP_HEART_MORPHOGENESIS	1.8	0.0079	127	Cpe,Adamts1,Heg1,Adgrg6,Parva,Plxnd1,Zmiz1,Fgfrl1,Smarcd3,Olfm1,Spry1,Sox4,Robo1,Hey1,Jun,Eya1,Notch1,Fzd2,Twist1,Bmpr2,Sox11,Notch2,Ptk2,Smad3,Acvr1,Chd7,Col5a1,Dhrs3,C2cd3,Vangl2,Ilk,Sufu,Smo,Ahi1,Axin2,Insr,Tgfbr3,Six1,Dll1,Megf8,Sec24b,Ext1,Mib1,Eln,Hes1,Adam15,Jag1,Pkd2,Bbs7,Sema3c,Psen1,Flna,Tab1,Ift57,Bmpr1a,Fgfr2,Ift172,Zfpm1,Ptch1,Ephb4,Sav1,Yap1,Gaa,Bmp7,Tmed2,Nipbl
GOBP_CELLULAR_RESPONSE_TO_INSULIN_STIMULUS	1.8	0.0061	147	Rab31,Prkcb,Rhoq,Pik3r3,Sesn3,Pik3r1,Irs2,Igf1r,Grb14,Soga1,Myc,Tns2,Pdk2,Rab8b,Pid1,Myo5a,Rab13,Atp2b1,Ptpra,Gsk3b,Tbc1d4,Pip4k2a,Pik3r2,Slc27a1,Inhbb,Stat1,Akt1,Apc,Sik2,Sorbs1,Pde3b,Stxbp4,Srd5a1,Baiap2,Ptpn11,Srebf1,Vamp2,Insr,Gpld1,Lpin2,Rab10,Ghr,Cpeb2,Rab12,Osbpl8,Gnai2,Zdhhc7,Insig1,Pik3ca,Zfp36l1,Lpin1,Akt2,Rb1,Ncoa5,Lpl,Gclc,Slc9a1
GOBP_STEROL_METABOLIC_PROCESS	1.8	0.0064	88	Fgf1,Mt3,Osbpl5,App,Acadl,Hsd17b7,Vldlr,Scap,Smpd1,Scarb1,Plpp6,Npc1,Sc5d,Cebpa,Abca2,Hmgcs1,Gba2,Rxra,Srebf1,Lipa,Por,Abca1,Cyp51,Insig1,Acadvl,Mvk,Sqle,Prkag2,Ldlr,Cyp46a1,Lss,Hdlbp,Cat,Dgat2,Tm7sf2,Erlin2,Tsku,Stard3,Nfe2l1,Mbtps1,Dhcr24,Snx17,Dhcr7,Prkaa1,Ppard,Lipe,Fdps,Nsdhl,Sec14l2
GOBP_NEGATIVE_REGULATION_OF_DEVELOPMENTAL_PROCESS	1.8	0.0041	458	Map2,Lbh,Mt3,Trib2,Gdf11,Zeb1,Egfr,Itpkb,Vash1,Nfib,Adamts1,Ltbp3,Pik3r1,Emilin1,Ccnd1,Sox3,Crim1,Pbx1,App,Gas6,Ubash3b,Lyn,Meis2,Plk2,Trio,Lrp4,Slc12a2,Limd1,Spry4,Foxj1,Itgav,Hdac7,Spred3,Socs5,Myc,Spry1,Parp3,Sort1,Rtn4rl1,Hey1,Cdkn2b,Rora,Ulk2,Vgll4,Kremen1,Zadh2,Ppp3ca,Npr2,Nrarp,Epn2,Trib1,Ntn1,Dip2b,Vasn,Rapgef3,Cdk5rap2,Adamts7,Notch1,Sparc,Nf1,Srgap2,Tmem98,Gsk3b,Twist1,Bmpr2,Adgrb2,Rapg…
GOBP_ARTERY_DEVELOPMENT	1.8	0.014	50	Plxnd1,Zmiz1,Efemp2,Lrp1,Ndst1,Sox4,Robo1,Hey1,Eya1,Notch1,Nf1,Bmpr2,Pde2a,Adamts9,Fkbp10,Chd7,Sufu,Hoxa1,Gli3,Six1,Notch3,Sec24b,Hes1,Efnb2,Jag1,Pkd2,Akt3,Ldlr,Hectd1,Tab1,Prickle1,Bmpr1a
GOBP_REGULATION_OF_CELL_JUNCTION_ASSEMBLY	1.8	0.0041	106	Lrrn1,Limch1,Gpc6,Col16a1,App,Il1rap,Map4k4,Farp1,Ptprj,Lhfpl4,Pdlim5,Ntn1,Phldb2,Ptpra,Adnp,Rapgef2,Nlgn2,Wdpcp,Peak1,Adgrb1,Rac1,Ptk2,Clasp1,Smad3,Tjp1,Flot1,Ephb2,Dlg5,Abl1,Prkaca,Gpc4,Lrrc24,Dusp3,Amigo1,Vcl,Lrfn3,Nphp4,Six1,Tpbg,Ikbkb,Stau2,Macf1,Thbs1,Lims1,Clstn1,Prkch,Cux2,Rap1a,Slc9a1,Rock2,Fermt2,Rap1b,Pten,Eef2k,Nphp1,Actg1,Clasp2,Dusp22,Epb41l5,Bhlhb9,Coro1c,Src,Rapgef1
GOBP_REGULATION_OF_SYSTEMIC_ARTERIAL_BLOOD_PRESSURE	1.8	0.023	26	Gas6,Coro2b,Rasl10b,Calca,Nav2,Ddah1,Bmpr2,Arhgap42,F2r,Adm,Mecp2,Ece1,Wnk1
GOBP_EMBRYONIC_SKELETAL_SYSTEM_MORPHOGENESIS	1.8	0.014	38	Zeb1,Chst11,Ndst1,Eya1,Twist1,Sox11,Tulp3,Slc39a3,Smad3,Hoxa1,Gli3,Ift140,Six1,Satb2,Megf8,Slc39a1,Fgfr2,Pdgfra,Bmp7,Fuz,Nipbl,Setd2,Med12,Gsc,Wdr19
GOBP_REGULATION_OF_WOUND_HEALING	1.8	0.0067	55	Plat,Serpine2,Abat,Cd109,Ubash3b,Slc12a2,Ano6,Plpp3,Cxcr4,Phldb2,Cask,Ptk2,Enpp4,Clasp1,Smad3,F2r,Itgb1,Ephb2,Cadm4,Hbegf,Sh2b3
GOBP_SEMAPHORIN_PLEXIN_SIGNALING_PATHWAY	1.8	0.021	27	Plxna2,Ncam1,Plxnd1,Farp2,Plxnc1,Rac1,Sema5b,Sema4c,Plxnb2,Sema3f,Plxnb1,Ece1
GOBP_ASTROCYTE_DEVELOPMENT	1.8	0.026	20	Mt3,App,Vim,Lrp1,Ifngr1,Nf1,Smo,Dll1,Nr1d1,Lamb2,Ldlr,Psen1
GOBP_SIGNAL_TRANSDUCTION_IN_ABSENCE_OF_LIGAND	1.8	0.012	41	Cx3cl1,Kitl,Eya2,Itgav,Eya1,Nf1,Gsk3b,Akt1,Fgfr1,Ripk1,Fadd,Bcl2l1,Fas,Mapk7,Bcl2l2,Map2k5,Bad,Stradb
GOBP_NERVOUS_SYSTEM_PROCESS	1.8	0.0041	418	Serpine2,Nrxn2,Egfr,Bche,Abat,Syt11,Fzd4,Gstm7,Rgs16,Fyn,Tmem108,Slc1a3,Dlg4,App,Map1a,Cacng4,Cacng8,Cnih2,Lrrk2,Meis2,Timp3,Tnfrsf21,Mfsd2a,Hipk2,Plk2,P2ry1,Thra,Atp1a2,Myo6,Rab3a,Lxn,Vax2,Slc6a1,Tmod2,Calca,Nrgn,Myh14,Lhfpl4,Grik5,Lrig1,Ppp3ca,Cacna1h,Stx1b,Nav2,Ppp1r9b,Rapgef3,Prnp,Fabp5,Cxcr4,Eya1,Vldlr,Nf1,Gnas,Tmem98,Fzd2,Gsk3b,Adnp,Mgll,Glrb,Nlgn2,Crtc1,Amfr,Cfap43,Akt1,Atp8a1,Sema5b,Pja2,…
GOBP_ENDOSOMAL_TRANSPORT	1.8	0.0041	183	Nsg1,Lrrk2,Dennd2a,Bves,Sort1,Grip1,Reps2,Dennd5a,Rab6b,Rab13,Tbc1d5,Rhobtb3,Gbf1,Arl4c,Ankrd50,Ehd3,Spag9,Laptm4b,Snx9,Tmcc1,Dennd1a,Lyst,Trappc10,Rab11fip3,Ehd4,Clec16a,Nsg2,Vti1a,Snx32,Gripap1,Vps53,Rab10,Inpp5f,Abca1,Itsn1,Micall1,Vps52,Rgp1,Rab6a,Dctn1,Stx6,Heatr5b,Rab14,Epg5,Zfyve16,Tmem50b,Prepl,Ap5s1,Arfip1,Acap2,Surf4,Gcc2,Rab11b,Vps26b,Leprotl1,Atp6ap1,Vps4a,Gosr1,Ccdc93,Ric1,Hgs,Evi5,E…
GOBP_GLIAL_CELL_DEVELOPMENT	1.8	0.0085	64	Mt3,Cspg5,Mxra8,Adgrg6,App,Vim,Pou3f1,Lyn,Lrp1,Sox4,Ifngr1,Nf1,Sox11,Akt1,Dag1,Sirt2,Ncstn,Ilk,Smo,Arhgef10,Abca2,Dll1,Nr1d1,Lamb2
GOBP_REGULATION_OF_PROTEIN_EXPORT_FROM_NUCLEUS	1.8	0.021	27	Peg12,Gas6,Tcf7l2,Camk1,Rapgef3,Gsk3b,Uhmk1,Prkaca,Ptpn11,Ptpn14
GOBP_POSITIVE_REGULATION_OF_AMINO_ACID_TRANSPORT	1.8	0.026	12	Abat,Slc38a3,Slc12a2,Slc6a1,Stxbp1,Itgb1,P2rx7
GOBP_NEUROTRANSMITTER_SECRETION	1.8	0.01	77	Prkcb,Cspg5,Nrxn2,Syt11,Lrrk2,P2ry1,Pfn2,Rab3a,Grik5,Stx1b,Sv2a,Cask,Stxbp1,Nf1,Gsk3b,Syt12,Adcy1,Bace1,P2rx7,Asic1,Vamp2,Synj1,Ppt1,Stxbp5,Pip5k1c,Stx2,Dnajc5,Prepl,Psen1,Rap1a,Rap1b,Stx4a
GOBP_NEGATIVE_REGULATION_OF_BLOOD_PRESSURE	1.8	0.028	13	Apln,Abat,Calca,Bmpr2,Arhgap42
GOBP_POSITIVE_REGULATION_OF_LOCOMOTION	1.8	0.0041	306	Fgf1,Egfr,Cx3cl1,Pik3r3,Adamts1,Fzd4,Pik3r1,Irs2,Kitl,Ddr2,Syde1,App,Prkca,Gas6,Csf1,Lyn,Igf1r,Map4k4,Plk2,Ets1,Itgav,Hdac7,Adam10,Myc,Ano6,Dock1,Cd47,Plpp3,Plvap,Bves,Nsmf,Prkd1,Mgat5,Ppp3ca,Jun,Cd99l2,Pla2g7,Ntn1,Adam9,Cxcr4,Notch1,Sparc,Srgap2,Twist1,Bmpr2,Rapgef2,Dock7,Rac1,Ptk2,Jak2,Akt1,Atp8a1,Apc,Syne2,Sema5b,Dapk2,Dock4,Clasp1,Smad3,Sema4c,Acvr1,Fam89b,Stat3,Scarb1,Tjp1,Rhob,F2r,Itgb1,Eph…
GOBP_POSITIVE_REGULATION_OF_GLUCOSE_IMPORT	1.8	0.025	20	Rhoq,Pik3r1,Irs2,Mef2a,Opn3,Akt1,Sorbs1,Ptpn11,Insr,Osbpl8
GOBP_OUTFLOW_TRACT_MORPHOGENESIS	1.8	0.012	39	Parva,Plxnd1,Robo1,Jun,Eya1,Notch1,Fzd2,Twist1,Bmpr2,Sox11,Acvr1,Dhrs3,Ilk,Tgfbr3,Six1,Sec24b,Eln,Hes1,Jag1,Sema3c,Bmpr1a,Fgfr2,Zfpm1,Bmp7,Nipbl
GOBP_REGULATION_OF_POSTSYNAPTIC_MEMBRANE_NEUROTRANSMITTER_RECEPTOR_LEVELS	1.8	0.011	37	Nsg1,Gpc6,Dlg4,Cacng4,Cacng8,Adam10,Ophn1,Grip1,Stx1b,Frrs1l,Iqsec2,Gphn,Dag1,Arc,Gpc4,Gripap1,Efnb2,Clstn1,Cacng7,Rap1a,Eps8
GOBP_RESPONSE_TO_INSULIN	1.8	0.0041	177	Rab31,Prkcb,Rhoq,Pik3r3,Sesn3,Pik3r1,Irs2,Egr1,Lyn,Igf1r,Grb14,Soga1,Myc,Tns2,Sort1,Pdk2,Rab8b,Pid1,Myo5a,Rab13,Atp2b1,Ptpra,Scap,Gsk3b,Tbc1d4,Pip4k2a,Pik3r2,Zbed3,Slc27a1,Inhbb,Stat1,Akt1,Apc,Adm,Sik2,Sorbs1,Pde3b,Stxbp4,Srd5a1,Baiap2,Epm2aip1,Uprt,Ptpn11,Srebf1,Vamp2,Inppl1,Insr,Gpld1,Lpin2,Rab10,Ghr,Cpeb2,Rab12,Osbpl8,Gnai2,Zdhhc7,Insig1,Pik3ca,Zfp36l1,Lpin1,Akt2,Rb1,Ncoa5,Lpl,Cat,Gclc,Slc9a1
GOBP_NEGATIVE_REGULATION_OF_NEURON_PROJECTION_DEVELOPMENT	1.8	0.0064	86	Map2,Mt3,Pmp22,Adcy6,Vim,Lrrk2,Ptpn9,Lrp4,Itm2c,Rtn4rl1,Dennd5a,Ulk2,Kremen1,Stx1b,Ntn1,Dip2b,Sema5b,Sema4c,Ptprs,Ephb2,Syngap1,Ptprg,Sema3f,Zfp365,Trim46,Cers2,Dab2,Inpp5f,Dab1,Hes1,Efnb2,Spg20,Ryk,Cdkl3,Sema3c,Psen1,Flna,Bag5,B2m,Rufy3,Pten,Tsku
GOBP_CHEMICAL_SYNAPTIC_TRANSMISSION_POSTSYNAPTIC	1.8	0.012	42	Abat,Tmem108,Dlg4,App,Lrrk2,Grik5,Ppp3ca,Stx1b,Gsk3b,Glrb,Nlgn2,Akt1,Mecp2,P2rx7,Mpp2,Baiap2
GOBP_REGULATION_OF_ANION_TRANSPORT	1.8	0.017	36	Abat,Slc38a3,Slc12a2,Tcaf1,Atp1a2,Slc6a1,Sv2a,Prnp,Stxbp1,Itgb1,Ripk1,P2rx7,Gopc,Slc43a2,Ahcyl1,Psen1,Rab11b
GOBP_TUBE_MORPHOGENESIS	1.8	0.0041	475	Apln,Vav3,Fgf1,Tspan12,Cdh2,Prkcb,Adgrg1,Zeb1,Egfr,Cx3cl1,Vash1,Nfib,Pik3r3,Adamts1,Heg1,Fzd4,Emilin1,Parva,Plxnd1,Amotl1,Zmiz1,Pbx1,Prkca,Csf1,Lmo4,Efemp2,Lrp1,Hipk2,Plk2,Ets1,Fzd3,Pkd1,Slc12a2,Elk3,Itgav,Hdac7,Myc,Spry1,Sox4,Wnt7b,Robo1,Hey1,Prkd1,Rora,Ddr1,Jun,Nrarp,Epn2,Ntn1,Rapgef3,Cxcr4,Npnt,Eya1,Maged1,Notch1,Sparc,Ddah1,Nf1,Fzd2,Twist1,Bmpr2,Adgrb2,Rapgef2,Vash2,Arhgap35,Sox11,Spred1,Adam…
GOBP_POSITIVE_REGULATION_OF_ANION_TRANSPORT	1.8	0.025	20	Abat,Slc38a3,Slc12a2,Tcaf1,Slc6a1,Stxbp1,Itgb1,P2rx7
GOBP_REGULATION_OF_VASCULAR_ENDOTHELIAL_GROWTH_FACTOR_RECEPTOR_SIGNALING_PATHWAY	1.8	0.03	17	Mt3,Prkcb,Fzd4,Emilin1,Epn2,Cadm4,Prkd2,Dab2ip,Hgs,Ptpn1
GOBP_METENCEPHALON_DEVELOPMENT	1.8	0.01	67	Serpine2,Abat,Fzd4,Ckb,Igf1r,Ophn1,Rora,Atrn,Naglu,Sema4c,Ncstn,Mecp2,B4galt2,Abl1,Smo,Rere,Zfp365,Ptpn11,Dll1,Sec24b,Dab1,Herc1,Ttbk2,Rpgrip1l,Psen1,Whrn,Gbx2,Mtpn,Ttc21b,Ogdh,Atp7a,Map2k1,Hspa5,Ttll1
GOBP_SMOOTH_MUSCLE_CELL_PROLIFERATION	1.8	0.01	72	Apln,Igfbp3,Cx3cl1,Adamts1,Igf1r,Efemp2,Tcf7l2,Myc,Jun,Trib1,Bmpr2,Mfn2,Stat1,Jak2,Akt1,Gna12,Foxj2,Cdkn1b,Hbegf,Ctnnbip1,Notch3,Eln,Map3k5,Gnai2,Mef2d,Frs2,Thbs1,Cdkn1a,Pik3ca,Irak1,Bmpr1a,Irak4,Fgfr2,Pten,Id2
GOBP_ACIDIC_AMINO_ACID_TRANSPORT	1.8	0.02	31	Abat,Slc1a3,Slc12a2,Atp1a2,Slc6a1,Lrrc8c,Stxbp1,Nf1,Itgb1,P2rx7,Lrrc8a
GOBP_SEMI_LUNAR_VALVE_DEVELOPMENT	1.8	0.028	17	Tnfrsf1a,Emilin1,Robo1,Hey1,Notch1,Twist1,Bmpr2,Notch2,Eln,Jag1,Rb1,Rock2
GOBP_GOLGI_VESICLE_TRANSPORT	1.8	0.0041	262	Gas1,Rab31,Creb3l2,Osbpl5,Lrrk2,Plpp3,Sort1,Prkd1,Rab6b,Rab8b,Myo5a,Rab13,Tmed3,Myo18a,Scap,Stxbp6,Kif1c,Gbf1,Trip11,Sec24d,Kif13a,Bicd2,Ehd3,Pkdcc,Mia3,Trappc10,Nkd2,Exoc8,Rnf215,Gopc,Stx17,Vamp2,Golga2,Bbs1,Vti1a,Tmed4,Csk,Rab10,Sec24b,Spire1,Golph3,Wipi1,Macf1,Mon2,Sptbn1,Mppe1,Vps52,Rab6a,Stx6,Arf3,Insig1,Tfg,Kdelr2,Rab14,Myo1b,Sec22c,Copa,Nbas,Pgap1,Nrbp2,Prepl,Scamp2,Sec24a,Cnst,Ergic1,Surf…
GOBP_OSSIFICATION	1.8	0.0041	218	Egfr,Ltbp3,Bmp1,Mrc2,Ddr2,Crim1,Pbx1,Trp53inp2,Fam20c,Csf1,Thra,Lrp4,Rassf2,Limd1,Hdac7,Ano6,Calca,Wnt7b,Sort1,Prkd1,Ank,Kremen1,Smad5,Npr2,Nab2,Npnt,Vcan,Adamts7,Atp2b1,Smoc1,Notch1,Nf1,Gsk3b,Twist1,Bmpr2,Id3,Sox11,Lrp3,Chsy1,Ptk2,Akt1,Smad3,Acvr1,Cebpd,Nab1,Sgms2,Dhrs3,Rbmx,Fzd9,Pkdcc,Rrbp1,Ilk,Sufu,Fgfr3,Smo,Prkaca,Smad1,Plxnb1,P2rx7,Cebpa,Gli3,Tob2,Fbxl15,Wwtr1,Ctnnbip1,Ptpn11,Gfra4,Inppl1,Ax…
GOBP_ATRIOVENTRICULAR_VALVE_DEVELOPMENT	1.8	0.028	13	Olfm1,Sox4,Hey1,Notch1,Twist1,Bmpr2,Acvr1
GOBP_DETECTION_OF_MECHANICAL_STIMULUS	1.8	0.025	19	Serpine2,Cdh2,Fyn,Pkd1,Cxcr4,Ptk2,Bace1,Ano3,Cxcl12,Pkd2,Whrn,Jup
GOBP_BONE_DEVELOPMENT	1.8	0.0041	110	Sh3pxd2b,Ltbp3,Fam20c,Smad5,Npr2,Nab2,Adamts7,Gnas,Twist1,Bmpr2,Pip4k2a,Notch2,Trip11,Tulp3,Ttc9,Chsy1,Akap13,Sulf2,Nab1,Anxa6,Dhrs3,Fgfr3,Smad1,Plxnb1,Gli3,Srd5a1,Sh2b3,Ptpn11,Serpinh1,Inppl1,Axin2,Foxn3,Atg9a,Megf8,Ghr,Ext1,Glg1,Por,Zfp385a,Mef2d,Insig1,Mapk11,Tapt1,Pls3,P3h1,Wasf2,Pdgfc,Ext2,Ski,Fgfr2,Atp6ap1,Ift172,Zfpm1,Tsku,Ift80
GOBP_CELLULAR_RESPONSE_TO_PEPTIDE_HORMONE_STIMULUS	1.8	0.0041	186	Plat,Rab31,Prkcb,Rhoq,Pik3r3,Sesn3,Pik3r1,Adcy6,Irs2,Lyn,Igf1r,Grb14,Soga1,Myc,Tns2,Pdk2,Gpr173,Rab8b,Pid1,Myo5a,Rab13,Atp2b1,Ptpra,Gsk3b,Tbc1d4,Pip4k2a,Pik3r2,Stat5b,Slc27a1,Inhbb,Stat1,Ptk2,Jak2,Akt1,Apc,Rela,Stat3,Sik2,Sorbs1,Pde3b,Stxbp4,Mbd5,Srd5a1,Baiap2,Map1b,Ptpn11,Srebf1,Vamp2,Insr,Gpld1,Lpin2,Csk,Rab10,Ghr,Cpeb2,Por,Rab12,Osbpl8,Pxn,Gnai2,Zdhhc7,Insig1,Pik3ca,Ahcyl1,Zfp36l1,Lpin1,Nfkb1,…
GOBP_GLUCAN_BIOSYNTHETIC_PROCESS	1.8	0.017	26	Irs2,Ppp1r3c,Gsk3b,Gbe1,Akt1,Ugp2,Gyg,Sorbs1,Epm2aip1,Insr,Nr1d1,Agl,Akt2,Dyrk2
GOBP_TUBE_DEVELOPMENT	1.8	0.0041	581	Apln,Vav3,Fgf1,Tspan12,Serpine2,Cdh2,Gdf11,Prkcb,Adgrg1,Zeb1,Egfr,Cx3cl1,Vash1,Plxna2,Nfib,Pik3r3,Adamts1,Heg1,Ltbp3,Fzd4,Emilin1,Parva,Plxnd1,Amotl1,Zmiz1,Pbx1,Prkca,Csf1,Lmo4,Efemp2,Lrp1,Hipk2,Plk2,Ets1,Thra,Fzd3,Pkd1,Slc12a2,Elk3,Foxj1,Itgav,Hdac7,Rab3a,Gpr161,Myc,Spry1,Sox4,Abca3,Wnt7b,Robo1,Hey1,Prkd1,Rora,Ddr1,Smad5,Jun,Nrarp,Epn2,Ntn1,Rapgef3,Cxcr4,Npnt,Slc4a2,Eya1,Maged1,Notch1,Sparc,Ddah…
GOBP_COLLAGEN_BIOSYNTHETIC_PROCESS	1.8	0.03	16	Emilin1,Vim,P3h3,P3h4,F2r,Col5a1,Tram2,Serpinh1
GOBP_POSITIVE_REGULATION_OF_GTPASE_ACTIVITY	1.8	0.0041	165	Rgl1,Cx3cl1,Chn2,Rgs16,Prex1,Syde1,Map4k4,Foxj1,Tbc1d8b,Arap2,Evi5l,Arhgef26,Bin1,Rapgef3,Gnb5,Tbc1d5,Sipa1l2,Nf1,Srgap2,Gsk3b,Tbc1d4,Rhog,Arhgap42,Rapgef2,Arhgap35,Asap2,Dock7,Sipa1l3,Ccl25,Dvl3,F2r,Rap1gds1,Chn1,Ralgps2,Itgb1,Sipa1l1,Tbc1d2b,Snx9,Arhgef10,Asap1,Rab11fip2,Plxnb1,Tbc1d9b,Sipa1,Erbb2,Bcr,Arhgef7,Cdkl5,Ralgps1,Arhgap29,Mapre2,Tbc1d12,Sos2,Tbc1d1,Ralgds,Wdr41,Abr,Rgp1,Rundc1,Lims1,S…
GOBP_NEGATIVE_REGULATION_OF_CELL_DEVELOPMENT	1.8	0.0041	93	Map2,Mt3,Lrp4,Spry4,Cdkn2b,Ulk2,Ppp3ca,Npr2,Ntn1,Dip2b,Notch1,Nf1,Tmem98,Gsk3b,Rapgef2,Sox11,Sema5b,Sema4c,Ctdsp1,Sirt2,Ptprs,Ephb2,Syngap1,Sema3f,Hook3,Trim46,Dnajb11,Cers2,Dusp10,Nr1d1,Kdm4a,Dab1,Dll3,Hes1,Spg20,Ldlr,Ryk,Cdkl3,Sema3c,Psen1,Bmpr1a,Ski,B2m,Rufy3,Pten
GOBP_POTASSIUM_ION_TRANSPORT	1.8	0.0082	82	Ank2,Neto2,Atp1b2,Slc1a3,Slc9a7,Slc12a2,Atp1a2,Kcnab2,Ano6,Bin1,Kcnip3,Prnp,Kcng1,Casq2,Tmem38a,Itgb1,Slc12a4,Amigo1,Kcnb1,Stk39,Cdkn1b,Vamp2,Alg10b,Akap9,Wnk1,Nedd4l,Chp1,Slc12a9,Wnk2,Pkd2,Tmem175,Flna
GOBP_POSITIVE_REGULATION_OF_SYNAPSE_ASSEMBLY	1.8	0.019	20	Lrrn1,Il1rap,Adnp,Nlgn2,Adgrb1,Ephb2,Dlg5,Lrrc24,Amigo1,Tpbg,Stau2,Clstn1,Cux2
GOBP_POSITIVE_REGULATION_OF_PROTEIN_SECRETION	1.8	0.0066	62	Abat,Irs2,Frmd4a,Nnat,Wls,Tcf7l2,Sox4,Adam9,Myo18a,Nlgn2,Jak2,Glul,C2cd2l,P2rx7,Lrrc8a,Osbp,Gpld1,Aacs,Golph3,Sri,Sec24a,Pfkm,Mcu,Tmed10,Mpc2,Stx4a,Bad,Ppard,Hif1a,Myh10,Oxct1,Ppp3cb,Apbb1,Serp1,Atp13a2,Cd38
GOBP_REGULATION_OF_NEURON_MIGRATION	1.8	0.023	21	Adgrg1,Cx3cl1,Camk2b,Nsmf,Gpr173,Srgap2,Rapgef2,Plxnb2,Stat3,Arhgef2
GOBP_MESONEPHROS_DEVELOPMENT	1.8	0.0067	45	Fgf1,Gdf11,Pbx1,Pkd1,Foxj1,Myc,Spry1,Smad5,Npnt,Eya1,Maged1,Smad3,Crlf1,Ilk,Smo,Smad1,Gli3,Ctnnbip1,Six1,Hes1,Pkd2,Lzts2,Cat,Fgfr2,Basp1,Ptch1,Bmp7,Sall1
GOBP_CELLULAR_RESPONSE_TO_PEPTIDE	1.8	0.0041	225	Plat,Rab31,Prkcb,Rhoq,Pik3r3,Sesn3,Pik3r1,Fyn,Adcy6,Irs2,App,Vim,Lyn,Igf1r,Lrp1,Cacna2d1,Grb14,Soga1,Myc,Tns2,Pdk2,Gpr173,Rab8b,Pid1,Myo5a,Ppp1r9b,Prnp,Rab13,Atp2b1,Ptpra,Gsk3b,Tbc1d4,Pip4k2a,Pik3r2,Stat5b,Slc27a1,Inhbb,Stat1,Ptk2,Jak2,Akt1,Apc,Rela,Stat3,Klf3,Bace1,Ephb2,Sik2,Sorbs1,Arhgef2,Pde3b,Stxbp4,Mbd5,Srd5a1,Baiap2,Map1b,Ptpn11,Srebf1,Vamp2,Insr,Gpld1,Lpin2,Csk,Rab10,Ghr,Cpeb2,Por,Rab12,O…
GOBP_NEGATIVE_REGULATION_OF_CELL_PROJECTION_ORGANIZATION	1.8	0.0041	120	Map2,Mt3,Pmp22,Fyn,Adcy6,Vim,Lrrk2,Ptpn9,Pfn2,Lrp4,Itm2c,Rtn4rl1,Evi5l,Dennd5a,Ulk2,Kremen1,Ppp3ca,Stx1b,Ntn1,Dip2b,Prnp,Srgap2,Rapgef2,Sema5b,Sema4c,Ptprs,Ephb2,Syngap1,Ptprg,Sema3f,Arpin,Zfp365,Trim46,Spry2,Cers2,Tesk1,Dab2,Inpp5f,Dab1,Hes1,Efnb2,Spg20,Mphosph9,Evl,Ryk,Cdkl3,Sema3c,Psen1,Flna,Bag5,B2m,Rufy3,Pten,Map4,Tsku,Yap1
GOBP_FIBROBLAST_GROWTH_FACTOR_RECEPTOR_SIGNALING_PATHWAY	1.8	0.012	39	Apln,Fgf1,Fam20c,Fgfrl1,Spry4,Ndst1,Spry1,Sulf2,Gpc1,Fgfr1,Fgfr3,Dstyk,Spry2,Ptpn11,Nptn,Ext1,Frs2,Thbs1,Prkd2,Rab14
GOBP_POSITIVE_REGULATION_OF_PROTEIN_EXPORT_FROM_NUCLEUS	1.8	0.033	15	Gas6,Tcf7l2,Camk1,Rapgef3,Gsk3b,Prkaca
GOBP_REGULATION_OF_CELL_MORPHOGENESIS	1.8	0.0041	218	Cdc42ep1,Arhgap18,Cspg5,Rhoq,Plxna2,Fzd4,Fyn,Prex1,Parva,Plxnd1,Dlg4,Mfsd2a,P2ry1,Limd1,Spry4,Camk2b,Dock1,Bcl9l,Bves,Myh14,Sh3kbp1,Grip1,Fam171a1,Dbn1,Cxcr4,Rnf157,Rhobtb1,Sparc,Plxnc1,Rhobtb3,Rhog,Cux1,Sh3d19,Arhgap35,Wdpcp,Fmnl2,Plekho1,Rac1,Ptk2,Lrp8,Cdc42ep2,Dag1,Dvl3,Plxnb2,Rhob,Ephb2,Spag9,Gna12,Pak3,Ilk,Arc,Abl1,Arpin,Cdc42se1,Plxnb1,Msn,Rhobtb2,Baiap2,Arhgef7,Cdkl5,Tesk1,Dab2,Obsl1,Rab21…
GOBP_REGULATION_OF_POSTSYNAPTIC_MEMBRANE_POTENTIAL	1.8	0.0067	45	Abat,Tmem108,Dlg4,App,Lrrk2,Gria3,Grik5,Ppp3ca,Stx1b,Gsk3b,Glrb,Nlgn2,Akt1,Mecp2,P2rx7,Mpp2,Baiap2
GOBP_PROTEIN_LOCALIZATION_TO_CELL_PERIPHERY	1.8	0.0041	248	Ank2,Cdh2,Tnik,Nsg1,Rab31,Egfr,Rhoq,Tnfrsf1a,Pik3r1,Gpc6,Dlg4,Gas6,Clip3,Ptpn9,Lrp1,P2ry1,Rab3a,Adam10,Grip1,Rab8b,Stx1b,Pid1,Myo5a,Ppp1r9b,Kcnip3,Prnp,Rab13,Stxbp1,Rhog,Iqsec2,Rapgef2,Trip11,Akt1,Ccdc88a,Dag1,Kif13a,Rap2a,Flot1,Itgb1,Ephb2,Ehd3,Pkdcc,Sorbs1,Gpc4,Kcnb1,Abca2,Nkd2,Ehd4,Gorasp2,Gopc,Vamp2,Rab3b,Zdhhc8,Tpbg,Dab2,Bbs1,Lrp6,Gripap1,Tspan5,Rilpl1,Csk,Ikbkb,Rab10,Rab12,Golph3,Ttc8,Bcl2l…
GOBP_DETECTION_OF_ABIOTIC_STIMULUS	1.8	0.011	42	Serpine2,Cdh2,Fyn,Plekhb1,Pkd1,Lxn,Calca,Opn3,Cxcr4,Gnaq,Ptk2,Sema5b,Bace1,Ano3,Cxcl12,Gna11,Nr2f6,Camkmt,Pkd2,Whrn,Elovl4,Jup
GOBP_ADENYLATE_CYCLASE_ACTIVATING_G_PROTEIN_COUPLED_RECEPTOR_SIGNALING_PATHWAY	1.8	0.0088	44	Adgrg1,Adgrg6,Adcy6,Prkca,Gpr161,Crtc3,Calca,Ptger1,Adgrl2,Gnas,Adgrb2,Rapgef2,Gnaq,Adgrb1,Akap13,Adcy1,Adm
GOBP_CHONDROITIN_SULFATE_BIOSYNTHETIC_PROCESS	1.8	0.021	12	Chst7,Chst11,Chpf2,Chsy1,Chpf,B3galt6,Chst12
GOBP_REGULATION_OF_BLOOD_PRESSURE	1.8	0.0041	60	Apln,Abat,Gas6,Coro2b,Atp1a2,Rasl10b,Calca,Npr2,Nav2,Atp2b1,Ddah1,Bmpr2,Arhgap42,Smad3,F2r,Adm,Mecp2,Gna12,Stk39,Gna11,Ece1,Dll1,Ext1,Lnpep,Wnk1,Erap1
GOBP_REGULATION_OF_TRANSMEMBRANE_TRANSPORT	1.8	0.0041	252	Ank2,Prkcb,Rhoq,Pea15a,Cx3cl1,Neto2,Gstm7,Atp1b2,Pik3r1,Fyn,Irs2,Dlg4,App,Cacng4,Clip3,Ubash3b,Cacng8,Cnih2,Lyn,Stim2,Cacna2d1,Tcaf1,Atp1a2,Myc,Kcnab2,Ano6,Mef2a,Prkd1,Bin1,Cacna1h,Opn3,Pid1,Kcnip3,Prnp,Fabp5,Gnb5,Tpcn1,Twist1,Kcng1,Nlgn2,Casq2,Tmem38a,Cttnbp2nl,Akt1,Chd7,Ifngr2,F2r,Itgb1,Ephb2,Ehd3,Slc6a9,Ripk1,Arc,Sorbs1,Abl1,Hrc,Prkaca,Amigo1,Kcnb1,Stxbp4,Stk39,P2rx7,Hspa2,Scn1b,Tmsb4x,Gopc,Pt…
GOBP_POSITIVE_REGULATION_OF_PEPTIDYL_TYROSINE_PHOSPHORYLATION	1.8	0.01	73	Tnfrsf1a,Fyn,Kitl,Dlg4,Gas6,Lyn,Gprc5b,Lrp4,Dock3,Ptprj,Prnp,Adnp,Jak2,Lrp8,Acvr1,Crlf1,Abl1,Arhgef2,Fgfr3,Hbegf,Ehd4,Tgfa,Arl2bp,Il34,Ptpn11,Osbp,Ghr,Tnfrsf18,Hes1,Pak2,Il6st,Adam17
GOBP_GLYCOSYLATION	1.8	0.0041	173	Mt3,St8sia1,Galnt4,Galnt16,Tet3,B3galt1,Galnt10,Man2a2,Fut8,B4gat1,Mgat5,Ube2j1,Extl2,St3gal6,Trip11,Alg2,Fkrp,Fut10,Entpd5,Galnt2,Plod1,Fut11,Extl3,Pofut2,St3gal2,B4galt2,Npc1,Dpy19l3,St3gal5,Mgat1,Abca2,B3galt6,Gba2,Gfpt2,Pomt2,Edem3,Golga2,Tusc3,Man1a2,Gfpt1,Alg10b,Trak1,Ext1,Dolk,Mlec,Chp1,St6gal1,St3gal4,B4galt4,Gcnt4,Man2a1,Pomgnt2,C1galt1c1,Galnt1,Man1c1,Galnt7,Dpy19l4,St3gal3,Pofut1,Psen1…
GOBP_LEFT_RIGHT_PATTERN_FORMATION	1.8	0.023	17	Foxj1,Notch1,Notch2,Smo,Ahi1,Dll1,Megf8,Mns1,Ift57,Ift172,Epb41l5
GOBP_HEPARAN_SULFATE_PROTEOGLYCAN_METABOLIC_PROCESS	1.8	0.023	24	Tcf7l2,Ndst1,Sgsh,Hs6st2,Extl2,Hs2st1,Sulf2,Extl3,Gpc1,Ndst2,B3galt6,Ext1,Hs3st3b1,Ext2,Glce
GOBP_FOREBRAIN_DEVELOPMENT	1.8	0.0041	211	Bcan,Cdh2,Adgrg1,Zeb1,Egfr,Nfib,Atp1b2,Fyn,Tmem108,Sox3,Zmiz1,App,Pou3f1,Lrrk2,Igf1r,Mfsd2a,Atp1a2,Myc,Vax2,Ndst1,Nin,Wnt7b,Robo1,Rtn4rl1,Nrgn,Ophn1,Top2b,Ppp1r9b,Cxcr4,Axl,Notch1,Nf1,Srgap2,Gsk3b,Rapgef2,Arhgap35,Dock7,Fez1,Inhbb,Fut10,Lrp8,Syne2,Chd7,Ephb2,Elavl4,Atat1,Smo,Cxcl12,Dync2h1,Hook3,Zswim6,Gli3,Srd5a1,Phlpp2,Tacc2,Atf5,Cnp,Satb2,Notch3,Ext1,Ttc8,Trappc9,Dab1,Hes1,Frs2,Btbd3,Akna,Rpgr…
GOBP_NEGATIVE_REGULATION_OF_CELL_DIFFERENTIATION	1.8	0.0041	335	Map2,Lbh,Mt3,Trib2,Gdf11,Zeb1,Egfr,Itpkb,Ltbp3,Pik3r1,Ccnd1,Sox3,Crim1,Pbx1,App,Ubash3b,Lyn,Meis2,Trio,Lrp4,Limd1,Spry4,Foxj1,Itgav,Hdac7,Spred3,Socs5,Myc,Spry1,Sort1,Hey1,Cdkn2b,Rora,Ulk2,Zadh2,Ppp3ca,Npr2,Nrarp,Trib1,Ntn1,Dip2b,Vasn,Cdk5rap2,Adamts7,Notch1,Nf1,Tmem98,Gsk3b,Twist1,Bmpr2,Rapgef2,Id3,Sox11,Spred1,Stat5b,Lrp3,Stat1,Sema5b,Smad3,Sema4c,Ctdsp1,Stat3,Gpr137,Sirt2,Col5a1,Ptprs,Itgb1,Ep…
GOBP_CARBOHYDRATE_TRANSMEMBRANE_TRANSPORT	1.8	0.0041	59	Prkcb,Rhoq,Pea15a,Pik3r1,Irs2,Slc2a9,Clip3,Slc5a3,Myc,Sort1,Mef2a,Opn3,Pid1,Fabp5,Slc27a1,Akt1,Sorbs1,Stxbp4,Ptpn11,Insr
GOBP_MONOCYTE_CHEMOTAXIS	1.8	0.023	19	Cx3cl1,Nbl1,Lyn,Ano6,Calca,Pla2g7,Ccl25,Cxcl12
GOBP_REGULATION_OF_MESENCHYMAL_CELL_PROLIFERATION	1.8	0.029	15	Zeb1,Nfib,Irs2,Myc,Stat1,Smo,Ctnnbip1,Six1,Bmpr1a,Fgfr2
GOBP_RESPIRATORY_GASEOUS_EXCHANGE_BY_RESPIRATORY_SYSTEM	1.8	0.017	31	Atp1a2,Slc5a3,Rab3a,Chst11,Ndst1,Fut8,Nlgn2,Cfap43,Traf4,Mecp2,Ndn,Man1a2,Fto,Eln,Man2a1
GOBP_MATING	1.8	0.028	14	Serpine2,Abat,App,P2ry1,Thra,Ppp1r9b
GOBP_CELLULAR_GLUCAN_METABOLIC_PROCESS	1.8	0.0067	42	Irs2,Ppp1r3c,Gsk3b,Gbe1,Akt1,Ugp2,Gyg,Sorbs1,Phkb,Pygm,Epm2aip1,Insr,Nr1d1,Phka1,Agl,Ppp1r2,Prkag2,Il6st,Akt2,Pfkm,Dyrk2,Gaa
GOBP_HEPARAN_SULFATE_PROTEOGLYCAN_BIOSYNTHETIC_PROCESS	1.8	0.018	20	Tcf7l2,Ndst1,Hs6st2,Extl2,Hs2st1,Extl3,Ndst2,B3galt6,Ext1,Hs3st3b1,Ext2,Glce
GOBP_RAS_PROTEIN_SIGNAL_TRANSDUCTION	1.8	0.0041	243	Pld1,Cdc42ep1,Rgl1,Adgrg1,Itpkb,Rasa3,Heg1,Kitl,Plce1,Csf1,Map4k4,Plk2,Spry4,Spry1,Robo1,Ophn1,Prkd1,Cdkn2a,Cyth1,Farp2,Jun,Cbl,Ntn1,Rapgef3,Abi2,Arhgef12,Notch1,Nf1,Rhog,Arhgap42,Iqsec2,Rapgef2,Arhgap35,Gbf1,Rab39b,Notch2,Mfn2,Stambp,Rac1,Rtkn,Akap13,Cdc42ep2,Rap2a,Elmo1,Rhob,F2r,Ralgps2,Flot1,Itgb1,Ephb2,Syngap1,Gna12,Auts2,Abl1,Arhgef2,Cadm4,Arhgef10,Dennd1a,Cdc42se1,Arhgef11,Tnfaip1,Bcr,Spry2…
GOBP_CELL_SURFACE_RECEPTOR_SIGNALING_PATHWAY_INVOLVED_IN_CELL_CELL_SIGNALING	1.8	0.0041	341	Cpe,Cdh2,Igfbp4,Tnik,Tle2,Egfr,Pbxip1,Abat,Cdk14,Peg12,Fzd4,Gpc6,Ccnd1,Tmem108,Dlg4,Amotl1,Egr1,App,Lrrk2,Celsr2,Bicc1,Lrp1,Wls,Gprc5b,Tcf7l2,Lats2,Fzd3,Lrp4,Pkd1,Limd1,Mcc,Vax2,Sox4,Plpp3,Wnt7b,Bcl9l,Grik5,Vgll4,Kremen1,Ppp3ca,Nrarp,Stx1b,Tle6,Notch1,Fzd2,Gsk3b,Glrb,Nlgn2,Daam1,Barx1,Zbed3,Gnaq,Amfr,Lats1,Rac1,Akt1,Apc,Sulf2,Smad3,Ccnyl1,Dvl3,Prickle2,Invs,Mecp2,Fzd9,Grk5,Vangl2,Ilk,Abl1,Tmem170…
GOBP_REGULATION_OF_TRANSMEMBRANE_RECEPTOR_PROTEIN_SERINE_THREONINE_KINASE_SIGNALING_PATHWAY	1.8	0.0041	139	Gdf11,Zeb1,Emilin1,Nbl1,Cd109,Crim1,Lrp1,Hipk2,Lats2,Nrep,Spred3,Chst11,Ltbp1,Spry1,Bcl9l,Cdkn2b,Vasn,Npnt,Notch1,Bmpr2,Sox11,Spred1,Notch2,Inhbb,Lats1,Jak2,Smad3,Acvr1,Fam89b,Crebbp,Snx25,Ilk,Abl1,Hfe,Dact1,Spred2,Fbxl15,Tgfbr3l,Spry2,Neo1,Tgfbr3,Dab2,Zfp423,Htra1,Glg1,Smurf1,Hes1,Spg20,Thbs1,Bcl9,Sdcbp,Peg10,Adam17,Ube2d1,Mtmr4,Dand5,Fstl1,Numa1,Bmpr1a,Ski
GOBP_REGULATION_OF_MYELOID_LEUKOCYTE_DIFFERENTIATION	1.8	0.0067	53	Pik3r1,Kitl,Prkca,Ubash3b,Csf1,Lyn,Rassf2,Myc,Trib1,Nf1,Notch2,Gpr137,Ripk1,Fadd,Tob2,Tcta,Ctnnbip1,Ndfip1,Il34,Fos,Traf6,Zfp36l1,Creb1,Rb1,Cul4a,Zfpm1,Id2
GOBP_REGULATION_OF_ANIMAL_ORGAN_MORPHOGENESIS	1.8	0.0041	62	Fgf1,Gpc6,Csf1,Celsr2,Fzd3,Spry1,Robo1,Maged1,Fzd2,Daam1,Rac1,Dvl3,Prickle2,Vangl2,Abl1,Smo,Gpc4,Dact1,Ahi1,Mllt3,Six1,Dab2,Sec24b,Btbd7,Smurf1,Frs2
GOBP_REGULATION_OF_EPITHELIAL_CELL_DIFFERENTIATION	1.8	0.0084	67	Zeb1,Tnfrsf1a,Ccnd1,Cd109,Foxj1,Spred3,Spry1,Trim16,Cdkn2b,Rfx3,Notch1,Spred1,Stat5b,Klf7,Stat1,Vezf1,Foxj2,Smo,Vcl,Spred2,Cdkn1b,Keap1,Ahi1,Spry2,Wwtr1,Add1,Dll1,Ikbkb,Sgpp1,Ppp1r12a,Hes1,Jag1,Prkch,Zfp36l1,Numa1,Rock2,Ptch1,Bad,Yap1
GOBP_CARDIAC_SEPTUM_DEVELOPMENT	1.8	0.0066	64	Ank2,Heg1,Parva,Plxnd1,Lmo4,Fgfrl1,Ndst1,Sox4,Robo1,Hey1,Notch1,Fzd2,Bmpr2,Sox11,Pde2a,Notch2,Trip11,Acvr1,Chd7,Dhrs3,Sufu,Smo,Tgfbr3,Creld1,Hes1,Frs2,Jag1,Maml1,Hectd1,Sema3c,Dand5,Tab1,Bmpr1a,Fgfr2,Zfpm1,Sav1,Bmp7,Sall1,Snx17
GOBP_POSITIVE_REGULATION_OF_SYNAPTIC_TRANSMISSION	1.8	0.01	72	Serpine2,Nsg1,Slc1a3,Dlg4,App,Cacng4,Cacng8,Plk2,Nrgn,Stx1b,Prnp,Stxbp1,Nf1,Gsk3b,Syt12,Nlgn2,Crtc1,Adcy1,Ncstn,Flot1,Ephb2,Mecp2,Arc,Abl1,Glul,Mpp2,Vamp2,Calb2,Nptn
GOBP_POSITIVE_REGULATION_OF_LEUKOCYTE_MIGRATION	1.8	0.0067	55	Cx3cl1,Kitl,App,Gas6,Csf1,Adam10,Ano6,Cd47,Plvap,Cd99l2,Pla2g7,Rac1,Ptk2,Dapk2,Cxcl12,Zfp580,Mia3,Stk39,Fadd,Jam3,Il34,Tnfrsf18,Wnk1,Thbs1,Adam17,Mcu,Tirap,Calr
GOBP_REGULATION_OF_NEURAL_PRECURSOR_CELL_PROLIFERATION	1.8	0.0067	44	Slc16a2,Nes,Cdh2,Adgrg1,Cx3cl1,Lrrk2,Lyn,Smarcd3,Fzd3,Notch1,Nf1,Sirt2,Fzd9,Ilk,Smo,Gli3
GOBP_TAXIS	1.8	0.0041	265	Vav3,Fgf1,Pld1,Cdh4,Cx3cl1,Plxna2,Nfib,Ncam1,Fyn,Nbl1,Prex1,Parva,Plxnd1,App,Gas6,Csf1,Lyn,Dpysl2,Etv1,Trio,Boc,Itga9,Fzd3,Slc12a2,Itgav,Adam10,Ano6,Gap43,Calca,Robo1,Cmtm3,Ptprj,Ophn1,Prkd1,Pla2g7,Ntn1,Cxcr4,Rab13,Notch1,Plxnc1,Bmpr2,Rhog,Nlgn2,Arhgap35,Klf7,Gbf1,Notch2,Fez1,Rac1,Ptk2,Sema5b,Dapk2,Dock4,Ccl25,Smad3,Sema4c,Dag1,Plxnb2,Chn1,Ephb2,Fgfr1,Smo,Sema3f,Cxcl12,Zfp580,Lyst,Dusp3,Plxnb1,St…
GOBP_POSITIVE_REGULATION_OF_OSSIFICATION	1.8	0.019	19	Fam20c,Ano6,Atp2b1,Bmpr2,Sox11,Smad3,Acvr1,Fzd9,Pkdcc,P2rx7,Tob2,Ptpn11
GOBP_REGULATION_OF_GTPASE_ACTIVITY	1.8	0.0041	235	Vav3,Rgl1,Pbxip1,Cx3cl1,Chn2,Rasa3,Plxna2,Rgs16,Prex1,Plxnd1,Syde1,Lrrk2,Gpsm1,Map4k4,Foxj1,Tbc1d8b,Spry1,Bves,Arap2,Evi5l,Arhgef26,Bin1,Rapgef3,Gnb5,Tbc1d5,Sipa1l2,Rasal2,Plxnc1,Nf1,Srgap2,Gsk3b,Tbc1d4,Rhog,Arhgap42,Rapgef2,Arhgap35,Asap2,Dock7,Sipa1l3,Ptk2,Ccl25,Dvl3,Plxnb2,F2r,Rap1gds1,Chn1,Ralgps2,Itgb1,Sipa1l1,Tbc1d2b,Syngap1,Snx9,Arhgef10,Asap1,Rab11fip2,Plxnb1,Tbc1d9b,Sipa1,Erbb2,Sbf2,Bcr,…
GOBP_REGULATION_OF_ORGANIC_ACID_TRANSPORT	1.8	0.016	32	Abat,Slc38a3,Irs2,Slc12a2,Atp1a2,Slc6a1,Sv2a,Stxbp1,Akt1,Itgb1,P2rx7,Slc43a2,Thbs1,Psen1,Akt2
GOBP_REGULATION_OF_BONE_MINERALIZATION	1.8	0.016	30	Ltbp3,Ddr2,Fam20c,Ano6,Ank,Atp2b1,Twist1,Bmpr2,Smad3,Acvr1,Sgms2,Fzd9,Pkdcc,P2rx7,Bmp2k,Ecm1
GOBP_POSITIVE_REGULATION_OF_OSTEOBLAST_DIFFERENTIATION	1.8	0.0089	37	Ddr2,Fam20c,Wnt7b,Prkd1,Smad5,Npnt,Bmpr2,Sox11,Lrp3,Acvr1,Cebpd,Ilk,Smad1,Cebpa,Gli3,Wwtr1,Ctnnbip1,Jag1,Il6st,Bmpr1a,Fermt2,Suco,Yap1,Bmp7
GOBP_POSITIVE_REGULATION_OF_PHOSPHORUS_METABOLIC_PROCESS	1.8	0.0041	477	Ccnd2,Vav3,Fgf1,Tnik,Mt3,Gpd1,Slco3a1,Gdf11,Egfr,Limch1,Cx3cl1,Pik3r3,Fzd4,Tnfrsf1a,Fyn,Ccnd1,Kitl,Ddr2,Dlg4,Egr1,App,Gas6,Clip3,Csf1,Lrrk2,Lmo4,Lyn,Igf1r,Camkk2,Prr5l,Hipk2,Gprc5b,P2ry1,Pfn2,Lrp4,Pkd1,Rassf2,Dock3,Myc,Camk1,Calca,Robo1,Nsmf,Ptprj,Prkd1,Capn2,Ddr1,Nab2,Pid1,Mapre3,Adam9,Rapgef3,Prnp,Npnt,Axl,Vldlr,Maged1,Bmpr2,Adnp,Peli2,Rapgef2,Slc27a1,Dock7,Inhbb,Lats1,Rac1,Ptk2,Jak2,Entpd5,Akt…
GOBP_REGULATION_OF_GLIAL_CELL_PROLIFERATION	1.8	0.027	15	Lyn,Myc,Cdkn2b,Notch1,Sox11,Cers2,Hes1,Prkch,Ski
GOBP_REGULATION_OF_MYELOID_CELL_DIFFERENTIATION	1.8	0.0041	105	Itpkb,Pik3r1,Kitl,Prkca,Ubash3b,Csf1,Lyn,Meis2,Ets1,Rassf2,Myc,Trib1,Purb,Nf1,Stat5b,Notch2,Stat1,Stat3,Gpr137,Ripk1,Fadd,Tob2,Tcta,Ctnnbip1,Ndfip1,Il34,Fos,Rcor1,Dll1,Traf6,Jag1,Mapk11,Hmgb3,Zfp36l1,Creb1,Rb1,Cul4a,Klf13,B2m,Zfpm1,Smap1,Id2
GOBP_REGULATION_OF_DENDRITIC_SPINE_MORPHOGENESIS	1.8	0.012	33	Kif1a,Lrrk2,Camk2b,Dbn1,Pdlim5,Abi2,Lrp8,Ephb2,Sipa1l1,Pak3,Arc,Tanc2,Baiap2,Lzts3,Stau2,Cux2,Pten,Eef2k,Dbnl,Shank3,Dtnbp1,Bhlhb9
GOBP_POSITIVE_REGULATION_OF_PEPTIDE_SECRETION	1.8	0.0067	40	Abat,Irs2,Nnat,Tcf7l2,Rasl10b,Sox4,Rab8b,Nlgn2,Jak2,Glul,Hfe,C2cd2l,Lrrc8a,Osbp,Gpld1,Aacs,Sri,Pfkm,Mcu,Mpc2,Stx4a,Bad,Ppard,Hif1a,Oxct1,Ppp3cb,Serp1,Cd38
GOBP_NEUROBLAST_PROLIFERATION	1.8	0.012	36	Cx3cl1,Lrrk2,Smarcd3,Fzd3,Eml1,Daglb,Notch1,Nf1,Dock7,Plxnb2,Fzd9,Arhgef2,Smo,Gli3,Rab10,Frs2,Akna,Tead3,Fgfr2
GOBP_CHONDROITIN_SULFATE_PROTEOGLYCAN_BIOSYNTHETIC_PROCESS	1.8	0.025	14	Chst7,Chst11,Chpf2,Chsy1,Chpf,B3galt6,Chst12
GOBP_RECEPTOR_LOCALIZATION_TO_SYNAPSE	1.8	0.012	36	Nsg1,Gpc6,Dlg4,Cacng4,Cacng8,Cnih2,Adam10,Grip1,Dbn1,Stx1b,Iqsec2,Gphn,Dag1,Gpc4,Nptn,Gripap1,Clstn1,Cacng7,Kif3b,Rap1a
GOBP_POSITIVE_REGULATION_OF_NEUROGENESIS	1.8	0.0041	139	Serpine2,Cdh4,Cx3cl1,Plxna2,Plxnd1,Metrn,Lyn,Smarcd3,Fzd3,Camk2b,Myc,Nin,Robo1,Dbn1,Bin1,Ntn1,Cxcr4,Notch1,Plxnc1,Bmpr2,Adnp,Cux1,Sox11,Lrp8,Dag1,Plxnb2,Ephb2,Pak3,Smo,Cxcl12,Amigo1,Plxnb1,Serpinf1,Gli3,Zfp365,Baiap2,Map1b,Il34,Cdkl5,Nptn,Synj1,Obsl1,Megf8,Rab21,Stau2,Macf1,Hes1,Trim32,Prkch,Man2a1,Cux2,Rnd2,Il6st,Cdkl3,Map6
GOBP_MICROGLIAL_CELL_ACTIVATION	1.8	0.015	16	Cx3cl1,Syt11,App,Lrrk2,Jun,Ifngr1,Jak2,Ifngr2,Nr1d1,Ldlr
GOBP_INORGANIC_ANION_TRANSPORT	1.8	0.0065	74	Ttyh3,Slc1a3,Ano8,Slc12a2,Ano6,Slc6a1,Lrrc8c,Ank,Clcn4,Prnp,Slc4a2,Ano10,Glrb,Ttyh1,Slc25a10,Slc4a3,Lrrc8b,Ttyh2,Slc12a4,Xpr1,Ano3,Gabrb3,Lrrc8a,Pcyox1,Clic4
GOBP_APPENDAGE_DEVELOPMENT	1.8	0.0041	92	Plxna2,Pbx1,Mbnl1,Pam,Lrp4,Chst11,Sox4,Kremen1,Smoc1,Notch1,Twist1,Bmpr2,Zfp358,Sox11,Wdpcp,Notch2,Tulp3,Slc39a3,Chd7,Crebbp,Gna12,Pkdcc,C2cd3,Dync2h1,Iqce,Gli3,Ece1,Fbxw4,Ift140,Megf8,Ext1,Asph,Ift122,Rpgrip1l,Bbs7,Sema3c,Psen1,Slc39a1,Prkab1,Bmpr1a,Ski,Fgfr2,Fermt2,Ift172,Ptch1,Znrf3,Ift80,Bmp7,Sall1,Nipbl
GOBP_PRESYNAPSE_ORGANIZATION	1.8	0.019	19	Gpc6,App,Il1rap,Lrp4,Farp1,Nlgn2,Gpc4,Lrfn3,Efnb2,Sdcbp,Pten,Dvl1
GOBP_POSITIVE_REGULATION_OF_PROTEIN_PHOSPHORYLATION	1.8	0.0041	391	Ccnd2,Fgf1,Tnik,Mt3,Slco3a1,Gdf11,Egfr,Limch1,Cx3cl1,Pik3r3,Fzd4,Tnfrsf1a,Fyn,Ccnd1,Kitl,Ddr2,Dlg4,Egr1,App,Gas6,Clip3,Csf1,Lrrk2,Lyn,Camkk2,Prr5l,Hipk2,Gprc5b,P2ry1,Pfn2,Lrp4,Pkd1,Rassf2,Dock3,Camk1,Calca,Robo1,Ptprj,Prkd1,Nab2,Mapre3,Adam9,Rapgef3,Prnp,Vldlr,Maged1,Bmpr2,Adnp,Peli2,Rapgef2,Slc27a1,Dock7,Inhbb,Lats1,Rac1,Ptk2,Jak2,Akt1,Lrp8,Akap13,Ccdc88a,Ccnyl1,Dag1,Dvl3,Acvr1,Rap2a,Map3k11,Flo…
GOBP_REGULATION_OF_GLUCOSE_IMPORT	1.8	0.016	32	Rhoq,Pea15a,Pik3r1,Irs2,Myc,Mef2a,Opn3,Pid1,Akt1,Sorbs1,Ptpn11,Insr,Osbpl8,Prkag2,Akt2
GOBP_SIGNAL_RELEASE	1.8	0.0041	212	Slc16a2,Cpe,Prkcb,Cspg5,Nrxn2,Abat,Syt11,Fzd4,Irs2,Nnat,Lrrk2,Lyn,Wls,P2ry1,Tcf7l2,Pfn2,Hmgn3,Rasl10b,Rab3a,Sox4,Grik5,Rfx3,Ppp3ca,Rab8b,Stx1b,Sv2a,Cask,Stxbp1,Nf1,Syt13,Gsk3b,Syt12,Nlgn2,Sox11,Snx19,Klf7,Inhbb,Jak2,Adcy1,Chd7,F2r,Bace1,Adm,Glul,Cxcl12,Hfe,Kcnb1,Rab11fip2,C2cd2l,Stxbp4,P2rx7,Asic1,Rab11fip3,Midn,Lrrc8a,Ptpn11,Srebf1,Vamp2,Osbp,Gpld1,Dab2,Synj1,Nr1d1,Aacs,Ppt1,Stxbp5,Abca1,Pip5k1c…
GOBP_REGULATION_OF_CELLULAR_COMPONENT_MOVEMENT	1.8	0.0041	545	Igfbp3,Ank2,Map2,Fgf1,Serpine2,Arhgap18,Adgrg1,Egfr,Limch1,Cx3cl1,Vash1,Plxna2,Pik3r3,Adamts1,Fzd4,Atp1b2,Pik3r1,Emilin1,Nbl1,Irs2,Kitl,Plxnd1,Ddr2,Amotl1,Syde1,App,Prkca,Gas6,Cnih2,Csf1,Lmo4,Lyn,Igf1r,Prr5l,Lrp1,Map4k4,Plk2,Ets1,Pfn2,Srgap3,Tcaf1,Atp1a2,Itgav,Hdac7,Camk2b,Mcc,Adam10,Myc,Ano6,Dock1,Cd47,Plpp3,Plvap,Robo1,Nsmf,Ptprj,Prkd1,Mgat5,Bin1,Ppp3ca,Jun,Cd99l2,Gpr173,Abhd2,Pla2g7,Trib1,Ntn1…
GOBP_CEREBRAL_CORTEX_CELL_MIGRATION	1.8	0.016	29	Adgrg1,Egfr,Zmiz1,Robo1,Srgap2,Fut10,Lrp8,Syne2,Gli3,Dab1,Dab2ip,Psen1,Lamb1,Ccdc141
GOBP_APOPTOTIC_CELL_CLEARANCE	1.9	0.012	28	Gas6,Lrp1,Itgav,Axl,Rhobtb1,Rhog,Adgrb1,Rac1,Scarb1,Rhobtb2,Thbs1,Rab14,Mertk
GOBP_REGULATION_OF_DENDRITE_DEVELOPMENT	1.9	0.0066	70	Tnik,Mfsd2a,Camk2b,Nsmf,Dbn1,Ppp3ca,Vldlr,Gsk3b,Cux1,Rapgef2,Crtc1,Lrp8,Rap2a,Ephb2,Elavl4,Sipa1l1,Pak3,Abl1,Camsap2,Sdc2,Mark1,Baiap2,Cdkl5,Obsl1,Rab21,Nedd4l,Stau2,Tmem106b,Cux2,Dab2ip,Cdkl3
GOBP_REGULATION_OF_CELLULAR_RESPONSE_TO_TRANSFORMING_GROWTH_FACTOR_BETA_STIMULUS	1.9	0.0065	81	Zeb1,Emilin1,Cd109,Hipk2,Lats2,Nrep,Spred3,Chst11,Ltbp1,Spry1,Bcl9l,Cdkn2b,Vasn,Npnt,Sox11,Spred1,Lats1,Smad3,Fam89b,Crebbp,Snx25,Spred2,Tgfbr3l,Spry2,Tgfbr3,Dab2,Htra1,Glg1,Smurf1,Thbs1,Bcl9,Sdcbp,Peg10,Adam17,Mtmr4,Dand5
GOBP_BONE_MORPHOGENESIS	1.9	0.0067	44	Ltbp3,Nab2,Twist1,Bmpr2,Trip11,Chsy1,Nab1,Anxa6,Dhrs3,Fgfr3,Gli3,Serpinh1,Inppl1,Axin2,Foxn3,Atg9a,Megf8,Ghr,Ext1,Glg1,Por,Mef2d,Insig1,Ext2,Ski,Fgfr2,Tsku,Ift80
GOBP_CHONDROITIN_SULFATE_PROTEOGLYCAN_METABOLIC_PROCESS	1.9	0.019	19	Chst7,Chst11,Chpf2,Chsy1,Chpf,B3galt6,Ext1,Chst12
GOBP_SENSORY_ORGAN_MORPHOGENESIS	1.9	0.0041	117	Tspan12,Gdf11,Zeb1,Fjx1,Mfsd2a,Hipk2,Fzd3,Myo6,Vax2,Tdrd7,Lrig1,Ntn1,Abi2,Fat1,Eya1,Nf1,Fzd2,Twist1,Sox11,Wdpcp,Hipk1,Notch2,Mfn2,Naglu,Chd7,Stat3,Col5a1,Ephb2,Sdk2,Hoxa1,Gli3,Ahi1,Bcr,Spry2,Six1,Dll1,Obsl1,Sec24b,Ttc8,Stau2,Frs2,Ift122,Jag1,Insig1,Man2a1,Rpgrip1l,Whrn,Gbx2,Ring1,Ski,Tenm3,Phactr4,Fgfr2,Ift172
GOBP_HEART_DEVELOPMENT	1.9	0.0041	317	Apln,Ank2,Cpe,Sh3pxd2b,Egfr,Adamts1,Heg1,Adgrg6,Tnfrsf1a,Emilin1,Dusp6,Parva,Plce1,Plxnd1,Zmiz1,Lmo4,Igf1r,Fgfrl1,Bicc1,Smarcd3,Pam,Pkd1,Foxj1,Olfm1,Sgcb,Ndst1,Spry1,Sox4,Bves,Robo1,Hey1,Mef2a,Vgll4,Rbm20,Smad5,Pdlim5,Jun,Pou6f1,Eya1,Notch1,Nf1,Fzd2,Twist1,Bmpr2,Id3,Sox11,Spred1,Pde2a,Adamts9,Notch2,Trip11,Ptk2,Akap13,Smad3,Acvr1,Chd7,Col5a1,Prkar1a,Itgb1,Adm,Dhrs3,Casp7,C2cd3,Vangl2,Ilk,Sufu,Smo…
GOBP_POSTSYNAPTIC_MEMBRANE_ORGANIZATION	1.9	0.02	21	Cdh2,Nrxn2,Dlg4,Lrp4,Lhfpl4,Glrb,Nlgn2,Gphn,Ephb2,Fzd9
GOBP_DENDRITIC_SPINE_MORPHOGENESIS	1.9	0.0067	42	Kif1a,Dlg4,Lrrk2,Camk2b,Dbn1,Pdlim5,Abi2,Lrp8,Dip2a,Ephb2,Sipa1l1,Pak3,Arc,Tanc2,Zfp365,Baiap2,Lzts3,Stau2,Cux2,Pten,Eef2k,Dvl1,Dbnl,Shank3,Dtnbp1,Bhlhb9
GOBP_SKELETAL_SYSTEM_MORPHOGENESIS	1.9	0.0041	103	Zeb1,Ltbp3,Bmp1,Thra,Pkd1,Chst11,Ndst1,Nab2,Eya1,Twist1,Bmpr2,Sox11,Trip11,Tulp3,Chsy1,Slc39a3,Smad3,Nab1,Anxa6,Dhrs3,Fgfr1,Fgfr3,Hoxa1,P2rx7,Gli3,Serpinh1,Inppl1,Ift140,Axin2,Six1,Foxn3,Atg9a,Satb2,Megf8,Ghr,Ext1,Glg1,Por,Mef2d,Insig1,Ryk,Psen1,Slc39a1,Ext2,Ski,Fgfr2,Pdgfra,Tsku,Ift80,Bmp7,Fuz,Nipbl
GOBP_CALCIUM_ION_TRANSPORT	1.9	0.0041	177	Ank2,Prkcb,Cx3cl1,Rasa3,Gstm7,Fyn,Gas6,Cacng4,Ubash3b,Cacng8,Lyn,Stim2,Slc25a23,Cacna2d1,Ncs1,Pkd1,Atp1a2,Itgav,Camk2b,Slc25a25,Ano6,Orai2,Prkd1,Bin1,Ppp3ca,Cacna1h,Cachd1,Prnp,Cxcr4,Atp2b1,Cask,Gnb5,Tpcn1,Casq2,Tmem38a,Mcur1,Orai1,Chd7,Anxa6,F2r,Ehd3,Panx1,Micu1,Abl1,Hrc,Prkaca,Cxcl12,P2rx7,Hspa2,Asic1
GOBP_CELL_MATRIX_ADHESION	1.9	0.0041	131	Limch1,Cx3cl1,Sned1,Pik3r1,Emilin1,Col16a1,Csf1,Efemp2,Map4k4,Epdr1,Itga9,Pkd1,Coro2b,Itgav,Ptprj,Ddr1,Cdkn2a,Adam9,Npnt,Phldb2,Cask,Nf1,Ptpra,Gsk3b,Wdpcp,Peak1,Adamts9,Rac1,Ptk2,Ccl25,Clasp1,Smad3,Dag1,Itgb1,Tmem8b,Ilk,Sorbs1,Abl1,Dusp3,Vcl,Jam3,Sgce,Bcr,Zyx,Arhgef7,Pxn,Macf1,Adam15,Jag1,Thbs1,Lims1
GOBP_POSTSYNAPSE_ASSEMBLY	1.9	0.015	11	Cdh2,Nrxn2,Il1rap,Lrp4,Gap43,Nlgn2,Ephb2
GOBP_NEGATIVE_REGULATION_OF_NERVOUS_SYSTEM_DEVELOPMENT	1.9	0.0041	78	Map2,Mt3,Lrp4,Cdkn2b,Ulk2,Ppp3ca,Ntn1,Dip2b,Notch1,Nf1,Tmem98,Rapgef2,Sox11,Sema5b,Sema4c,Ctdsp1,Sirt2,Ptprs,Ephb2,Syngap1,Sema3f,Hook3,Trim46,Dnajb11,Cers2,Dusp10,Nr1d1,Kdm4a,Dab1,Dll3,Hes1,Spg20,Ldlr,Ryk,Cdkl3,Sema3c,Psen1,Bmpr1a,Ski,B2m,Rufy3,Pten
GOBP_NEUROTRANSMITTER_TRANSPORT	1.9	0.0041	98	Prkcb,Cspg5,Nrxn2,Syt11,Slc1a3,Lrrk2,P2ry1,Pfn2,Atp1a2,Rab3a,Slc6a1,Grik5,Stx1b,Sv2a,Cask,Stxbp1,Nf1,Gsk3b,Syt12,Adcy1,Bace1,Flot1,Itgb1,Slc6a9,P2rx7,Asic1,Vamp2,Rab3b,Synj1,Ppt1,Stxbp5,Pip5k1c
GOBP_HINDBRAIN_DEVELOPMENT	1.9	0.0041	89	Serpine2,Abat,Plxna2,Nfib,Fzd4,Atp1b2,Ckb,Igf1r,Wls,Ophn1,Rora,Atrn,Naglu,Sema4c,Ncstn,Itgb1,Ephb2,Mecp2,B4galt2,Abl1,Smo,Smad1,Rere,Zfp365,Ahi1,En2,Ptpn11,Atf5,Dll1,Sec24b,Dab1,Hes1,Herc1,Ttbk2,Rpgrip1l,Psen1,Whrn,Gbx2,Mtpn,Ttc21b,Ogdh,Atp7a,Bmp7,Map2k1,Hspa5,Ttll1
GOBP_NEGATIVE_REGULATION_OF_TRANSPORT	1.9	0.0041	232	Serpine2,Prkcb,Pea15a,Abat,Syt11,Gstm7,Tnfrsf1a,Irs2,Frmd4a,Dlg4,Sirpa,App,Pkia,Cnih2,Lrrk2,P2ry1,Atp1a2,Itgav,Myc,Cd47,Cryab,Prkd1,Ube2j1,Bin1,Ppp3ca,Stx1b,Pid1,Fabp5,Gnb5,Notch1,Nf1,Twist1,Tbc1d4,Stxbp6,Casq2,Klf7,Cttnbp2nl,Inhbb,Rac1,Akt1,Ankrd13b,Os9,F2r,Ephb2,Slc6a9,Pkdcc,Sufu,Kcnb1,Stk39,Abca2,Bcr,Asic1,Rab11fip3,Midn,Mdfic,Gopc,Ndfip1,Map1b,Ptpn11,Srebf1,Slc43a2,Rubcn,Csk,Rhbdf1,Sri,Wnk1,N…
GOBP_REGULATION_OF_CATION_CHANNEL_ACTIVITY	1.9	0.0066	69	Ank2,Neto2,Gstm7,Dlg4,App,Cacng4,Cacng8,Cnih2,Stim2,Cacna2d1,Gnb5,Kcng1,Nlgn2,Casq2,Ifngr2,Itgb1,Ephb2,Ehd3,Slc6a9,Arc,Hrc,Prkaca,Amigo1,Tmsb4x,Vamp2,Alg10b,Sri
GOBP_POSITIVE_REGULATION_OF_INSULIN_SECRETION	1.9	0.011	35	Abat,Irs2,Nnat,Tcf7l2,Sox4,Nlgn2,Jak2,Glul,C2cd2l,Lrrc8a,Osbp,Gpld1,Aacs,Sri,Pfkm,Mcu,Mpc2,Stx4a,Bad,Ppard,Hif1a,Oxct1,Ppp3cb,Serp1,Cd38
GOBP_REGULATION_OF_POTASSIUM_ION_TRANSMEMBRANE_TRANSPORTER_ACTIVITY	1.9	0.012	26	Ank2,Neto2,Atp1b2,Kcng1,Casq2,Itgb1,Amigo1,Stk39,Vamp2,Alg10b,Akap9,Nedd4l
GOBP_REGULATION_OF_RAS_PROTEIN_SIGNAL_TRANSDUCTION	1.9	0.0041	122	Adgrg1,Itpkb,Rasa3,Heg1,Kitl,Plce1,Csf1,Map4k4,Spry4,Spry1,Robo1,Ophn1,Cyth1,Cbl,Notch1,Nf1,Arhgap42,Iqsec2,Arhgap35,Gbf1,Notch2,Mfn2,Stambp,Rac1,Akap13,F2r,Ralgps2,Flot1,Itgb1,Ephb2,Syngap1,Auts2,Abl1,Arhgef2,Cadm4,Arhgef10,Dennd1a,Cdc42se1,Tnfaip1,Bcr,Spry2,Ralgps1,Abl2,Mapre2
GOBP_AMINOGLYCAN_METABOLIC_PROCESS	1.9	0.0041	64	Chst7,Ust,Chst11,Ndst1,Chpf2,Sgsh,B4gat1,Hs6st2,St3gal6,Chsy1,Naglu,Gns,Hs2st1,Gal3st3,Chpf,St3gal2,Ids,Chst14,Ndst2,B3galt6,Ext1,St3gal4,Chst12,B4galt4,Nfkb1,Fuca1,Hs3st3b1,St3gal3
GOBP_POSITIVE_REGULATION_OF_GLUCOSE_TRANSMEMBRANE_TRANSPORT	1.9	0.019	23	Rhoq,Pik3r1,Irs2,Clip3,Mef2a,Opn3,Akt1,Sorbs1,Ptpn11,Insr,Osbpl8
GOBP_GLYCOPROTEIN_METABOLIC_PROCESS	1.9	0.0041	249	Mt3,Chst7,St8sia1,Ust,Galnt4,Galnt16,Tet3,B3galt1,Tcf7l2,Galnt10,Phlda1,Itm2c,Chst11,Ndst1,Chpf2,Sgsh,Man2a2,Fut8,B4gat1,Mgat5,Ube2j1,Adamts7,Rnf103,Hs6st2,Bmpr2,Extl2,Adamts9,St3gal6,Amfr,Trip11,Alg2,Chsy1,Fkrp,Fut10,Entpd5,Galnt2,Plod1,Hs2st1,Sulf2,Gal3st3,Fut11,Chpf,Extl3,Pofut2,St3gal2,Ncstn,Gpc1,Fam20b,B4galt2,Npc1,Ngly1,Chst14,Dpy19l3,St3gal5,Ndst2,Itm2b,Hbegf,Mgat1,Abca2,B3galt6,Gfpt2,Pomt…
GOBP_CHONDROCYTE_DIFFERENTIATION	1.9	0.0067	49	Nfib,Ltbp3,Creb3l2,Chst11,Trps1,Adamts7,Bmpr2,Snx19,Trip11,Chsy1,Sulf2,Smad3,Anxa6,Pkdcc,Fgfr3,Gli3,Ptpn11,Serpinh1,Mboat2,Axin2,Gpld1,Arid5a,Ext1,Glg1,Por,Eif2ak3,Ecm1,Mef2d,Wnt5b,Rb1,Bmpr1a
GOBP_POSITIVE_REGULATION_OF_CELL_DIFFERENTIATION	1.9	0.0041	454	Igfbp3,Olfm2,Serpine2,Cdh4,Cspg5,Zeb1,Itpkb,Cx3cl1,Plxna2,Ltbp3,Tcf4,Nbl1,Prex1,Kitl,Plxnd1,Ddr2,Zmiz1,Metrn,Prkca,Gas6,Fam20c,Csf1,Tcf12,Lyn,Cdon,Efemp2,Gprc5b,Ets1,Smarcd3,Boc,Tcf7l2,Fzd3,Foxj1,Socs5,Camk2b,Olfm1,Myc,Nin,Dock1,Camk1,Trim16,Sox4,Wnt7b,Bcl9l,Robo1,Cdkn2b,Prkd1,Dbn1,Gdpd5,Rfx3,Smad5,Bin1,Metrnl,Trib1,Ntn1,Cxcr4,Npnt,Axl,Notch1,Plxnc1,Gsk3b,Twist1,Bmpr2,Adnp,Cux1,Rapgef2,Sox11,Adam…
GOBP_MYELOID_LEUKOCYTE_MIGRATION	1.9	0.0041	79	Vav3,Cx3cl1,Emilin1,Nbl1,Prex1,Sirpa,Csf1,Lyn,Itga9,Ano6,Cd47,Calca,Cd99l2,Pla2g7,Rhog,Stat5b,Gbf1,Rac1,Ptk2,Dapk2,Ccl25,Cxcl12,Jam3,Mtus1,Il34
GOBP_METANEPHROS_DEVELOPMENT	1.9	0.0067	41	Gdf11,Egr1,Pkd1,Foxj1,Myc,Spry1,Wnt7b,Eya1,Nf1,Id3,Stat1,Irx2,Dlg5,Smo,Gli3,Acat1,Wwtr1,Six1,Lamb2,Hes1,Pkd2,Aph1a,Basp1,Ptch1,Pdgfra,Yap1,Bmp7,Sall1,Nipbl
GOBP_INSULIN_LIKE_GROWTH_FACTOR_RECEPTOR_SIGNALING_PATHWAY	1.9	0.018	15	Igfbp3,Igfbp4,Pik3r1,Crim1,Igf1r,Akt1,Ghr,Eif2ak3
GOBP_POSITIVE_REGULATION_OF_ION_TRANSMEMBRANE_TRANSPORT	1.9	0.0066	71	Ank2,Cx3cl1,Gstm7,Atp1b2,Cacng4,Stim2,Cacna2d1,Tcaf1,Ano6,Ifngr2,F2r,Itgb1,Ephb2,Ehd3,Slc6a9,Arc,Abl1,Amigo1,Stk39,P2rx7,Hspa2,Tmsb4x,Alg10b,Akap9,Sri,Wnk1,Chp1,Wnk2,Pkd2,Psen1,Trpc1,Flna
GOBP_NEPHRON_DEVELOPMENT	1.9	0.0041	74	Fgf1,Plce1,Pbx1,Egr1,Pkd1,Foxj1,Myc,Wnt7b,Npnt,Eya1,Maged1,Notch1,Notch2,Stat1,Irx2,Sulf2,Ilk,Smo,Mtss1,Gli3,Acat1,Ahi1,Wwtr1,Ctnnbip1,Six1,Dll1,Notch3,Lamb2,Ext1,Hes1,Jag1,Pkd2,Lzts2
GOBP_VISUAL_BEHAVIOR	1.9	0.012	29	App,Meis2,Atp1a2,Nf1,Tanc1,Itgb1,Mecp2,Syngap1,Pde1b,B4galt2,Hoxa1,Nphp4,Nptn
GOBP_MUCOPOLYSACCHARIDE_METABOLIC_PROCESS	1.9	0.0067	41	Chst7,Ust,Chst11,Ndst1,Chpf2,B4gat1,St3gal6,Chsy1,Gns,Chpf,St3gal2,Chst14,Ndst2,B3galt6,Ext1,St3gal4,Chst12,B4galt4,Nfkb1,St3gal3,Ext2,Glce,Cltc
GOBP_COLLAGEN_METABOLIC_PROCESS	1.9	0.0089	38	Mmp15,Emilin1,Mrc2,Vim,Adamts14,Tns2,P3h3,Mfap4,P3h4,F2r,Col5a1,Itgb1,P2rx7,Tram2,Serpinh1,Adam15,P3h1,Plod3,Furin,Suco
GOBP_REGULATION_OF_LEUKOCYTE_MIGRATION	1.9	0.0041	88	Cx3cl1,Emilin1,Nbl1,Kitl,App,Gas6,Csf1,Lyn,Adam10,Ano6,Cd47,Plvap,Cd99l2,Pla2g7,Rhog,Stk10,Rac1,Ptk2,Akt1,Dapk2,Ccl25,Cxcl12,Zfp580,Mia3,Stk39,Fadd,Msn,Jam3,Bcr,Mtus1,Il34,Tnfrsf18,Wnk1,St3gal4,Ecm1,Thbs1
GOBP_CELL_CELL_ADHESION_VIA_PLASMA_MEMBRANE_ADHESION_MOLECULES	1.9	0.0041	64	Pcdhgc3,Cdh2,Cdh4,Cx3cl1,Gpc6,Celsr2,Il1rap,Fgfrl1,Pkd1,Robo1,Igsf21,Fat1,Pcdh1,Acvr1,Plxnb2,Ptprs,Itgb1,Sdk2,Ptprg,Gpc4,Pcdhga1,Amigo1,Lrfn3,Nptn,Obsl1,Wnk1,Dab1,Clstn1,Mapk7,Nexn,Palld,Tenm3,Map2k5,Adgrl1,Cldn12,Cxadr
GOBP_ANIMAL_ORGAN_MORPHOGENESIS	1.9	0.0041	483	Fgf1,Cpe,Tspan12,Cdh2,Tle2,Gdf11,Zeb1,Egfr,Nfib,Adamts1,Heg1,Gamt,Ltbp3,Lfng,Adgrg6,Bmp1,Gpc6,Nbl1,Parva,Plxnd1,Zmiz1,Pbx1,Fam20c,Csf1,Lrrk2,Celsr2,Meis2,Fjx1,Efemp2,Fgfrl1,Mfsd2a,Hipk2,Smarcd3,Thra,Pam,Fzd3,Lrp4,Pkd1,Atrnl1,Foxj1,Myo6,Olfm1,Myc,Chst11,Vax2,Ndst1,Spry1,Tdrd7,Sox4,Wnt7b,Robo1,Hey1,Ddr1,Lrig1,Jun,Ash1l,Nab2,Ntn1,Atrn,Abi2,Npnt,Slc4a2,Fat1,Eya1,Maged1,Notch1,Nf1,Fzd2,Twist1,Bmpr2,Id…
GOBP_REGULATION_OF_SYNAPTIC_TRANSMISSION_GLUTAMATERGIC	1.9	0.0091	26	Serpine2,Cdh2,Cacng4,Cacng8,Lrrk2,Atp1a2,Ophn1,Stxbp1,Nlgn2,Glul,Dgkz
GOBP_HEAD_DEVELOPMENT	1.9	0.0041	479	Bcan,Nes,Serpine2,Cdh2,Mt3,Adgrg1,Zeb1,Egfr,Abat,Plxna2,Nfib,Slc38a3,Fzd4,Atp1b2,Fyn,Irs2,Tmem108,Sox3,Zmiz1,Ckb,Pbx1,Nnat,App,Pou3f1,Lrrk2,Celsr2,Igf1r,Meis2,Arnt2,Dpysl2,Mfsd2a,Wls,Synj2,Fzd3,Atp1a2,Foxj1,Myc,Vax2,Ndst1,Nin,Eml1,Wnt7b,Robo1,Rtn4rl1,Nrgn,Ophn1,Rora,Top2b,Ppp3ca,Pou6f1,Ppp1r9b,Atrn,Cdk5rap2,Adgrl2,Pfkfb3,Cxcr4,Axl,Atp2b1,Notch1,Nf1,Srgap2,Gsk3b,Rapgef2,Nlgn2,Arhgap35,Dock7,Tulp3,…
GOBP_REGULATION_OF_NEUROTRANSMITTER_LEVELS	1.9	0.0041	105	Prkcb,Cspg5,Nrxn2,Bche,Abat,Syt11,Slc1a3,Lrrk2,P2ry1,Pfn2,Atp1a2,Rab3a,Slc6a1,Grik5,Daglb,Stx1b,Sv2a,Cask,Stxbp1,Nf1,Gsk3b,Syt12,Adcy1,Bace1,Flot1,Itgb1,Pde1b,P2rx7,Asic1,Vamp2,Rab3b,Synj1,Ppt1,Stxbp5,Pip5k1c
GOBP_POLYSACCHARIDE_METABOLIC_PROCESS	1.9	0.0041	61	Chst7,Irs2,Ndst1,Ppp1r3c,B4gat1,Gsk3b,Gbe1,Akt1,Hs2st1,Gal3st3,Ugp2,Gyg,Sorbs1,Ndst2,Phkb,Pygm,Epm2aip1,Insr,Nr1d1,Ext1,Phka1,Agl,Ppp1r2,Prkag2,Il6st,Nfkb1,Akt2,Pfkm,Ext2,Dyrk2,Gaa,Cltc
GOBP_NEPHRON_MORPHOGENESIS	1.9	0.0067	32	Fgf1,Pbx1,Pkd1,Myc,Npnt,Eya1,Maged1,Stat1,Irx2,Ilk,Smo,Gli3,Ahi1,Ctnnbip1,Six1,Hes1,Pkd2,Lzts2
GOBP_VESICLE_MEDIATED_TRANSPORT_IN_SYNAPSE	1.9	0.0041	120	Cdh2,Pld1,Nsg1,Prkcb,Cspg5,Lrrk2,P2ry1,Synj2,Pfn2,Rab3a,Ophn1,Grik5,Bin1,Stx1b,Sv2a,Cask,Stxbp1,Gsk3b,Syt12,Nlgn2,Amph,Ston1,Adcy1,Bace1,Arc,P2rx7,Vamp2,Rab3b,Gripap1,Snap91,Synj1,Stxbp5,Pip5k1c,Itsn1,Efnb2,Brsk2,Ppp3cc,Clstn1,Stx2,Dnajc5,Prepl,Psen1,Rap1a,Pld2,Rap1b,Stx4a,Pten,Vamp4,Btbd9,Actg1,Dvl1,Itsn2,Dtnbp1,Brsk1,Dnm2,Ap3d1,Cyfip1,Syp
GOBP_POSITIVE_REGULATION_OF_ION_TRANSPORT	1.9	0.0041	113	Ank2,Cx3cl1,Abat,Slc38a3,Gstm7,Atp1b2,Cacng4,Stim2,Cacna2d1,P2ry1,Slc12a2,Tcaf1,Ano6,Slc6a1,Atp2b1,Cask,Stxbp1,Akt1,Orai1,Ifngr2,F2r,Itgb1,Ephb2,Ehd3,Slc6a9,Arc,Abl1,Cxcl12,Amigo1,Stk39,P2rx7,Hspa2,Scn1b,Tmsb4x,Rab3b,Alg10b,Akap9,Sri,Wnk1,P2rx3,Chp1,Wnk2,Pkd2,Ahcyl1,Psen1,Trpc1,Flna
GOBP_CELL_SUBSTRATE_ADHESION	1.9	0.0041	203	Cspg5,Limch1,Cx3cl1,Sned1,Fzd4,Atp1b2,Pik3r1,Emilin1,Prex1,Parva,Col16a1,Gas6,Csf1,Efemp2,Map4k4,Epdr1,Itga9,Fbln2,Pkd1,Coro2b,Atrnl1,Spry4,Itgav,Dock1,Bves,Ptprj,Ddr1,Cdkn2a,Atrn,Adam9,Npnt,Axl,Phldb2,Cask,Notch1,Nf1,Srgap2,Ptpra,Gsk3b,Wdpcp,Peak1,Adamts9,Ttyh1,Rac1,Ptk2,Jak2,Ccl25,Clasp1,Smad3,Dag1,Itgb1,Tmem8b,Ilk,Lamc1,Sorbs1,Abl1,Dusp3,Vcl,Jam3,Sgce,Bcr,Zyx,Arhgef7,Tesk1,Dab2,Lamb2,St6gal1,P…
GOBP_POSITIVE_REGULATION_OF_STEROID_BIOSYNTHETIC_PROCESS	1.9	0.012	11	Fgf1,Igf1r,Scap,Adm,Srebf1,Dab2,Stard4,Nr1d1,Por
GOBP_POSITIVE_REGULATION_OF_AMINE_TRANSPORT	1.9	0.0094	17	Abat,Slc38a3,Slc12a2,Slc6a1,Stxbp1,Itgb1,Cxcl12,Kcnb1,P2rx7,Rab3b
GOBP_HOMOPHILIC_CELL_ADHESION_VIA_PLASMA_MEMBRANE_ADHESION_MOLECULES	1.9	0.0089	35	Pcdhgc3,Cdh2,Cdh4,Celsr2,Pkd1,Robo1,Igsf21,Fat1,Pcdh1,Plxnb2,Itgb1,Sdk2,Ptprg,Pcdhga1,Amigo1,Nptn,Obsl1,Clstn1,Nexn,Palld,Tenm3
GOBP_ADENYLATE_CYCLASE_MODULATING_G_PROTEIN_COUPLED_RECEPTOR_SIGNALING_PATHWAY	1.9	0.0041	64	Adgrg1,Adgrg6,Gnao1,Adcy6,Prkca,P2ry1,Gpr161,Crtc3,Calca,Ptger1,Adgrl2,Gnas,Adgrb2,Rapgef2,Pde2a,Gnaq,Adgrb1,Akap13,Adcy1,Gnaz,Adm,Gna12,Grk5,Psap,Prkacb,Gna11
GOBP_REGULATION_OF_NEUROBLAST_PROLIFERATION	1.9	0.011	18	Cx3cl1,Lrrk2,Smarcd3,Fzd3,Notch1,Nf1,Smo,Gli3
GOBP_CELLULAR_RESPONSE_TO_NITROGEN_COMPOUND	1.9	0.0041	398	Plat,Mt3,Nsg1,Rab31,Gpd1,Prkcb,Zeb1,Egfr,Rhoq,Pik3r3,Gstm7,Sesn3,Gnao1,Pik3r1,Fyn,Adcy6,Irs2,Col16a1,Slc1a3,Egr1,App,Vim,Lrrk2,Lyn,Igf1r,Lrp1,Cacna2d1,P2ry1,Grb14,Soga1,Myc,Tns2,Nsmf,Ptger1,Capn2,Pdk2,Jun,Gpr173,Rab8b,Pid1,Myo5a,Cpeb4,Ppp1r9b,Rapgef3,Prnp,Rab13,Atp2b1,Gnb5,Gnas,Ptpra,Gsk3b,Tbc1d4,Rapgef2,Pip4k2a,Pik3r2,Pde2a,Stat5b,Casq2,Tmem38a,Slc27a1,Gnaq,Inhbb,Stat1,Ptk2,Jak2,Akt1,Apc,Rela,St…
GOBP_NEUROPEPTIDE_SIGNALING_PATHWAY	1.9	0.0072	13	Cpe,Sorcs2,Calca,Sort1,Rapgef2,Glrb,Rela
GOBP_REGULATION_OF_SYNAPTIC_PLASTICITY	1.9	0.0041	106	Plat,Serpine2,Nsg1,Sorcs2,Cx3cl1,Dlg4,App,Map1a,Plk2,Camk2b,Rab3a,Nsmf,Nrgn,Dbn1,Prnp,Stxbp1,Nf1,Gsk3b,Syt12,Rapgef2,Crtc1,Adgrb1,Adcy1,Ncstn,Ephb2,Sipa1l1,Mecp2,Syngap1,Arc,Abl1,Kcnb1,Mpp2,Baiap2,Map1b,Vamp2,Calb2,Nptn,Ncdn,P2rx3,Stau2,Stau1
GOBP_COLLAGEN_FIBRIL_ORGANIZATION	1.9	0.0068	27	Bmp1,Emilin1,Ddr2,Efemp2,Adamts14,Adamts7,Nf1,P3h4,Pxdn,Fkbp10,Col5a1,Serpinh1,Aebp1,Ext1,Plod3,Rb1,Col5a3
GOBP_POSITIVE_REGULATION_OF_EXTRACELLULAR_MATRIX_ORGANIZATION	1.9	0.007	17	Emilin1,Ddr2,Efemp2,Phldb2,Phldb1,Clasp1,Smad3,Dag1,Abl1,Fscn1,Rb1
GOBP_SENSORY_ORGAN_DEVELOPMENT	1.9	0.0041	262	Nes,Tspan12,Gdf11,Zeb1,Sall2,Sh3pxd2b,Egfr,Fzd4,Sox3,Pbx1,Vim,Meis2,Fjx1,Mfsd2a,Hipk2,Smarcd3,Fzd3,Spred3,Myo6,Adam10,Slc25a25,Vax2,Spry1,Tdrd7,Wnt7b,Cryab,Ddr1,Lrig1,Jun,Ntn1,Abi2,Fat1,Eya1,Atp2b1,Smoc1,Notch1,Nf1,Fzd2,Twist1,Bmpr2,Arhgap35,Sox11,Wdpcp,Spred1,Hipk1,Notch2,Trip11,Mfn2,Tulp3,Naglu,Sipa1l3,Smad3,Cebpd,Chd7,Stat3,Meis3,Six5,Col5a1,Ephb2,Sdk2,Mapkapk2,Hoxa1,Cc2d2a,Serpinf1,Spred2,Cdk…
GOBP_REGULATION_OF_SYNCYTIUM_FORMATION_BY_PLASMA_MEMBRANE_FUSION	1.9	0.0098	11	Camk1,Capn2,Adam9,Rapgef3,Plekho1,Adgrb1,Flot1
GOBP_ASSOCIATIVE_LEARNING	1.9	0.0041	48	App,Map1a,Meis2,Atp1a2,Slc6a1,Nrgn,Rapgef3,Nf1,Tanc1,Itgb1,Elavl4,Mecp2,Syngap1,Pde1b,B4galt2,Abl1,Asic1,Fos,Tpbg,Nptn,Ppt1
GOBP_REGULATION_OF_SMOOTHENED_SIGNALING_PATHWAY	1.9	0.0041	57	Gas1,Serpine2,Gpr161,Ndst1,Rora,Tulp3,Chsy1,Crebbp,Dlg5,C2cd3,Sufu,Smo,Prkaca,Dync2h1,Prkacb,Fbxl17,Gli3,Ift140,Gas8,Megf8,Txndc15,Por,Ift122,Glis2,Stk36,Rpgrip1l,Rb1,Fgfr2,Ift172,Ttc21b,Rab34,Ttc23,Ptch1,Kif7,Mgrn1,Vcp,Tubd1,Fuz
GOBP_REGULATION_OF_AMINO_ACID_TRANSPORT	1.9	0.011	18	Abat,Slc38a3,Slc12a2,Atp1a2,Slc6a1,Sv2a,Stxbp1,Itgb1,P2rx7,Slc43a2
GOBP_TRANSFORMING_GROWTH_FACTOR_BETA_RECEPTOR_SIGNALING_PATHWAY	1.9	0.0041	119	Zeb1,Ltbp3,Emilin1,Cd109,Zmiz1,Hipk2,Lats2,Nrep,Spred3,Chst11,Ltbp1,Spry1,Bcl9l,Cdkn2b,Fut8,Smad5,Jun,Vasn,Adam9,Npnt,Sox11,Spred1,Lats1,Ptk2,Tgfbrap1,Smad3,Acvr1,Fam89b,Stat3,Itgb1,Crebbp,Snx25,Smad1,Spred2,Tgfbr3l,Zyx,Spry2,Fos,Tgfbr3,Dab2,Htra1,Glg1,Pxn,Smurf1,Thbs1,Bcl9,Sdcbp,Peg10,Adam17,Mtmr4,Dand5,Tab1,Bmpr1a,Furin,Ski,Fermt2
GOBP_REGULATION_OF_GLIOGENESIS	1.9	0.0041	47	Serpine2,Lyn,Myc,Cdkn2b,Bin1,Cxcr4,Notch1,Nf1,Tmem98,Sox11,Dag1,Sirt2,Zfp365,Il34,Cers2,Dusp10,Synj1,Nr1d1,Kdm4a,Dab1,Hes1,Prkch,Ldlr,Il6st
GOBP_NEGATIVE_REGULATION_OF_PROTEIN_LOCALIZATION_TO_NUCLEUS	1.9	0.0069	23	Pkia,Lats2,Maged1,Nf1,Tmem98,Gsk3b,Lats1,Sufu,Fbxo4,Mdfic,Chp1,Pkig,Lzts2,Otud7b
GOBP_REGULATION_OF_PRESYNAPSE_ORGANIZATION	1.9	0.0072	13	Gpc6,App,Il1rap,Farp1,Nlgn2,Gpc4,Lrfn3
GOBP_REGULATION_OF_EXTRACELLULAR_MATRIX_ORGANIZATION	1.9	0.0041	26	Tnfrsf1a,Emilin1,Ddr2,Efemp2,Lrp1,Ddr1,Phldb2,Notch1,Phldb1,Clasp1,Smad3,Dag1,Abl1,Aebp1,Fscn1
GOBP_NEGATIVE_REGULATION_OF_GLIOGENESIS	1.9	0.011	18	Cdkn2b,Notch1,Nf1,Tmem98,Sox11,Sirt2,Cers2,Dusp10,Nr1d1,Kdm4a,Dab1,Hes1,Ldlr,Ski
GOBP_CAMERA_TYPE_EYE_DEVELOPMENT	1.9	0.0041	161	Nes,Tspan12,Gdf11,Zeb1,Egfr,Fzd4,Vim,Fjx1,Mfsd2a,Hipk2,Smarcd3,Spred3,Slc25a25,Vax2,Spry1,Tdrd7,Wnt7b,Cryab,Jun,Abi2,Fat1,Atp2b1,Nf1,Twist1,Bmpr2,Arhgap35,Sox11,Wdpcp,Spred1,Hipk1,Notch2,Mfn2,Tulp3,Naglu,Smad3,Chd7,Six5,Ephb2,Sdk2,Cc2d2a,Serpinf1,Spred2,Cdkn1b,Gli3,Ahi1,Spry2,Nphp4,Clic4,Ift140,Dll1,Obsl1,Lamb2,Ttc8,Frs2,Ift122,Jag1,Crybg3,Man2a1,Rpgrip1l,Wnt5b,Smarca4,Psen1,Mertk,Ring1,Ski,Tenm3…
GOBP_REGULATION_OF_OSTEOBLAST_DIFFERENTIATION	1.9	0.0041	72	Ddr2,Crim1,Fam20c,Rassf2,Limd1,Hdac7,Wnt7b,Prkd1,Smad5,Npnt,Smoc1,Notch1,Twist1,Bmpr2,Id3,Sox11,Lrp3,Ptk2,Smad3,Acvr1,Cebpd,Ilk,Sufu,Prkaca,Smad1,Cebpa,Gli3,Wwtr1,Ctnnbip1,Axin2
GOBP_REGULATION_OF_CELL_DEVELOPMENT	1.9	0.0041	289	Map2,Serpine2,Mt3,Cdh4,Cspg5,Cx3cl1,Plxna2,Tnfrsf1a,Prex1,Plxnd1,Metrn,Lrrk2,Lyn,Smarcd3,Fzd3,Lrp4,Spry4,Camk2b,Myc,Nin,Dock1,Robo1,Hey1,Cdkn2b,Dbn1,Rfx3,Ulk2,Bin1,Ppp3ca,Npr2,Trib1,Ntn1,Dip2b,Cxcr4,Notch1,Plxnc1,Nf1,Tmem98,Gsk3b,Bmpr2,Adnp,Cux1,Rapgef2,Sox11,Notch2,Dock7,Rac1,Akt1,Lrp8,Sema5b,Sema4c,Ctdsp1,Dag1,Chd7,Plxnb2,Sirt2,Ptprs,Ephb2,Syngap1,Pak3,Ilk,Abl1,Smo,Sema3f,Cxcl12,Amigo1,Vcl,Plxn…
GOBP_NEGATIVE_REGULATION_OF_GLUCOSE_TRANSMEMBRANE_TRANSPORT	1.9	0.0072	11	Prkcb,Pea15a,Myc,Pid1,Fabp5
GOBP_POSITIVE_REGULATION_OF_SMALL_GTPASE_MEDIATED_SIGNAL_TRANSDUCTION	1.9	0.0067	32	Adgrg1,Itpkb,Kitl,Csf1,Map4k4,Itgav,Robo1,Notch1,Notch2,Rac1,Akap13,F2r,Auts2,Mapre2,Sos2
GOBP_SMALL_GTPASE_MEDIATED_SIGNAL_TRANSDUCTION	1.9	0.0041	361	Vav3,Pld1,Cdc42ep1,Rgl1,Arhgap18,Adgrg1,Arhgef9,Itpkb,Rhoq,Chn2,Rasa3,Heg1,Prex1,Kitl,Plce1,Csf1,Arhgef4,Map4k4,Plk2,Trio,Arhgef40,Srgap3,Spry4,Itgav,Dock3,Dock1,Spry1,Robo1,Ophn1,Prkd1,Cdkn2a,Cyth1,Farp2,Jun,Arhgap26,Cbl,Ntn1,Rapgef3,Abi2,Arhgef12,Rhobtb1,Notch1,Sipa1l2,Nf1,Srgap2,Rhobtb3,Rhog,Arhgap42,Iqsec2,Rapgef2,Arhgap35,Gbf1,Rab39b,Notch2,Mfn2,Dock7,Stambp,Prex2,Rac1,Sipa1l3,Rtkn,Akap13,Do…
GOBP_SENSORY_PERCEPTION_OF_PAIN	1.9	0.0041	28	Fyn,P2ry1,Lxn,Calca,Fabp5,Cxcr4,Mgll,Nlgn2,F2r,Bace1,Mecp2,Cxcl12,P2rx7,Ndn,Nr2f6,P2rx3
GOBP_RESPONSE_TO_ALKALOID	2	0.0041	55	Bche,Pea15a,Abat,Gstm7,Slc1a3,Cacng4,Slc6a1,Ppp1r9b,Cxcr4,Casq2,Tmem38a,Smpd1,Srr,Elavl4,Casp7,Fadd,Ghr,Dnmt3a,Bcl2l1,Hes1
GOBP_REGULATION_OF_SMALL_GTPASE_MEDIATED_SIGNAL_TRANSDUCTION	2	0.0041	204	Vav3,Arhgap18,Adgrg1,Arhgef9,Itpkb,Chn2,Rasa3,Heg1,Prex1,Kitl,Plce1,Csf1,Arhgef4,Map4k4,Trio,Arhgef40,Srgap3,Spry4,Itgav,Dock3,Spry1,Robo1,Ophn1,Cyth1,Arhgap26,Cbl,Arhgef12,Notch1,Sipa1l2,Nf1,Srgap2,Arhgap42,Iqsec2,Arhgap35,Gbf1,Notch2,Mfn2,Stambp,Prex2,Rac1,Sipa1l3,Akap13,Arhgef10l,Arhgap21,F2r,Chn1,Ralgps2,Flot1,Itgb1,Ephb2,Sipa1l1,Syngap1,Auts2,Abl1,Arhgef2,Cadm4,Arhgef10,Dennd1a,Cdc42se1,Sipa…
GOBP_CARDIAC_ATRIUM_DEVELOPMENT	2	0.0043	16	Ank2,Heg1,Igf1r,Sox4,Notch1,Bmpr2,Notch2,Acvr1,Smo
GOBP_REGULATION_OF_BIOMINERALIZATION	2	0.0041	39	Ltbp3,Ddr2,Gas6,Fam20c,Ano6,Hey1,Ank,Slc4a2,Atp2b1,Notch1,Twist1,Bmpr2,Smad3,Acvr1,Sgms2,Fzd9,Pkdcc,P2rx7
GOBP_DOPAMINE_RECEPTOR_SIGNALING_PATHWAY	2	0.0041	25	Nsg1,Gnao1,Adcy6,Lrrk2,Ptger1,Gnb5,Gnas,Gsk3b,Ncstn,Gna11,Nsg2
GOBP_RETINA_MORPHOGENESIS_IN_CAMERA_TYPE_EYE	2	0.0041	23	Tspan12,Fjx1,Mfsd2a,Hipk2,Hipk1,Naglu,Sdk2,Ahi1,Dll1,Obsl1,Ttc8,Man2a1,Rpgrip1l
GOBP_HEART_VALVE_DEVELOPMENT	2	0.0041	33	Tnfrsf1a,Emilin1,Fgfrl1,Olfm1,Sox4,Robo1,Hey1,Notch1,Twist1,Bmpr2,Pde2a,Adamts9,Notch2,Acvr1,Eln,Jag1,Hectd1,Rb1,Bmpr1a,Rock2,Zfpm1
GOBP_CELL_JUNCTION_ASSEMBLY	2	0.0041	209	Ank2,Cdh2,Nrxn2,Lrrn1,Limch1,Heg1,Dner,Gpc6,Col16a1,Plxnd1,App,Prkca,Il1rap,Map4k4,Lrp4,Coro2b,Hdac7,Gap43,Farp1,Ptprj,Ophn1,Lhfpl4,Mpdz,Pdlim5,Ntn1,Rab13,Phldb2,Ptpra,Adnp,Rapgef2,Nlgn2,Wdpcp,Peak1,Hipk1,Adgrb1,Rac1,Ptk2,Apc,Clasp1,Smad3,Plxnb2,Tjp1,Flot1,Ephb2,Sdk2,Mecp2,Dlg5,Lamc1,Sorbs1,Abl1,Prkaca,Gpc4,Lrrc24,Dusp3,Gabrb3,Amigo1,Vcl,Plxnb1,Fbf1,Jam3,Bcr,Tln1,Lrfn3,Nphp4,Map1b,Arhgef7,Dst,Six…
GOBP_POSITIVE_REGULATION_OF_NERVOUS_SYSTEM_DEVELOPMENT	2	0.0041	151	Serpine2,Cdh4,Lrrn1,Cx3cl1,Plxna2,Plxnd1,Metrn,Lyn,Il1rap,Smarcd3,Fzd3,Camk2b,Myc,Nin,Robo1,Dbn1,Bin1,Ntn1,Cxcr4,Notch1,Plxnc1,Bmpr2,Adnp,Cux1,Nlgn2,Sox11,Adgrb1,Lrp8,Dag1,Plxnb2,Ephb2,Pak3,Dlg5,Smo,Cxcl12,Lrrc24,Amigo1,Plxnb1,Serpinf1,Gli3,Zfp365,Baiap2,Map1b,Il34,Cdkl5,Tpbg,Nptn,Synj1,Obsl1,Megf8,Rab21,Stau2,Macf1,Hes1,Trim32,Clstn1,Prkch,Man2a1,Cux2,Rnd2,Il6st,Cdkl3,Map6
GOBP_RESPONSE_TO_TRANSFORMING_GROWTH_FACTOR_BETA	2	0.0041	148	Zeb1,Ltbp3,Emilin1,Fyn,Cd109,Zmiz1,Igf1r,Hipk2,Lats2,Nrep,Spred3,Chst11,Ltbp1,Spry1,Bcl9l,Cdkn2b,Fut8,Smad5,Jun,Vasn,Adam9,Npnt,Fndc4,Sox11,Spred1,Pde2a,Lats1,Ptk2,Tgfbrap1,Smad3,Acvr1,Fam89b,Stat3,Itgb1,Nr3c1,Crebbp,Snx25,Abl1,Smad1,Zfp36l2,Spred2,Tgfbr3l,Zyx,Spry2,Fos,Tgfbr3,Dab2,Htra1,Glg1,Pxn,Smurf1,Thbs1,Bcl9,Lims1,Pak2,Sdcbp,Mapk7,Peg10,Adam17,Zfp36l1,Mtmr4,Dand5,Tab1,Bmpr1a,Furin,Ski,Fgfr2…
GOBP_CENTRAL_NERVOUS_SYSTEM_DEVELOPMENT	2	0.0041	592	Bcan,Map2,Nes,Serpine2,Cdh2,Mt3,Gdf11,Adgrg1,Zeb1,Egfr,Cdkn2c,Abat,Plxna2,Nfib,Mxra8,Dner,Slc38a3,Fzd4,Atp1b2,Fyn,Irs2,Tmem108,Sox3,Zmiz1,Ckb,Pbx1,Nnat,App,Vim,Pou3f1,Lrrk2,Celsr2,Lmo4,Lyn,Igf1r,Meis2,Arnt2,Dpysl2,Tnfrsf21,Lrp1,Mfsd2a,Wls,Trio,Synj2,Atn1,Pam,Marcks,Fzd3,Pkd1,Atp1a2,Foxj1,Myc,Vax2,Ndst1,Nin,Eml1,Sox4,Wnt7b,Robo1,Rtn4rl1,Nrgn,Ophn1,Rora,Top2b,Bin1,Ppp3ca,Nav2,Ifngr1,Pou6f1,Ppp1r9b,…
GOBP_TRANSMEMBRANE_RECEPTOR_PROTEIN_SERINE_THREONINE_KINASE_SIGNALING_PATHWAY	2	0.0041	197	Gdf11,Zeb1,Ltbp3,Emilin1,Nbl1,Cd109,Crim1,Zmiz1,Egr1,Vim,Ppm1l,Lrp1,Hipk2,Lats2,Nrep,Spred3,Chst11,Ltbp1,Spry1,Bcl9l,Cdkn2b,Fut8,Smad5,Jun,Vasn,Adam9,Npnt,Rgmb,Notch1,Bmpr2,Sox11,Spred1,Notch2,Inhbb,Lats1,Ptk2,Jak2,Tgfbrap1,Smad3,Acvr1,Fam89b,Stat3,Itgb1,Zfp128,Crebbp,Snx25,Ilk,Abl1,Hfe,Dact1,Smad1,Trf,Spred2,Fbxl15,Tgfbr3l,Zyx,Spry2,Wwtr1,Neo1,Fos,Tgfbr3,Dab2,Zfp423,Megf8,Htra1,Ext1,Glg1,Lnpep,H…
GOBP_FOREBRAIN_CELL_MIGRATION	2	0.0067	37	Adgrg1,Egfr,Zmiz1,Lrrk2,Robo1,Cxcr4,Axl,Srgap2,Fut10,Lrp8,Syne2,Cxcl12,Gli3,Dab1,Dab2ip,Psen1,Lamb1,Ccdc141,Ogdh
GOBP_NEURAL_RETINA_DEVELOPMENT	2	0.0041	27	Tspan12,Fjx1,Hipk2,Smarcd3,Atp2b1,Hipk1,Naglu,Sdk2,Ahi1,Obsl1,Ttc8,Rpgrip1l,Smarca4,Psen1
GOBP_REGULATION_OF_OSSIFICATION	2	0.0041	52	Ltbp3,Ddr2,Pbx1,Fam20c,Csf1,Lrp4,Ano6,Calca,Ank,Kremen1,Atp2b1,Notch1,Twist1,Bmpr2,Sox11,Chsy1,Smad3,Acvr1,Sgms2,Dhrs3,Fzd9,Pkdcc,P2rx7,Tob2,Ptpn11,Gfra4
GOBP_CALCIUM_ION_TRANSMEMBRANE_TRANSPORT	2	0.0041	137	Ank2,Cx3cl1,Rasa3,Gstm7,Fyn,Gas6,Cacng4,Ubash3b,Cacng8,Lyn,Stim2,Slc25a23,Cacna2d1,Ncs1,Pkd1,Atp1a2,Itgav,Slc25a25,Ano6,Orai2,Prkd1,Bin1,Cacna1h,Cachd1,Prnp,Atp2b1,Gnb5,Tpcn1,Casq2,Tmem38a,Mcur1,Orai1,Chd7,Anxa6,F2r,Ehd3,Panx1,Micu1,Abl1,Hrc,Prkaca,P2rx7,Hspa2,Asic1
GOBP_FEEDING_BEHAVIOR	2	0.0041	25	Apln,Fyn,App,P2ry1,Cntfr,Calca,Stat3,Sgip1,Fos,Cpt1a,Ttc21b,Usp46,Ubr3,Bbip1
GOBP_HEART_VALVE_MORPHOGENESIS	2	0.0041	26	Emilin1,Fgfrl1,Olfm1,Sox4,Robo1,Hey1,Notch1,Twist1,Bmpr2,Adamts9,Notch2,Acvr1,Eln,Jag1,Rb1,Bmpr1a,Rock2,Zfpm1
GOBP_NEURON_PROJECTION_GUIDANCE	2	0.0041	118	Cdh4,Plxna2,Nfib,Ncam1,Fyn,Plxnd1,App,Dpysl2,Etv1,Trio,Boc,Fzd3,Gap43,Robo1,Ophn1,Ntn1,Notch1,Plxnc1,Bmpr2,Rhog,Arhgap35,Klf7,Notch2,Fez1,Rac1,Ptk2,Sema5b,Sema4c,Dag1,Plxnb2,Chn1,Ephb2,Smo,Sema3f,Cxcl12,Plxnb1,Efnb1,Gli3,Erbb2,Scn1b,Ece1,Neo1,Nptn,Notch3,Lamb2,Megf8,Ext1,Ttc8,Efnb2,Mycbp2,Rps6ka5,Nfasc,Ryk,Sema3c,Nexn,Palld,Gbx2
GOBP_REGULATION_OF_GLUCOSE_TRANSMEMBRANE_TRANSPORT	2	0.0041	42	Prkcb,Rhoq,Pea15a,Pik3r1,Irs2,Clip3,Myc,Mef2a,Opn3,Pid1,Fabp5,Akt1,Sorbs1,Stxbp4,Ptpn11,Insr
GOBP_CARTILAGE_DEVELOPMENT	2	0.0041	80	Zeb1,Pbxip1,Nfib,Ltbp3,Bmp1,Creb3l2,Thra,Pkd1,Chst11,Wnt7b,Smad5,Trps1,Adamts7,Bmpr2,Snx19,Trip11,Chsy1,Sulf2,Smad3,Anxa6,Pkdcc,Fgfr3,Smad1,Gli3,Ptpn11,Serpinh1,Mboat2,Axin2,Gpld1,Arid5a,Satb2,Ghr,Ext1,Glg1,Por,Eif2ak3,Ecm1,Mef2d,Tapt1,Wnt5b,Ddrgk1
GOBP_REGULATION_OF_ANATOMICAL_STRUCTURE_MORPHOGENESIS	2	0.0041	554	Map2,Fgf1,Tspan12,Cdh2,Tnik,Mt3,Cdc42ep1,Arhgap18,Prkcb,Cdh4,Cspg5,Rhoq,Vash1,Plxna2,Adamts1,Lfng,Fzd4,Ust,Emilin1,Fyn,Gpc6,Prex1,Parva,Plxnd1,Kif1a,Dlg4,Metrn,Prkca,Csf1,Lrrk2,Celsr2,Mfsd2a,Hipk2,Plk2,Ets1,P2ry1,Fzd3,Lrp4,Slc12a2,Limd1,Spry4,Foxj1,Camk2b,Nin,Dock1,Spry1,Bcl9l,Bves,Robo1,Nsmf,Myh14,Sh3kbp1,Grip1,Fam171a1,Prkd1,Dbn1,Ulk2,Pdlim5,Ppp3ca,Epn2,Pid1,Ntn1,Dip2b,Rapgef3,Abi2,Cxcr4,Phldb2…
GOBP_AORTA_MORPHOGENESIS	2	0.0042	18	Efemp2,Lrp1,Sox4,Hey1,Eya1,Notch1,Adamts9,Fkbp10,Chd7,Six1,Sec24b,Hes1,Efnb2,Jag1
GOBP_RESPONSE_TO_DOPAMINE	2	0.0067	37	Nsg1,Gnao1,Adcy6,Lrrk2,Ptger1,Gnb5,Gnas,Gsk3b,Ncstn,Gnaz,Abl1,Gna11,Nsg2
GOBP_REGULATION_OF_AXONOGENESIS	2	0.0041	100	Map2,Cdh2,Mt3,Cdh4,Plxna2,Ust,Plxnd1,Metrn,Lrp4,Nin,Robo1,Dbn1,Ulk2,Ntn1,Dip2b,Plxnc1,Gsk3b,Bmpr2,Adnp,Arhgap35,Sema5b,Sema4c,Plxnb2,Chn1,Ptprs,Ephb2,Sipa1l1,Syngap1,Pak3,Sema3f,Cxcl12,Amigo1,Plxnb1,Trim46,Map1b,Cdkl5,Megf8,Dab1,Macf1,Spg20,Brsk2,Pak2,Rnd2,Ryk,Cdkl3,Sema3c,Psen1,Map6
GOBP_PERIPHERAL_NERVOUS_SYSTEM_DEVELOPMENT	2	0.0067	37	Adgrg6,Pmp22,Pou3f1,Etv1,Slc5a3,Nab2,Nf1,Adgrb2,Adgrb1,Akt1,Dag1,Nab1,Sirt2,Gpc1,Ilk,Arhgef10,Erbb2,Lamb2,Scn8a,Nfasc,Akt2,Ski
GOBP_ASTROCYTE_DIFFERENTIATION	2	0.0041	39	Serpine2,Mt3,App,Vim,Lrp1,Bin1,Ifngr1,Notch1,Nf1,Stat3,Abl1,Smo,Ptpn11,Dll1,Nr1d1,Lamb2,Kdm4a,Dab1,Hes1,Ldlr,Il6st,Psen1,Ttc21b,Id2
GOBP_TRANSMEMBRANE_RECEPTOR_PROTEIN_TYROSINE_KINASE_SIGNALING_PATHWAY	2	0.0041	342	Plat,Apln,Igfbp3,Fgf1,Tspan12,Igfbp4,Mt3,Prkcb,Hip1,Egfr,Rhoq,Pik3r3,Fzd4,Sesn3,Col4a5,Pik3r1,Emilin1,Fyn,Irs2,Tmem108,Plce1,Ddr2,Crim1,Ubash3b,Fam20c,Csf1,Nck2,Lyn,Igf1r,Fgfrl1,Lrp1,Grb14,Rassf2,Spry4,Soga1,Socs5,Ndst1,Tns2,Spry1,Robo1,Sort1,Ptprj,Prkd1,Reps2,Ddr1,Pdk2,Epn2,Pid1,Cbl,Axl,Ptpra,Gsk3b,Mvb12b,Rapgef2,Pip4k2a,Pik3r2,Stat5b,Rac1,Ptk2,Jak2,Akt1,Apc,Sulf2,Ccdc88a,Stat3,Sirt2,Chn1,Mpzl1,…
GOBP_POSITIVE_REGULATION_OF_CELL_PROJECTION_ORGANIZATION	2	0.0041	223	Cdc42ep1,Cdh4,Rhoq,Cx3cl1,Plxna2,Fzd4,Atp1b2,Pik3r1,Fyn,Plce1,Plxnd1,Creb3l2,Dlg4,Metrn,Lyn,Igf1r,Camk2b,Nin,Camk1,Robo1,Grip1,Prkd1,Dbn1,Rab8b,Ntn1,Abi2,Mark4,Vldlr,Plxnc1,Gsk3b,Bmpr2,Adnp,Cux1,Rapgef2,Arhgap35,Crtc1,Fez1,Rac1,Lrp8,Apc,Ccdc88a,Cdc42ep2,Kidins220,Dvl3,Plxnb2,Ephb2,Elavl4,Pak3,Auts2,Abl1,Cxcl12,Amigo1,Plxnb1,Serpinf1,P2rx7,Dzip1,Scn1b,Kctd17,Baiap2,Map1b,Arhgef7,Cdkl5,Abl2,Nptn,Ob…
GOBP_REGULATION_OF_NEUROGENESIS	2	0.0041	217	Map2,Serpine2,Mt3,Cdh4,Cx3cl1,Plxna2,Plxnd1,Metrn,Lyn,Smarcd3,Fzd3,Lrp4,Camk2b,Myc,Nin,Robo1,Hey1,Cdkn2b,Dbn1,Ulk2,Bin1,Ppp3ca,Ntn1,Dip2b,Cxcr4,Notch1,Plxnc1,Nf1,Tmem98,Bmpr2,Adnp,Cux1,Rapgef2,Sox11,Dock7,Lrp8,Sema5b,Sema4c,Ctdsp1,Dag1,Chd7,Plxnb2,Sirt2,Ptprs,Ephb2,Syngap1,Pak3,Smo,Sema3f,Cxcl12,Amigo1,Plxnb1,Serpinf1,Hook3,Gli3,Zfp365,Hes6,Trim46,Baiap2,Dnajb11,Map1b,Il34,Cers2,Cdkl5,Dusp10,Nptn…
GOBP_CONNECTIVE_TISSUE_DEVELOPMENT	2	0.0041	121	Zeb1,Sh3pxd2b,Pbxip1,Nfib,Ltbp3,Bmp1,Creb3l2,Egr1,Csf1,Thra,Pkd1,Slc25a25,Chst11,Wnt7b,Smad5,Dyrk1b,Trps1,Adamts7,Notch1,Bmpr2,Snx19,Klf7,Trip11,Chsy1,Sulf2,Smad3,Anxa6,Col5a1,Pkdcc,Fgfr3,Smad1,Gli3,Acat1,Ptpn11,Serpinh1,Mboat2,Axin2,Gpld1,Arid5a,Satb2,Ghr,Ext1,Glg1,Por,Fto,Eif2ak3,Ecm1,Slc39a13,Spg20,Mef2d,Tapt1,Wnt5b,Pik3ca,Ddrgk1
GOBP_BEHAVIOR	2	0.0041	286	Apln,Nrxn2,Egfr,Bche,Abat,Syt11,Fzd4,Atp1b2,Fyn,2510009E07Rik,Slc1a3,Dlg4,Egr1,App,Map1a,Lrrk2,Meis2,Etv1,Mfsd2a,Hipk2,Plk2,P2ry1,Thra,Atp1a2,Cntfr,Ptgds,Slc6a1,Tmod2,Calca,Nrgn,Myh14,Ank,Capn2,Nav2,Ppp1r9b,Rapgef3,Prnp,Vldlr,Nf1,Vwa1,Adnp,Glrb,Nlgn2,Crtc1,Amfr,Prex2,Naglu,Akt1,Atp8a1,Pja2,Adcy1,Tanc1,Chd7,Stat3,Ncstn,Itgb1,Ephb2,Elavl4,Mecp2,Fzd9,Syngap1,Pde1b,B4galt2,Npc1,Arc,Abl1,Camk2n1,Hoxa1…
GOBP_RETINA_LAYER_FORMATION	2	0.0072	12	Tspan12,Fjx1,Hipk2,Hipk1,Sdk2,Ahi1,Obsl1
GOBP_G_PROTEIN_COUPLED_RECEPTOR_SIGNALING_PATHWAY	2	0.0041	243	Apln,Cpe,Sorcs2,Adgrg1,Cx3cl1,Fzd4,Adgrg6,Gnao1,Rgs16,Prex1,Adcy6,Plce1,Prkca,Celsr2,Gprc5b,P2ry1,Fzd3,Atrnl1,Gpr161,Crtc3,Gap43,Gpr162,Tmod2,Calca,Sort1,Ptger1,Gng12,Daglb,Gpr173,Opn3,Ppp1r9b,Adgrl2,Cxcr4,Arhgef12,Gnb5,Rnf157,Gnas,Fzd2,Adgrb2,Mgll,Rapgef2,Glrb,Pde2a,Gnaq,Adgrb1,Tulp3,Prex2,Rac1,Jak2,Akt1,Akap13,Ccl25,Adcy1,Gng7,Gpr63,Rela,F2r,Gnaz,Adm,Fzd9,Gna12,Grk5,Xpr1,Smo,Pde3b,Cxcl12,Rgs12,…
GOBP_REGULATION_OF_NEURON_DIFFERENTIATION	2	0.0041	97	Gdf11,Zeb1,Tcf4,Nbl1,Sox3,Pbx1,App,Lrrk2,Tcf12,Cdon,Dpysl2,Gprc5b,Nrep,Hey1,Gdpd5,Bin1,Cdk5rap2,Eya1,Notch1,Gsk3b,Sox11,Fez1,Ctdsp1,Spag9,Fgfr1,Arhgef2,Cxcl12,Bend6,Gli3,Ncoa1,Map1b,Kctd11,Six1,Dll1,Notch3,Kdm4a,Mib1,Dab1,Hes1,Trim32,Jag1,Hmg20a
GOBP_RESPONSE_TO_GROWTH_FACTOR	2	0.0041	396	Apln,Gas1,Fgf1,Tspan12,Mt3,Prkcb,Zeb1,Egfr,Ltbp3,Fzd4,Emilin1,Fyn,Nbl1,Dusp6,Tmem108,Cd109,Crim1,Zmiz1,Egr1,App,Gas6,Fam20c,Igf1r,Meis2,Fgfrl1,Hipk2,P2ry1,Lats2,Nrep,Spry4,Spred3,Myc,Chst11,Ltbp1,Ndst1,Spry1,Calca,Bcl9l,Robo1,Sort1,Cdkn2b,Prkd1,Fut8,Smad5,Jun,Epn2,Cbl,Ppp1r9b,Vasn,Adam9,Npnt,Adamts7,Fndc4,Rgmb,Cask,Notch1,Twist1,Bmpr2,Rapgef2,Sox11,Spred1,Pde2a,Stat5b,Notch2,Fez1,Lats1,Ptk2,Akt1,…
GOBP_REGULATION_OF_CELL_PROJECTION_ORGANIZATION	2	0.0041	432	Map2,Cdh2,Pld1,Tnik,Mt3,Cdc42ep1,Cdh4,Rhoq,Cx3cl1,Plxna2,Acap3,Fzd4,Pmp22,Ust,Atp1b2,Pik3r1,Fyn,Adcy6,Plce1,Plxnd1,Creb3l2,Kif1a,Dlg4,Metrn,Vim,Lrrk2,Lyn,Igf1r,Ptpn9,Mfsd2a,Pfn2,Ncs1,Lrp4,Itm2c,Camk2b,Nin,Gap43,Camk1,Robo1,Nsmf,Rtn4rl1,Evi5l,Grip1,Prkd1,Dbn1,Dennd5a,Ulk2,Kremen1,Pdlim5,Ppp3ca,Rab8b,Stx1b,Ntn1,Dip2b,Abi2,Prnp,Mark4,Vldlr,Tbc1d5,Plxnc1,Srgap2,Gsk3b,Bmpr2,Adnp,Rhog,Cux1,Rapgef2,Arhg…
GOBP_KIDNEY_EPITHELIUM_DEVELOPMENT	2	0.0041	72	Fgf1,Gdf11,Pbx1,Pkd1,Foxj1,Myc,Spry1,Wnt7b,Smad5,Npnt,Eya1,Maged1,Notch1,Notch2,Stat1,Irx2,Smad3,Crlf1,Ilk,Smo,Smad1,Mtss1,Gli3,Acat1,Ahi1,Wwtr1,Ctnnbip1,Six1,Dll1,Lamb2,Ext1,Hes1,Efnb2,Jag1,Pkd2,Lzts2,Cat,Fgfr2,Basp1,Ptch1,Yap1,Bmp7,Sall1
GOBP_REGULATION_OF_POTASSIUM_ION_TRANSPORT	2	0.0041	41	Ank2,Neto2,Atp1b2,Kcnab2,Ano6,Bin1,Kcnip3,Prnp,Kcng1,Casq2,Itgb1,Amigo1,Stk39,Vamp2,Alg10b,Akap9,Wnk1,Nedd4l,Wnk2
GOBP_CHLORIDE_TRANSPORT	2	0.0041	35	Ttyh3,Slc1a3,Ano8,Slc12a2,Ano6,Slc6a1,Clcn4,Prnp,Ano10,Glrb,Ttyh1,Ttyh2,Slc12a4,Ano3,Gabrb3,Lrrc8a,Pcyox1,Clic4
GOBP_POSITIVE_REGULATION_OF_TRANSMEMBRANE_TRANSPORT	2	0.0041	100	Ank2,Rhoq,Cx3cl1,Gstm7,Atp1b2,Pik3r1,Irs2,Cacng4,Clip3,Stim2,Cacna2d1,Tcaf1,Ano6,Mef2a,Opn3,Akt1,Ifngr2,F2r,Itgb1,Ephb2,Ehd3,Slc6a9,Arc,Sorbs1,Abl1,Amigo1,Stk39,P2rx7,Hspa2,Tmsb4x,Ptpn11,Insr,Alg10b,Akap9,Sri,Wnk1,Osbpl8,Chp1,Wnk2,Pkd2,Psen1,Trpc1,Akt2,Flna
GOBP_REGIONALIZATION	2	0.0041	158	Fgf1,Gdf11,Adgrg1,Plxna2,Lfng,Nbl1,Pbx1,Tdrkh,Celsr2,Wls,Hipk2,Smarcd3,Lrp4,Foxj1,Bmi1,Gpr161,Vax2,Spry1,Tdrd7,Wnt7b,Robo1,Hey1,Nrarp,Notch1,Bmpr2,Barx1,Hipk1,Notch2,Tulp3,Chsy1,Irx2,Smad3,Acvr1,Disp1,Arc,Sufu,Smo,Sema3f,Prkaca,Dync2h1,Dzip1l,Prkacb,Gli3,Fbxl15,Hes6,Ahi1,Ctnnbip1,Mllt3,Ift140,Axin2,Six1,Lrp6,Dll1,Megf8,Ext1,Mib1,Dll3,Hes1,Frs2,Rpgrip1l,Pgap1,Bptf,Sema3c,Pofut1,Psen1,Mns1,Gbx2,Ift…
GOBP_REGULATION_OF_NERVOUS_SYSTEM_DEVELOPMENT	2	0.0041	249	Map2,Serpine2,Mt3,Cdh4,Lrrn1,Cx3cl1,Plxna2,Plxnd1,Metrn,Lyn,Il1rap,Tnfrsf21,Smarcd3,Fzd3,Lrp4,Camk2b,Myc,Nin,Robo1,Hey1,Cdkn2b,Dbn1,Ulk2,Bin1,Ppp3ca,Ntn1,Dip2b,Cxcr4,Notch1,Plxnc1,Nf1,Tmem98,Bmpr2,Adnp,Cux1,Rapgef2,Nlgn2,Sox11,Adgrb1,Dock7,Akt1,Lrp8,Sema5b,Sema4c,Ctdsp1,Dag1,Chd7,Plxnb2,Sirt2,Ptprs,Ephb2,Syngap1,Pak3,Dlg5,Smo,Sema3f,Cxcl12,Lrrc24,Amigo1,Plxnb1,Serpinf1,Hook3,Gli3,Zfp365,Hes6,Trim…
GOBP_GLYCOPROTEIN_BIOSYNTHETIC_PROCESS	2	0.0041	208	Mt3,Chst7,St8sia1,Ust,Galnt4,Galnt16,Tet3,B3galt1,Tcf7l2,Galnt10,Phlda1,Itm2c,Chst11,Ndst1,Chpf2,Man2a2,Fut8,B4gat1,Mgat5,Ube2j1,Hs6st2,Bmpr2,Extl2,St3gal6,Trip11,Alg2,Chsy1,Fkrp,Fut10,Entpd5,Galnt2,Plod1,Hs2st1,Gal3st3,Fut11,Chpf,Extl3,Pofut2,St3gal2,Ncstn,Fam20b,B4galt2,Npc1,Chst14,Dpy19l3,St3gal5,Ndst2,Itm2b,Hbegf,Mgat1,Abca2,B3galt6,Gfpt2,Pomt2,Edem3,Golga2,Tusc3,Man1a2,Gfpt1,Alg10b,Trak1,Ext…
GOBP_ENERGY_RESERVE_METABOLIC_PROCESS	2	0.0041	48	Mt3,Irs2,Myc,Ppp1r3c,Pid1,Gsk3b,Gbe1,Akt1,Ugp2,Gyg,Sorbs1,Phkb,Pygm,Epm2aip1,Gfpt2,Insr,Gfpt1,Nr1d1,Phka1,Agl,Ppp1r2,Prkag2,Il6st,Akt2,Pfkm,Dyrk2
GOBP_GLIAL_CELL_PROLIFERATION	2	0.0041	22	Cx3cl1,Csf1,Lyn,Myc,Sox4,Cdkn2b,Notch1,Sox11,Il34,Cers2,Hes1,Prkch
GOBP_REGULATION_OF_SYNAPSE_STRUCTURE_OR_ACTIVITY	2	0.0041	109	Cdh2,Lrrn1,Fyn,Gpc6,Kif1a,App,Lrrk2,Il1rap,Lrp4,Camk2b,Farp1,Camk1,Lhfpl4,Dbn1,Pdlim5,Stx1b,Ntn1,Abi2,Prnp,Adnp,Nlgn2,Adgrb1,Lrp8,Abhd17b,Dag1,Ephb2,Sipa1l1,Syngap1,Pak3,Dlg5,Arc,Abl1,Tanc2,Sema3f,Gpc4,Lrrc24,Amigo1,Baiap2,Lrfn3,Cdkl5,Six1,Tpbg,Gripap1,Ppt1,Lzts3,Stau2,Dctn1,Clstn1,Cux2,Tuba1a,Dab2ip
GOBP_SENSORY_SYSTEM_DEVELOPMENT	2	0.0041	188	Nes,Tspan12,Gdf11,Zeb1,Sall2,Sh3pxd2b,Egfr,Fzd4,Pbx1,Vim,Meis2,Fjx1,Mfsd2a,Hipk2,Smarcd3,Spred3,Slc25a25,Vax2,Spry1,Tdrd7,Wnt7b,Cryab,Jun,Abi2,Fat1,Atp2b1,Smoc1,Nf1,Twist1,Bmpr2,Arhgap35,Sox11,Wdpcp,Spred1,Hipk1,Notch2,Mfn2,Tulp3,Naglu,Sipa1l3,Smad3,Chd7,Stat3,Meis3,Six5,Col5a1,Ephb2,Sdk2,Cc2d2a,Serpinf1,Spred2,Cdkn1b,Gli3,Ahi1,Spry2,Nphp4,Clic4,Ift140,Dll1,Obsl1,Lamb2,Ttc8,Stau2,Frs2,Ift122,Jag1…
GOBP_EYE_MORPHOGENESIS	2	0.0041	73	Tspan12,Gdf11,Zeb1,Fjx1,Mfsd2a,Hipk2,Vax2,Tdrd7,Abi2,Fat1,Nf1,Twist1,Sox11,Hipk1,Notch2,Mfn2,Naglu,Stat3,Col5a1,Ephb2,Sdk2,Gli3,Ahi1,Dll1,Obsl1,Ttc8,Stau2,Frs2,Ift122,Jag1,Man2a1,Rpgrip1l,Ring1,Ski,Tenm3,Phactr4,Ift172,Tsku,Bmp7,Nipbl,Shroom2,Rom1
GOBP_KIDNEY_MORPHOGENESIS	2	0.0041	43	Fgf1,Pbx1,Lrrk2,Pkd1,Foxj1,Myc,Sox4,Wnt7b,Npnt,Eya1,Maged1,Stat1,Irx2,Ilk,Smo,Gli3,Ahi1,Wwtr1,Ctnnbip1,Six1,Hes1,Gcnt4,Pkd2,Lzts2
GOBP_CAMERA_TYPE_EYE_MORPHOGENESIS	2	0.0041	62	Tspan12,Gdf11,Zeb1,Fjx1,Mfsd2a,Hipk2,Tdrd7,Abi2,Fat1,Nf1,Twist1,Sox11,Hipk1,Notch2,Mfn2,Naglu,Ephb2,Sdk2,Gli3,Ahi1,Dll1,Obsl1,Ttc8,Frs2,Ift122,Jag1,Man2a1,Rpgrip1l,Ring1,Ski,Tenm3,Phactr4,Ift172,Tsku,Bmp7,Shroom2,Rom1
GOBP_CELLULAR_COMPONENT_MORPHOGENESIS	2	0.0041	451	Ank2,Map2,Nes,Cdh2,Tnik,Mt3,Gas7,Cdh4,Cspg5,Plxna2,Nfib,Ncam1,Fzd4,Pmp22,Ust,Fyn,Nbl1,Tmem108,Plxnd1,Kif1a,Dlg4,App,Metrn,Map1a,Lrrk2,Celsr2,Igf1r,Dpysl2,Etv1,Mfsd2a,Map4k4,Trio,Boc,Fzd3,Lrp4,Camk2b,Rab3a,Olfm1,Vax2,Nin,Gap43,Farp1,Tmod2,Wnt7b,Robo1,Nsmf,Myh14,Ophn1,Grip1,Mef2a,Dbn1,Ddr1,Top2b,Ulk2,Pdlim5,Ppp3ca,Pid1,Ntn1,Dip2b,Abi2,Cxcr4,Vldlr,Phldb2,Rnf157,Stxbp1,Notch1,Plxnc1,Srgap2,Gsk3b,Bmpr…
GOBP_EXTRACELLULAR_MATRIX_ASSEMBLY	2	0.0041	23	Ltbp3,Emilin1,Gas6,Efemp2,Phldb2,Mfap4,Notch1,Pxdn,Phldb1,Clasp1,Fkbp10,Smad3,Dag1,Qsox1,Lamb2,Plod3,Lamb1,Atp7a,Clasp2
GOBP_CELL_JUNCTION_ORGANIZATION	2	0.0041	376	Bcan,Ank2,Pcdhgc3,Cdh2,Nrxn2,Lrrn1,Limch1,Cx3cl1,Heg1,Dner,Col4a5,Pik3r1,Fyn,Gpc6,Tmem108,Col16a1,Plxnd1,Kif1a,Dlg4,App,Prkca,Lrrk2,Igf1r,Il1rap,Map4k4,Pfn2,Lrp4,Coro2b,Hdac7,Camk2b,Rab3a,Adam10,Gap43,Farp1,Camk1,Slc6a1,Wnt7b,Ptprj,Ophn1,Lhfpl4,Dbn1,Igsf21,Mpdz,Pdlim5,Rab8b,Ntn1,Abi2,Prnp,Rab13,Phldb2,Kirrel,Ptpra,Adnp,Rapgef2,Glrb,Nlgn2,Wdpcp,Peak1,Gphn,Hipk1,Rab39b,Adgrb1,Rac1,Ptk2,Lrp8,Apc,Abh…
GOBP_SMOOTHENED_SIGNALING_PATHWAY	2	0.0041	97	Gas1,Serpine2,Cdon,Hipk2,Boc,Gpr161,Ndst1,Rora,Wdpcp,Hipk1,Tulp3,Chsy1,Crebbp,Dlg5,C2cd3,Sufu,Smo,Prkaca,Dync2h1,Cc2d2a,Dzip1l,Prkacb,Fbxl17,Gli3,Dzip1,Ift140,Gas8,Megf8,Ext1,Txndc15,Por,Hes1,Ift122,Ttbk2,Glis2,Stk36,Rpgrip1l,Bbs7,Tctn2,Rb1,Ift57,Fgfr2,Dyrk2,Ift172,Ttc21b,Rab34,Ttc23,Ptch1,Kif7,Mgrn1,Ift27,Gpc2,Ift80,Tctn3,Vcp,Tubd1,Fuz
GOBP_POSTSYNAPSE_ORGANIZATION	2	0.0041	100	Cdh2,Nrxn2,Fyn,Tmem108,Kif1a,Dlg4,Lrrk2,Igf1r,Il1rap,Lrp4,Camk2b,Adam10,Gap43,Farp1,Ophn1,Lhfpl4,Dbn1,Pdlim5,Abi2,Prnp,Glrb,Nlgn2,Gphn,Lrp8,Abhd17b,Dip2a,Tanc1,Ephb2,Sipa1l1,Fzd9,Syngap1,Pak3,Arc,Tanc2,Sema3f,Zfp365,Baiap2,Cdkl5,Insr
GOBP_DENDRITE_DEVELOPMENT	2.1	0.0041	158	Map2,Tnik,Fyn,Kif1a,Dlg4,App,Map1a,Lrrk2,Celsr2,Nck2,Mfsd2a,Lrp4,Camk2b,Farp1,Camk1,Nsmf,Grip1,Mef2a,Dbn1,Pdlim5,Ppp3ca,Ntn1,Ppp1r9b,Abi2,Vldlr,Srgap2,Gsk3b,Cux1,Rapgef2,Nlgn2,Crtc1,Klf7,Prex2,Lrp8,Dip2a,Kidins220,Rap2a,Ptprs,Itgb1,Ephb2,Elavl4,Sipa1l1,Mecp2,Syngap1,Pak3,Dlg5,Arc,Abl1,Tanc2,Asap1,Camsap2,Sdc2,Rere,Zfp365,Mark1,Baiap2,Map1b,Cdkl5,Tpbg,Obsl1,Rab21,Lzts3,Nedd4l,Dab1,Stau2,Btbd3,Tmem…
GOBP_ENZYME_LINKED_RECEPTOR_PROTEIN_SIGNALING_PATHWAY	2.1	0.0041	525	Plat,Apln,Igfbp3,Fgf1,Tspan12,Igfbp4,Mt3,Gdf11,Prkcb,Zeb1,Hip1,Egfr,Rhoq,Pik3r3,Ltbp3,Fzd4,Sesn3,Col4a5,Pik3r1,Emilin1,Fyn,Nbl1,Irs2,Tmem108,Plce1,Ddr2,Cd109,Crim1,Zmiz1,Egr1,Vim,Gas6,Ppm1l,Ubash3b,Fam20c,Csf1,Nck2,Lyn,Igf1r,Fgfrl1,Lrp1,Hipk2,Trio,Grb14,Lats2,Nrep,Rassf2,Spry4,Soga1,Spred3,Socs5,Chst11,Ltbp1,Ndst1,Tns2,Spry1,Bcl9l,Robo1,Sort1,Ptprj,Cdkn2b,Prkd1,Fut8,Lifr,Reps2,Ddr1,Pdk2,Smad5,Jun…
GOBP_CELL_PART_MORPHOGENESIS	2.1	0.0041	412	Map2,Nes,Cdh2,Tnik,Mt3,Gas7,Cdh4,Cspg5,Plxna2,Nfib,Ncam1,Fzd4,Ust,Fyn,Nbl1,Tmem108,Plxnd1,Kif1a,Dlg4,App,Metrn,Map1a,Lrrk2,Celsr2,Igf1r,Dpysl2,Etv1,Mfsd2a,Map4k4,Trio,Boc,Fzd3,Lrp4,Camk2b,Rab3a,Olfm1,Vax2,Nin,Gap43,Farp1,Wnt7b,Robo1,Nsmf,Myh14,Ophn1,Grip1,Mef2a,Dbn1,Ddr1,Top2b,Ulk2,Pdlim5,Ppp3ca,Pid1,Ntn1,Dip2b,Abi2,Cxcr4,Vldlr,Rnf157,Stxbp1,Notch1,Plxnc1,Srgap2,Gsk3b,Bmpr2,Adnp,Rhog,Cux1,Rapgef2…
GOBP_SYNCYTIUM_FORMATION	2.1	0.0041	28	Cd109,Camk1,Capn2,Dyrk1b,Cacna1h,Adam9,Rapgef3,Vash2,Plekho1,Adgrb1,Tanc1,Flot1,Itgb1,Tcta,Sh3pxd2a
GOBP_LEARNING	2.1	0.0041	80	Nrxn2,Bche,Syt11,Fyn,Dlg4,App,Map1a,Meis2,Atp1a2,Slc6a1,Nrgn,Ppp1r9b,Rapgef3,Nf1,Atp8a1,Tanc1,Itgb1,Ephb2,Elavl4,Mecp2,Syngap1,Pde1b,B4galt2,Arc,Abl1,Asic1,Fos,Prkar2b,Insr,Tpbg,Nptn,Atxn1l,Synj1,Ppt1
GOBP_REGULATION_OF_NEUROTRANSMITTER_TRANSPORT	2.1	0.0041	49	Prkcb,Cspg5,Syt11,Lrrk2,P2ry1,Pfn2,Atp1a2,Rab3a,Stx1b,Cask,Stxbp1,Nf1,Gsk3b,Syt12,Adcy1,Bace1,Flot1,Itgb1,Asic1,Rab3b
GOBP_PATTERN_SPECIFICATION_PROCESS	2.1	0.0041	209	Fgf1,Gdf11,Adgrg1,Zeb1,Plxna2,Lfng,Nbl1,Pbx1,Tdrkh,Celsr2,Meis2,Bicc1,Wls,Hipk2,Smarcd3,Lrp4,Foxj1,Bmi1,Gpr161,Vax2,Spry1,Tdrd7,Wnt7b,Robo1,Hey1,Rfx3,Smad5,Nrarp,Eya1,Notch1,Bmpr2,Barx1,Hipk1,Notch2,Tulp3,Chsy1,Irx2,Apc,Smad3,Acvr1,Meis3,Syngap1,C2cd3,Disp1,Vangl2,Arc,Sufu,Smo,Sema3f,Prkaca,Dync2h1,Smad1,Cc2d2a,Efnb1,Dzip1l,Prkacb,Gli3,Fbxl15,Hes6,Ahi1,Ctnnbip1,Mllt3,Mid1,Ift140,Axin2,Six1,Lrp6,G…
GOBP_POSTSYNAPTIC_SPECIALIZATION_ORGANIZATION	2.1	0.0043	16	Cdh2,Nrxn2,Tmem108,Dlg4,Il1rap,Gap43,Ophn1,Nlgn2,Syngap1
GOBP_AXON_DEVELOPMENT	2.1	0.0041	278	Map2,Cdh2,Mt3,Cdh4,Cspg5,Plxna2,Nfib,Ncam1,Ust,Fyn,Plxnd1,App,Metrn,Map1a,Igf1r,Dpysl2,Etv1,Tnfrsf21,Trio,Boc,Nrep,Fzd3,Lrp4,Rab3a,Olfm1,Vax2,Nin,Gap43,Robo1,Rtn4rl1,Ophn1,Dbn1,Ddr1,Top2b,Ulk2,Kremen1,Jun,Ntn1,Dip2b,Stxbp1,Notch1,Plxnc1,Gsk3b,Bmpr2,Adnp,Rhog,Vash2,Arhgap35,Klf7,Notch2,Adgrb1,Dock7,Fez1,Rac1,Ptk2,Jak2,Sema5b,Adcy1,Sema4c,Dag1,Plxnb2,Chn1,Ptprs,Flot1,Itgb1,Ephb2,Sipa1l1,Syngap1,Pak…
GOBP_AMINE_TRANSPORT	2.1	0.0041	35	Abat,Syt11,Slc38a3,P2ry1,Slc12a2,Atp1a2,Rab3a,Slc6a1,Sv2a,Stxbp1,Syt13,Syt12,Itgb1,Cxcl12,Kcnb1,P2rx7,Rab3b,Slc43a2
GOBP_DENDRITE_MORPHOGENESIS	2.1	0.0041	98	Map2,Tnik,Fyn,Kif1a,Dlg4,Lrrk2,Celsr2,Lrp4,Camk2b,Farp1,Nsmf,Mef2a,Dbn1,Pdlim5,Ppp3ca,Abi2,Vldlr,Gsk3b,Cux1,Rapgef2,Klf7,Prex2,Lrp8,Dip2a,Kidins220,Rap2a,Itgb1,Ephb2,Elavl4,Sipa1l1,Pak3,Arc,Tanc2,Sdc2,Rere,Zfp365,Baiap2,Cdkl5,Tpbg,Obsl1,Rab21,Lzts3,Nedd4l,Stau2,Btbd3,Tmem106b
GOBP_CELL_MORPHOGENESIS_INVOLVED_IN_DIFFERENTIATION	2.1	0.0041	430	Map2,Cdh2,Tnik,Mt3,Cdh4,Cspg5,Plxna2,Nfib,Ncam1,Heg1,Fzd4,Ust,Pik3r1,Fyn,Prex1,Parva,Plxnd1,Slc1a3,Kif1a,Dlg4,App,Metrn,Map1a,Lrrk2,Celsr2,Igf1r,Dpysl2,Etv1,Mfsd2a,Trio,Boc,Fzd3,Lrp4,Atrnl1,Spry4,Itgav,Camk2b,Rab3a,Olfm1,Vax2,Nin,Dock1,Gap43,Farp1,Bves,Robo1,Nsmf,Ophn1,Mef2a,Dbn1,Top2b,Ulk2,Arhgef26,Pdlim5,Ppp3ca,Ntn1,Atrn,Dip2b,Abi2,Fat1,Axl,Vldlr,Stxbp1,Notch1,Plxnc1,Srgap2,Gsk3b,Bmpr2,Adnp,Rho…
GOBP_AORTA_DEVELOPMENT	2.1	0.0041	33	Plxnd1,Efemp2,Lrp1,Ndst1,Sox4,Robo1,Hey1,Eya1,Notch1,Pde2a,Adamts9,Fkbp10,Chd7,Sufu,Six1,Sec24b,Hes1,Efnb2,Jag1,Pkd2,Hectd1,Tab1,Prickle1,Bmpr1a
GOBP_RESPONSE_TO_CATECHOLAMINE	2.1	0.0041	45	Nsg1,Gnao1,Adcy6,App,Lrrk2,Ptger1,Gnb5,Gnas,Gsk3b,Sirt2,Ncstn,Gnaz,Abl1,Prkaca,Gna11,Srd5a1,Nsg2
GOBP_REGULATION_OF_SYNAPSE_ASSEMBLY	2.1	0.0041	39	Lrrn1,Gpc6,App,Il1rap,Farp1,Lhfpl4,Pdlim5,Ntn1,Adnp,Nlgn2,Adgrb1,Ephb2,Dlg5,Gpc4,Lrrc24,Amigo1,Lrfn3,Six1,Tpbg,Stau2,Clstn1,Cux2
GOBP_RENAL_TUBULE_DEVELOPMENT	2.1	0.0041	45	Fgf1,Pbx1,Pkd1,Myc,Wnt7b,Npnt,Eya1,Maged1,Notch1,Notch2,Stat1,Irx2,Ilk,Smo,Mtss1,Gli3,Acat1,Ahi1,Wwtr1,Ctnnbip1,Six1,Dll1,Ttc8,Hes1,Jag1,Pkd2,Lzts2
GOBP_REGULATION_OF_CELLULAR_RESPONSE_TO_GROWTH_FACTOR_STIMULUS	2.1	0.0041	166	Apln,Fgf1,Tspan12,Mt3,Prkcb,Zeb1,Fzd4,Emilin1,Nbl1,Tmem108,Cd109,Crim1,Fam20c,Hipk2,Lats2,Nrep,Spry4,Spred3,Chst11,Ltbp1,Spry1,Bcl9l,Robo1,Cdkn2b,Epn2,Vasn,Npnt,Cask,Notch1,Bmpr2,Sox11,Spred1,Notch2,Lats1,Sulf2,Smad3,Fam89b,Gpc1,Crebbp,Fgfr1,Snx25,Ilk,Abl1,Cadm4,Dstyk,Spred2,Fbxl15,Tgfbr3l,Spry2,Neo1,Adgra2,Tgfbr3,Dab2,Nptn,Zfp423,Dll1,Htra1,Glg1,Zdhhc17,Smurf1,Hes1,Wasf1,Spg20,Thbs1,Bcl9,Prkd2,S…
GOBP_NEPHRON_EPITHELIUM_DEVELOPMENT	2.1	0.0041	52	Fgf1,Pbx1,Pkd1,Foxj1,Myc,Wnt7b,Npnt,Eya1,Maged1,Notch1,Notch2,Stat1,Irx2,Ilk,Smo,Mtss1,Gli3,Acat1,Ahi1,Wwtr1,Ctnnbip1,Six1,Dll1,Lamb2,Ext1,Hes1,Jag1,Pkd2,Lzts2
GOBP_SYNAPTIC_TRANSMISSION_GLUTAMATERGIC	2.1	0.0041	37	Plat,Serpine2,Cdh2,Cacng4,Cacng8,Cnih2,Lrrk2,Atp1a2,Ophn1,Grik5,Stxbp1,Nf1,Nlgn2,Glul,Dgkz,Ext1
GOBP_REGULATION_OF_NEURON_PROJECTION_DEVELOPMENT	2.1	0.0041	273	Map2,Cdh2,Tnik,Mt3,Cdh4,Cx3cl1,Plxna2,Acap3,Pmp22,Ust,Atp1b2,Fyn,Adcy6,Plxnd1,Creb3l2,Kif1a,Metrn,Vim,Lrrk2,Lyn,Igf1r,Ptpn9,Mfsd2a,Ncs1,Lrp4,Itm2c,Camk2b,Nin,Camk1,Robo1,Nsmf,Rtn4rl1,Prkd1,Dbn1,Dennd5a,Ulk2,Kremen1,Pdlim5,Ppp3ca,Stx1b,Ntn1,Dip2b,Abi2,Vldlr,Plxnc1,Gsk3b,Bmpr2,Adnp,Cux1,Rapgef2,Arhgap35,Crtc1,Fez1,Akt1,Lrp8,Sema5b,Ccdc88a,Sema4c,Kidins220,Rap2a,Plxnb2,Chn1,Ptprs,Ephb2,Elavl4,Sipa1l…
GOBP_GLUTAMATE_RECEPTOR_SIGNALING_PATHWAY	2.1	0.0041	24	Cx3cl1,Gria4,Fyn,App,Gria3,Grik5,Daglb,Cpeb4,Prnp,Frrs1l,Gnaq,Ncstn,Kcnb1
GOBP_GLIAL_CELL_DIFFERENTIATION	2.1	0.0041	120	Serpine2,Cdh2,Mt3,Cspg5,Cdkn2c,Nfib,Mxra8,Dner,Adgrg6,App,Metrn,Vim,Pou3f1,Lyn,Tnfrsf21,Lrp1,Gap43,Sox4,Bin1,Nab2,Ifngr1,Cxcr4,Notch1,Nf1,Tmem98,Sox11,Akt1,Dag1,Nab1,Stat3,Sirt2,Ncstn,Gpc1,Ilk,Abl1,Smo,Arhgef10,Gli3,Erbb2,Abca2,Zfp365,Il34,Ptpn11,Dusp10,Cnp,Dll1,Nr1d1,Csk,Lamb2,Kdm4a,Dab1,Hes1
GOBP_PROTEOGLYCAN_METABOLIC_PROCESS	2.1	0.0041	47	Chst7,Ust,Tcf7l2,Chst11,Ndst1,Chpf2,Sgsh,Adamts7,Hs6st2,Bmpr2,Extl2,Chsy1,Hs2st1,Sulf2,Gal3st3,Chpf,Extl3,Gpc1,Fam20b,Chst14,Ndst2,B3galt6,Ext1,Chst12,Hs3st3b1,Cant1,Ext2
GOBP_CELL_MORPHOGENESIS_INVOLVED_IN_NEURON_DIFFERENTIATION	2.1	0.0041	331	Map2,Cdh2,Tnik,Mt3,Cdh4,Plxna2,Nfib,Ncam1,Ust,Fyn,Plxnd1,Slc1a3,Kif1a,Dlg4,App,Metrn,Map1a,Lrrk2,Celsr2,Igf1r,Dpysl2,Etv1,Mfsd2a,Trio,Boc,Fzd3,Lrp4,Camk2b,Rab3a,Olfm1,Vax2,Nin,Gap43,Farp1,Robo1,Nsmf,Ophn1,Mef2a,Dbn1,Top2b,Ulk2,Pdlim5,Ppp3ca,Ntn1,Dip2b,Abi2,Vldlr,Stxbp1,Notch1,Plxnc1,Gsk3b,Bmpr2,Adnp,Rhog,Cux1,Rapgef2,Arhgap35,Wdpcp,Klf7,Notch2,Adgrb1,Dock7,Prex2,Fez1,Rac1,Ptk2,Lrp8,Sema5b,Adcy1,D…
GOBP_PROTEOGLYCAN_BIOSYNTHETIC_PROCESS	2.1	0.0041	38	Chst7,Ust,Tcf7l2,Chst11,Ndst1,Chpf2,Hs6st2,Bmpr2,Extl2,Chsy1,Hs2st1,Gal3st3,Chpf,Extl3,Fam20b,Chst14,Ndst2,B3galt6,Ext1,Chst12,Hs3st3b1,Cant1,Ext2,Glce,Chst10
GOBP_REGULATION_OF_TRANS_SYNAPTIC_SIGNALING	2.2	0.0041	221	Plat,Serpine2,Cdh2,Nsg1,Sorcs2,Prkcb,Cspg5,Bche,Cx3cl1,Syt11,Fyn,Tmem108,Slc1a3,Dlg4,App,Map1a,Cacng4,Cacng8,Cnih2,Lrrk2,Plk2,P2ry1,Pfn2,Slc12a2,Atp1a2,Camk2b,Rab3a,Slc6a1,Nsmf,Nrgn,Ophn1,Grik5,Dbn1,Ppp3ca,Stx1b,Ppp1r9b,Prnp,Fabp5,Cask,Stxbp1,Nf1,Ptpra,Gsk3b,Syt12,Adnp,Iqsec2,Rapgef2,Nlgn2,Crtc1,Adgrb1,Jak2,Lrp8,Adcy1,Bace1,Ncstn,Flot1,Itgb1,Ephb2,Elavl4,Sipa1l1,Mecp2,Syngap1,Arc,Abl1,Glul,Prkaca…
GOBP_NEURON_MIGRATION	2.2	0.0041	86	Adgrg1,Cx3cl1,Acap3,Dner,Fyn,Zmiz1,Gas6,Celsr2,Fzd3,Camk2b,Nsmf,Top2b,Gpr173,Ntn1,Cxcr4,Axl,Nav1,Srgap2,Twist1,Tubb2a,Rapgef2,Rac1,Lrp12,Plxnb2,Stat3,Fgfr1,Auts2,Arhgef2,Cxcl12,Trim46,Mark1,Ndn,Map1b,Neo1,Cdkl5,Sh3rf1,Satb2,Dab1,Sdccag8,Zfp609,Pomgnt2,Dab2ip,Psen1
GOBP_SYNAPTIC_SIGNALING	2.2	0.0041	325	Plat,Serpine2,Cdh2,Nsg1,Sorcs2,Prkcb,Cspg5,Nrxn2,Bche,Cx3cl1,Abat,Syt11,Pmp22,Fyn,Tmem108,Slc1a3,Dlg4,Apba2,App,Map1a,Cacng4,Cacng8,Cnih2,Lrrk2,Il1rap,Plk2,P2ry1,Pfn2,Slc12a2,Atp1a2,Camk2b,Rab3a,Dtna,Kif1b,Farp1,Slc6a1,Tmod2,Nsmf,Nrgn,Ophn1,Grik5,Dbn1,Daglb,Ppp3ca,Stx1b,Ppp1r9b,Sv2a,Prnp,Fabp5,Cask,Stxbp1,Nf1,Ptpra,Gsk3b,Syt12,Adnp,Iqsec2,Rapgef2,Glrb,Nlgn2,Crtc1,Amph,Fchsd2,Gnaq,Adgrb1,Jak2,Akt1…
GOBP_GLIOGENESIS	2.2	0.0041	158	Serpine2,Cdh2,Mt3,Cspg5,Adgrg1,Cdkn2c,Cx3cl1,Nfib,Mxra8,Dner,Adgrg6,Atp1b2,Zmiz1,App,Metrn,Vim,Pou3f1,Csf1,Lyn,Tnfrsf21,Lrp1,P2ry1,Myc,Gap43,Sox4,Cdkn2b,Bin1,Nab2,Ifngr1,Cxcr4,Notch1,Nf1,Srgap2,Tmem98,Sox11,Akt1,Lrp8,Syne2,Dag1,Nab1,Stat3,Sirt2,Ncstn,Gpc1,Ilk,Abl1,Smo,Arhgef10,Gli3,Erbb2,Abca2,Zfp365,Ndn,Il34,Cers2,Ptpn11,Dusp10,Cnp,Dll1,Synj1,Nr1d1,Csk,Lamb2,Kdm4a
GOBP_SYNAPSE_ORGANIZATION	2.2	0.0041	222	Bcan,Pcdhgc3,Cdh2,Nrxn2,Lrrn1,Cx3cl1,Dner,Col4a5,Fyn,Gpc6,Tmem108,Plxnd1,Kif1a,Dlg4,App,Lrrk2,Igf1r,Il1rap,Pfn2,Lrp4,Camk2b,Rab3a,Adam10,Gap43,Farp1,Camk1,Slc6a1,Wnt7b,Ophn1,Lhfpl4,Dbn1,Igsf21,Pdlim5,Ntn1,Abi2,Prnp,Adnp,Glrb,Nlgn2,Gphn,Rab39b,Adgrb1,Lrp8,Abhd17b,Dip2a,Tanc1,Dag1,Plxnb2,F2r,Ptprs,Ephb2,Apbb2,Sipa1l1,Sdk2,Mecp2,Fzd9,Syngap1,Pak3,Dlg5,Arc,Abl1,Tanc2,Sema3f,Gpc4,Lrrc24,Gabrb3,Amigo1,…
GOBP_EXTERNAL_ENCAPSULATING_STRUCTURE_ORGANIZATION	2.3	0.0041	120	Mmp15,Sh3pxd2b,Pbxip1,Adamts1,Ltbp3,Tnfrsf1a,Bmp1,Col4a5,Emilin1,Col16a1,Ddr2,App,Gas6,Efemp2,Lrp1,Fbln2,Adamts14,Adam10,Ddr1,Npnt,Adamts7,St7,Phldb2,Mfap4,Smoc1,Notch1,Nf1,Vwa1,P3h4,Adamts9,Pxdn,Sulf2,Phldb1,Clasp1,Fkbp10,Smad3,Dag1,Col5a1,Flot1,Itgb1,Lamc1,Abl1,Adamts10,Exoc8,Serpinh1,Aebp1,Qsox1,Atxn1l,Lamb2,Gfod2,Ext1,Eln,Fscn1,Col9a3,Adam15
GOBP_SYNAPSE_ASSEMBLY	2.3	0.0041	70	Cdh2,Nrxn2,Lrrn1,Dner,Gpc6,Plxnd1,App,Il1rap,Lrp4,Gap43,Farp1,Lhfpl4,Pdlim5,Ntn1,Adnp,Nlgn2,Adgrb1,Plxnb2,Ephb2,Sdk2,Mecp2,Dlg5,Gpc4,Lrrc24,Gabrb3,Amigo1,Plxnb1,Lrfn3,Map1b,Six1,Tpbg,Nptn,Obsl1,Stau2,Efnb2,Clstn1,Sdcbp,Cux2,Ryk
