# Supplementary material for: Systems genetics reveals the influence of expression QTLs in mouse embryonic stem cells on transcriptional variation later in differentiated neural progenitor cells
Source: G3 (Bethesda). 2025 May 6;15(7):jkaf099. doi: 10.1093/g3journal/jkaf099 (PMC12239603; doi:10.1093/g3journal/jkaf099)
Supplement: jkaf099_Supplementary_Data [file jkaf099_supplementary_data.zip › TableS4.xlsx]

## Sheet: Sheet1
Table S4. List of all significant DO mNPC eQTL.
Gene ID	MGI_symbol	QTL peak location (chr)	QTL peak location (bp)	QTL peak location (cM)	QTL LOD score	Gene location (chr)	Gene start (bp)	Gene end (bp)	QTL type	QTL overlap
ENSMUSG00000098234	Snhg6	1	9971318	2.52955	30.068	1	9941959	9944118	Local	Shared between ESC and NPC
ENSMUSG00000042111	Ccdc115	1	34486375	12.7896	19.1082	1	34436670	34439672	Local	Shared between ESC and NPC
ENSMUSG00000037447	Arid5a	1	35262924	13.4096	7.8686	1	36307733	36324029	Local	Shared between ESC and NPC
ENSMUSG00000085894	Gm15832	1	39229383	16.2296	18.3053	1	39547570	39552002	Local	Shared between ESC and NPC
ENSMUSG00000003134	Tbc1d8	1	38608716	15.5696	11.4763	1	39371492	39478755	Local	Shared between ESC and NPC
ENSMUSG00000103560	Gm38070	1	39641873	16.6096	14.9933	1	40238020	40244499	Local	Shared between ESC and NPC
ENSMUSG00000060679	Mrps9	1	42088409	19.6696	9.73235	1	42851233	42905683	Local	Shared between ESC and NPC
ENSMUSG00000103071	Gm38110	1	46512806	22.4396	12.2623	1	44756942	44758492	Local	Shared between ESC and NPC
ENSMUSG00000041426	Hibch	1	51340335	23.2896	11.3584	1	52844929	52920986	Local	Shared between ESC and NPC
ENSMUSG00000025983	Ccdc150	1	54236027	25.4496	17.823	1	54250683	54368727	Local	Shared between ESC and NPC
ENSMUSG00000097519	4930558J18Rik	1	56637261	26.4296	12.2376	1	57359222	57377544	Local	Shared between ESC and NPC
ENSMUSG00000026035	Ppil3	1	59249953	27.8696	8.71264	1	58430994	58445486	Local	Shared between ESC and NPC
ENSMUSG00000048495	Tyw5	1	60274933	28.7096	7.97053	1	57388237	57407101	Local	Shared between ESC and NPC
ENSMUSG00000049439	Cyp20a1	1	60545726	28.7196	9.81238	1	60343323	60388060	Local	Shared between ESC and NPC
ENSMUSG00000101188	Eif4a-ps4	1	60545726	28.7196	24.3532	1	60703932	60705149	Local	Shared between ESC and NPC
ENSMUSG00000059796	Eif4a1	1	59396446	28.4496	18.8024	11	69666936	69672423	Distant	Shared between ESC and NPC
ENSMUSG00000025964	Adam23	1	62837942	29.9696	10.5175	1	63445891	63596276	Local	Shared between ESC and NPC
ENSMUSG00000025956	Mettl21a	1	66258869	31.3696	10.3134	1	64606473	64617242	Local	Shared between ESC and NPC
ENSMUSG00000026196	Bard1	1	71329899	34.3896	11.576	1	71027498	71103146	Local	Shared between ESC and NPC
ENSMUSG00000026192	Atic	1	71610561	34.4296	16.2033	1	71557150	71579631	Local	Shared between ESC and NPC
ENSMUSG00000097131	D230017M19Rik	1	72262942	34.7896	26.2234	1	72236465	72274869	Local	Shared between ESC and NPC
ENSMUSG00000026189	Pecr	1	72691471	35.0496	13.368	1	72259167	72284314	Local	Shared between ESC and NPC
ENSMUSG00000074800	Gm4149	1	73787968	35.3496	15.2982	13	75644864	75645226	Distant	Shared between ESC and NPC
ENSMUSG00000033021	Gmppa	1	75426467	36.7096	14.9237	1	75435930	75443179	Local	Shared between ESC and NPC
ENSMUSG00000073643	Wdfy1	1	80160940	38.4096	33.9201	1	79702262	79776143	Local	Shared between ESC and NPC
ENSMUSG00000036766	Dner	1	84842274	40.7096	7.7278	1	84369839	84696221	Local	Shared between ESC and NPC
ENSMUSG00000064281	Rpl19-ps1	1	86647704	41.0496	9.38083	1	85012114	85012704	Local	Shared between ESC and NPC
ENSMUSG00000081051	Gm15427	1	95955540	46.2796	15.6518	1	95498621	95499151	Local	Shared between ESC and NPC
ENSMUSG00000047067	Dusp28	1	92843383	44.8696	20.1042	1	92906981	92908435	Local	Shared between ESC and NPC
ENSMUSG00000045128	Rpl18a	1	106312049	48.1896	14.6338	8	70894722	70897443	Distant	Shared between ESC and NPC
ENSMUSG00000101330	Gm10193	1	105106912	47.6096	19.7936	1	105764444	105764674	Local	Shared between ESC and NPC
ENSMUSG00000056536	Pign	1	105118642	47.6696	23.8738	1	105518422	105663677	Local	Shared between ESC and NPC
ENSMUSG00000104164	Gm38248	1	126938367	53.4096	20.0055	1	127978905	127984687	Local	Shared between ESC and NPC
ENSMUSG00000036086	Zranb3	1	126448455	53.1496	16.4946	1	127954184	128103047	Local	Shared between ESC and NPC
ENSMUSG00000046062	Ppp1r15b	1	132560242	55.3496	19.7365	1	133131143	133139783	Local	Shared between ESC and NPC
ENSMUSG00000026421	Csrp1	1	135481336	56.6296	20.8917	1	135720061	135752232	Local	Shared between ESC and NPC
ENSMUSG00000079283	2310009B15Rik	1	136593782	57.6496	9.00011	1	138851983	138856852	Local	Shared between ESC and NPC
ENSMUSG00000018196	Glrx2	1	136614136	57.7696	8.07033	1	143716338	143749676	Local	Shared between ESC and NPC
ENSMUSG00000062997	Rpl35	1	155983352	64.9496	32.3127	2	39001580	39005624	Distant	Shared between ESC and NPC
ENSMUSG00000078193	Gm2000	1	156014528	65.0296	42.166	1	156366040	156366484	Local	Shared between ESC and NPC
ENSMUSG00000058267	Mrps14	1	160773590	67.7996	16.3217	1	160195215	160202170	Local	Shared between ESC and NPC
ENSMUSG00000048949	Gm6206	1	159367133	66.7696	10.3363	X	103163110	103165407	Distant	Shared between ESC and NPC
ENSMUSG00000040843	Tiprl	1	164855015	70.2296	12.2313	1	165212286	165236996	Local	Shared between ESC and NPC
ENSMUSG00000102302	Gm38190	1	164873169	70.2696	24.7894	1	165230371	165235125	Local	Shared between ESC and NPC
ENSMUSG00000052428	Tmco1	1	167199037	71.4896	24.7227	1	167308378	167333978	Local	Shared between ESC and NPC
ENSMUSG00000097503	3110045C21Rik	1	169972414	73.5496	19.011	1	169969409	169972396	Local	Shared between ESC and NPC
ENSMUSG00000060244	Alyref2	1	171295194	74.8896	16.7309	1	171503478	171504750	Local	Shared between ESC and NPC
ENSMUSG00000003464	Pex19	1	171169050	74.7496	13.4472	1	172126755	172136493	Local	Shared between ESC and NPC
ENSMUSG00000103711	Tstd1	1	171682129	75.2296	9.70267	1	171418872	171420352	Local	Shared between ESC and NPC
ENSMUSG00000026504	Sdccag8	1	176976874	77.8296	14.8583	1	176814660	177020437	Local	Shared between ESC and NPC
ENSMUSG00000026516	Nvl	1	180767406	79.7096	10.468	1	181087138	181144204	Local	Shared between ESC and NPC
ENSMUSG00000102858	Gm37086	1	181779146	80.1296	20.7934	1	181026278	181029729	Local	Shared between ESC and NPC
ENSMUSG00000082908	Gm13736	1	182359465	80.5696	11.658	2	87526145	87526397	Distant	Shared between ESC and NPC
ENSMUSG00000073481	Marc2	1	184620900	83.2496	12.0988	1	184813068	184846451	Local	Shared between ESC and NPC
ENSMUSG00000039145	Camk1d	2	5055536	2.5861	11.2105	2	5293457	5714515	Local	Shared between ESC and NPC
ENSMUSG00000025816	Sec61a2	2	6802081	3.9861	8.01903	2	5870987	5895432	Local	Shared between ESC and NPC
ENSMUSG00000103475	Gm37697	2	14854164	8.3861	25.3287	2	14345677	14347520	Local	Shared between ESC and NPC
ENSMUSG00000026740	Dnajc1	2	18706024	10.4261	16.2202	2	18195654	18392830	Local	Shared between ESC and NPC
ENSMUSG00000075514	Gm13375	2	21285172	12.4661	28.455	2	20969054	20969997	Local	Shared between ESC and NPC
ENSMUSG00000083563	Gm13340	2	17642648	9.8061	8.01749	2	22588103	22589647	Local	Shared between ESC and NPC
ENSMUSG00000026958	Dpp7	2	25632231	14.5861	20.3335	2	25352276	25356359	Local	Shared between ESC and NPC
ENSMUSG00000026975	Dph7	2	25632231	14.5861	14.0758	2	24962400	24972163	Local	Shared between ESC and NPC
ENSMUSG00000084383	Gm13370	2	25350212	14.5561	8.84383	2	24985984	24986466	Local	Shared between ESC and NPC
ENSMUSG00000062647	Rpl7a	2	26688023	16.0461	8.99154	2	26910764	26913318	Local	Shared between ESC and NPC
ENSMUSG00000085929	Gm13421	2	27783925	16.9861	30.6763	2	27540426	27543362	Local	Shared between ESC and NPC
ENSMUSG00000052406	Rexo4	2	26723409	16.0861	17.5739	2	26953563	26964386	Local	Shared between ESC and NPC
ENSMUSG00000039826	Trub2	2	29624546	18.5861	18.5173	2	29761224	29788502	Local	Shared between ESC and NPC
ENSMUSG00000009621	Vav2	2	26958795	16.2861	8.15462	2	27262104	27427033	Local	Shared between ESC and NPC
ENSMUSG00000039660	D2Wsu81e	2	35127635	21.0861	10.4892	2	30173453	30178459	Local	Shared between ESC and NPC
ENSMUSG00000039715	Wdr34	2	30391883	18.8461	17.9019	2	30031546	30048881	Local	Shared between ESC and NPC
ENSMUSG00000044320	1700001O22Rik	2	29802244	18.6461	47.6945	2	30794769	30803661	Local	Shared between ESC and NPC
ENSMUSG00000069682	Gm10275	2	33082061	20.3461	24.2927	10	29698746	29699380	Distant	Shared between ESC and NPC
ENSMUSG00000038900	Rpl12	2	32886323	20.1861	27.2163	2	32961559	32965345	Local	Shared between ESC and NPC
ENSMUSG00000026880	Stom	2	35300902	21.2461	24.4369	2	35313986	35336976	Local	Shared between ESC and NPC
ENSMUSG00000075376	Rc3h2	2	38441402	22.0061	12.5757	2	37370069	37422903	Local	Shared between ESC and NPC
ENSMUSG00000026887	Mrrf	2	36000249	21.7261	10.0219	2	36136389	36190647	Local	Shared between ESC and NPC
ENSMUSG00000036093	Arl5a	2	50779540	26.8661	24.8929	2	52397951	52424901	Local	Shared between ESC and NPC
ENSMUSG00000036053	Fmnl2	2	54015821	28.3061	10.2302	2	52857860	53134202	Local	Shared between ESC and NPC
ENSMUSG00000063145	Bbs5	2	69630346	36.6061	12.6387	2	69647171	69667571	Local	Shared between ESC and NPC
ENSMUSG00000034848	Ttc21b	2	66301011	34.7261	19.5604	2	66184327	66256617	Local	Shared between ESC and NPC
ENSMUSG00000041975	Mettl8	2	70938341	37.5061	26.0303	2	70964561	71055583	Local	Shared between ESC and NPC
ENSMUSG00000041921	Metap1d	2	71585544	37.8661	34.5766	2	71453276	71525194	Local	Shared between ESC and NPC
ENSMUSG00000081406	Rps6-ps4	2	74692932	40.3861	9.58905	2	75191073	75191822	Local	Shared between ESC and NPC
ENSMUSG00000081205	Gm5940	2	75531850	41.1061	41.4746	X	80456742	80457809	Distant	Shared between ESC and NPC
ENSMUSG00000059005	Hnrnpa3	2	75531850	41.1061	32.9166	2	75659261	75669407	Local	Shared between ESC and NPC
ENSMUSG00000069014	Gm5641	2	75447712	40.9661	46.8798	3	54481438	54482925	Distant	Shared between ESC and NPC
ENSMUSG00000085840	Gm11261	2	83826005	44.0861	50.9048	4	78659858	78661588	Distant	Shared between ESC and NPC
ENSMUSG00000106173	Gm42764	2	84628541	44.1861	57.387	5	30759032	30760477	Distant	Shared between ESC and NPC
ENSMUSG00000027006	Dnajc10	2	80279494	43.1861	11.0863	2	80315466	80354043	Local	Shared between ESC and NPC
ENSMUSG00000027014	Cwc22	2	81548805	43.7761	67.0804	2	77881159	77946375	Local	Shared between ESC and NPC
ENSMUSG00000044103	Il1f9	2	84141513	44.1261	47.5978	2	24186476	24193568	Distant	Shared between ESC and NPC
ENSMUSG00000106671	Gm42900	2	81262412	43.7661	45.1988	5	107254338	107256504	Distant	Shared between ESC and NPC
ENSMUSG00000087168	Gm15983	2	82392103	43.9261	63.5022	16	5254786	5289621	Distant	Shared between ESC and NPC
ENSMUSG00000089719	Gm15758	2	81262412	43.7661	42.4839	8	54708987	54710381	Distant	Shared between ESC and NPC
ENSMUSG00000079247	Gm13691	2	84094580	44.1061	72.7952	2	83990553	83993045	Local	Shared between ESC and NPC
ENSMUSG00000095824	Gm13697	2	80292056	43.3461	69.672	2	83984743	83987235	Local	Shared between ESC and NPC
ENSMUSG00000002109	Ddb2	2	90706096	44.6261	26.1385	2	91211572	91236982	Local	Shared between ESC and NPC
ENSMUSG00000060989	Gm11847	2	75686933	41.2661	12.0933	4	12232833	12233951	Distant	Shared between ESC and NPC
ENSMUSG00000027222	Pex16	2	91535075	44.8261	7.65549	2	92374676	92381217	Local	Shared between ESC and NPC
ENSMUSG00000045464	2810002D19Rik	2	96284987	46.6861	30.6294	2	94406151	94411682	Local	Shared between ESC and NPC
ENSMUSG00000057147	Dph6	2	114210153	52.6261	13.8592	2	114516416	114654964	Local	Shared between ESC and NPC
ENSMUSG00000096006	Gm21596	2	114372312	52.6861	21.4037	2	113919247	113920562	Local	Shared between ESC and NPC
ENSMUSG00000068580	Zfyve19	2	118962088	54.9661	9.02529	2	119208617	119217049	Local	Shared between ESC and NPC
ENSMUSG00000027236	Eif3j1	2	121139013	55.3461	42.9228	2	122028546	122056598	Local	Shared between ESC and NPC
ENSMUSG00000043424	Eif3j2	2	121003959	55.3061	20.1253	18	43475418	43477796	Distant	Shared between ESC and NPC
ENSMUSG00000027285	Haus2	2	120069472	55.1461	16.418	2	120609383	120621560	Local	Shared between ESC and NPC
ENSMUSG00000027259	Adal	2	121139013	55.3461	14.7586	2	121140428	121156680	Local	Shared between ESC and NPC
ENSMUSG00000084372	Gm13988	2	120082882	55.1661	7.95186	2	123273924	123274211	Local	Shared between ESC and NPC
ENSMUSG00000062098	Btbd3	2	137447292	63.0861	11.55	2	138256565	138589292	Local	Shared between ESC and NPC
ENSMUSG00000027384	Ndufaf5	2	140420401	64.1661	17.5629	2	140170649	140203689	Local	Shared between ESC and NPC
ENSMUSG00000074749	Kiz	2	147083845	66.0261	10.9805	2	146855864	146970097	Local	Shared between ESC and NPC
ENSMUSG00000102869	2900097C17Rik	2	156622174	71.5261	8.11067	2	156391831	156392979	Local	Shared between ESC and NPC
ENSMUSG00000053916	Nanp	2	151198248	69.2861	36.7769	2	151029685	151039398	Local	Shared between ESC and NPC
ENSMUSG00000043346	Gm6741	2	151198248	69.2861	24.5505	17	91236787	91238116	Distant	Shared between ESC and NPC
ENSMUSG00000032869	Psmf1	2	150133825	68.5861	20.2119	2	151715812	151744186	Local	Shared between ESC and NPC
ENSMUSG00000101523	Gm10031	2	152482400	69.4261	29.0616	1	156524012	156526664	Distant	Shared between ESC and NPC
ENSMUSG00000074698	Csnk2a1	2	152619253	69.5461	8.58403	2	152226839	152281852	Local	Shared between ESC and NPC
ENSMUSG00000083097	Gm14494	2	148627615	68.4061	13.1349	2	153826171	153826605	Local	Shared between ESC and NPC
ENSMUSG00000027487	Cdk5rap1	2	153915156	70.5461	8.37672	2	154335380	154373010	Local	Shared between ESC and NPC
ENSMUSG00000027597	Ahcy	2	154305699	70.7261	53.948	2	155059310	155074497	Local	Shared between ESC and NPC
ENSMUSG00000082064	Rpl5-ps2	2	154085478	70.6261	34.3524	2	154703809	154704699	Local	Shared between ESC and NPC
ENSMUSG00000048087	Gm4737	2	155213750	71.2061	30.7882	16	46152997	46155077	Distant	Shared between ESC and NPC
ENSMUSG00000074649	BC029722	2	155402931	71.4061	20.4158	2	155817730	155819426	Local	Shared between ESC and NPC
ENSMUSG00000027610	Gss	2	155368279	71.3661	9.01159	2	155563181	155592810	Local	Shared between ESC and NPC
ENSMUSG00000005882	Uqcc1	2	156622174	71.5261	11.5532	2	155846894	155930310	Local	Shared between ESC and NPC
ENSMUSG00000038085	Cnbd2	2	154927814	71.1061	12.4525	2	156312299	156375638	Local	Shared between ESC and NPC
ENSMUSG00000027649	Ctnnbl1	2	158660578	72.6261	7.60731	2	157737401	157891614	Local	Shared between ESC and NPC
ENSMUSG00000035268	Pkig	2	163022888	76.2461	7.72328	2	163658386	163726158	Local	Shared between ESC and NPC
ENSMUSG00000017299	Dnttip1	2	164628884	77.0661	8.03403	2	164745983	164768607	Local	Shared between ESC and NPC
ENSMUSG00000086453	Gm11457	2	164064248	76.8461	10.9686	2	164754242	164769666	Local	Shared between ESC and NPC
ENSMUSG00000017664	Slc35c2	2	165851320	78.1061	16.0138	2	165276554	165287869	Local	Shared between ESC and NPC
ENSMUSG00000027581	Stmn3	2	170280571	82.7861	7.71711	2	181306459	181314500	Distant	Shared between ESC and NPC
ENSMUSG00000074582	Arfgef2	2	166190600	78.4861	11.4741	2	166805588	166898052	Local	Shared between ESC and NPC
ENSMUSG00000085274	BC046401	2	166448156	78.9061	7.74914	2	165857684	165859034	Local	Shared between ESC and NPC
ENSMUSG00000095648	Gm2004	2	178244369	90.7661	14.4397	2	176141591	176149825	Local	Shared between ESC and NPC
ENSMUSG00000074521	Gm14327	2	174909303	89.8261	22.588	2	177897096	177905784	Local	Shared between ESC and NPC
ENSMUSG00000078870	Gm14410	2	178247928	90.7861	33.9477	2	177183453	177206421	Local	Shared between ESC and NPC
ENSMUSG00000078879	Gm14306	2	178244369	90.7661	38.6517	2	176670522	176719085	Local	Shared between ESC and NPC
ENSMUSG00000078887	Gm6710	2	178092570	90.7061	30.1047	2	175869219	175881248	Local	Shared between ESC and NPC
ENSMUSG00000080888	Gm14387	2	178244369	90.7661	31.9514	2	175086501	175089918	Local	Shared between ESC and NPC
ENSMUSG00000074516	Gm10709	2	178247928	90.7861	11.8232	9	7751672	7752325	Distant	Shared between ESC and NPC
ENSMUSG00000078896	Gm8923	2	178244369	90.7661	29.3917	2	175469985	175482171	Local	Shared between ESC and NPC
ENSMUSG00000084050	Gm14439	2	173820203	88.8461	9.92633	2	175062436	175062876	Local	Shared between ESC and NPC
ENSMUSG00000078869	Gm14409	2	179208964	91.8261	9.08087	2	177264654	177267036	Local	Shared between ESC and NPC
ENSMUSG00000066760	Psg16	2	178244369	90.7661	15.6909	7	17074040	17133450	Distant	Shared between ESC and NPC
ENSMUSG00000078868	Gm14412	2	178251487	90.8061	19.6644	2	177314520	177324307	Local	Shared between ESC and NPC
ENSMUSG00000078880	Gm14308	2	178244369	90.7661	15.4146	2	176613364	176636344	Local	Shared between ESC and NPC
ENSMUSG00000078902	Gm14443	2	178247928	90.7861	18.693	2	175166255	175175871	Local	Shared between ESC and NPC
ENSMUSG00000078906	Gm14444	2	178251487	90.8061	19.9014	2	175010241	175019248	Local	Shared between ESC and NPC
ENSMUSG00000082765	Gm14411	2	178092570	90.7061	17.9653	2	177125463	177127709	Local	Shared between ESC and NPC
ENSMUSG00000083817	Gm14400	2	178092570	90.7061	48.631	2	177225473	177228963	Local	Shared between ESC and NPC
ENSMUSG00000085513	Gm16363	2	178244369	90.7661	44.8291	2	177541681	177542557	Local	Shared between ESC and NPC
ENSMUSG00000090093	Gm14399	2	178244369	90.7661	9.84908	2	175129493	175142012	Local	Shared between ESC and NPC
ENSMUSG00000095362	Gm14325	2	178292421	90.8461	24.6654	2	177831791	177840336	Local	Shared between ESC and NPC
ENSMUSG00000078864	Gm14322	2	178244369	90.7661	14.8954	2	177759288	177770472	Local	Shared between ESC and NPC
ENSMUSG00000082724	Gm14416	2	178247928	90.7861	17.5583	2	177138660	177142331	Local	Shared between ESC and NPC
ENSMUSG00000078903	Gm14391	2	178092570	90.7061	57.1958	2	175191065	175206917	Local	Shared between ESC and NPC
ENSMUSG00000074527	Gm14296	2	178092570	90.7061	55.1844	2	176892509	176927809	Local	Shared between ESC and NPC
ENSMUSG00000078866	Gm14420	2	178227821	90.7461	55.5486	2	177464733	177478129	Local	Shared between ESC and NPC
ENSMUSG00000078867	Gm14418	2	178244369	90.7661	14.6613	2	177387124	177398320	Local	Shared between ESC and NPC
ENSMUSG00000078875	Gm14419	2	178244369	90.7661	18.1435	2	177000956	177012787	Local	Shared between ESC and NPC
ENSMUSG00000078877	Gm14295	2	178244369	90.7661	35.8989	2	176798612	176811223	Local	Shared between ESC and NPC
ENSMUSG00000078878	Gm14305	2	178244369	90.7661	38.7486	2	176708328	176721813	Local	Shared between ESC and NPC
ENSMUSG00000078881	Gm14434	2	174909303	89.8261	24.801	2	176473278	176486783	Local	Shared between ESC and NPC
ENSMUSG00000078886	Gm2026	2	178244369	90.7661	18.6376	2	175965331	175980303	Local	Shared between ESC and NPC
ENSMUSG00000078894	2210418O10Rik	2	178227821	90.7461	42.3972	2	176226569	176240328	Local	Shared between ESC and NPC
ENSMUSG00000078897	Gm4724	2	178247928	90.7861	24.8083	2	175422300	175435807	Local	Shared between ESC and NPC
ENSMUSG00000078898	Gm4723	2	178244369	90.7661	42.4643	2	175372436	175384201	Local	Shared between ESC and NPC
ENSMUSG00000078899	Gm4631	2	178244369	90.7661	25.2459	2	175321955	175338197	Local	Shared between ESC and NPC
ENSMUSG00000083111	Gm14421	2	178244369	90.7661	43.824	2	177053516	177056838	Local	Shared between ESC and NPC
ENSMUSG00000089756	Gm8898	2	178244369	90.7661	40.1092	2	175918881	175931100	Local	Shared between ESC and NPC
ENSMUSG00000094786	Gm14403	2	178227821	90.7461	62.915	2	177498215	177509763	Local	Shared between ESC and NPC
ENSMUSG00000097879	Gm26869	2	178092570	90.7061	44.0755	2	178023808	178028736	Local	Shared between ESC and NPC
ENSMUSG00000104046	Gm37567	2	178292421	90.8461	10.8589	1	5307739	5310017	Distant	Shared between ESC and NPC
ENSMUSG00000019756	Prl8a1	2	178251487	90.8061	14.3817	13	27573922	27582171	Distant	Shared between ESC and NPC
ENSMUSG00000089951	Gm14435	2	178092570	90.7061	30.9218	2	176423594	176435761	Local	Shared between ESC and NPC
ENSMUSG00000085028	Slc2a4rg-ps	2	181334954	94.8861	21.0235	2	181384250	181387586	Local	Shared between ESC and NPC
ENSMUSG00000038914	Dido1	2	180194929	93.4861	12.9031	2	180657964	180709999	Local	Shared between ESC and NPC
ENSMUSG00000048106	4632415L05Rik	3	19794904	5.55488	34.7658	3	19894886	19898984	Local	Shared between ESC and NPC
ENSMUSG00000002428	Hltf	3	21028053	5.95488	13.8036	3	20057811	20118490	Local	Shared between ESC and NPC
ENSMUSG00000039617	Gm7488	3	22757655	7.11488	12.4464	3	21049565	21050248	Local	Shared between ESC and NPC
ENSMUSG00000106019	Gm43672	3	22720742	7.07488	7.89937	3	22074412	22076142	Local	Shared between ESC and NPC
ENSMUSG00000027677	Ttc14	3	34113326	13.8949	12.7434	3	33799832	33814860	Local	Shared between ESC and NPC
ENSMUSG00000027709	Mccc1	3	36195131	14.7049	20.853	3	35959312	36000678	Local	Shared between ESC and NPC
ENSMUSG00000105055	Gm43079	3	36483244	14.8349	7.95601	3	36088859	36091446	Local	Shared between ESC and NPC
ENSMUSG00000037325	Bbs7	3	36666256	15.0749	17.681	3	36573142	36613477	Local	Shared between ESC and NPC
ENSMUSG00000027714	Exosc9	3	36830126	15.2749	13.1628	3	36552606	36565727	Local	Shared between ESC and NPC
ENSMUSG00000097304	Rpl31-ps15	3	36852209	15.4349	8.18396	3	37734730	37735104	Local	Shared between ESC and NPC
ENSMUSG00000100755	Rps23-ps1	3	39441846	17.3949	9.4096	3	37714740	37715164	Local	Shared between ESC and NPC
ENSMUSG00000049517	Rps23	3	37633792	15.7749	9.15233	13	90923131	90924942	Distant	Shared between ESC and NPC
ENSMUSG00000103313	Gm38357	3	51635892	21.4549	33.7283	3	51231917	51234380	Local	Shared between ESC and NPC
ENSMUSG00000027803	Wwtr1	3	56933985	25.7749	9.18615	3	57455649	57575910	Local	Shared between ESC and NPC
ENSMUSG00000042997	Nhlrc3	3	54800917	24.5349	13.571	3	53448583	53463332	Local	Shared between ESC and NPC
ENSMUSG00000027751	Supt20	3	54742946	24.4149	9.74527	3	54692807	54728766	Local	Shared between ESC and NPC
ENSMUSG00000048332	Lhfp	3	53280832	23.9749	8.32288	3	53041528	53261679	Local	Shared between ESC and NPC
ENSMUSG00000105065	Gm42513	3	52841946	23.3949	15.0173	3	58079716	58081834	Local	Shared between ESC and NPC
ENSMUSG00000048581	E130311K13Rik	3	68420545	29.7349	11.1772	3	63914684	63929472	Local	Shared between ESC and NPC
ENSMUSG00000103880	Gm37009	3	65486266	28.4149	11.6867	3	65506277	65506637	Local	Shared between ESC and NPC
ENSMUSG00000027775	Mfsd1	3	63961915	28.1549	10.8446	3	67582741	67604237	Local	Shared between ESC and NPC
ENSMUSG00000027809	Etfdh	3	73495555	30.5949	9.36809	3	79603788	79629500	Local	Shared between ESC and NPC
ENSMUSG00000033752	Mnd1	3	83784280	33.5549	25.5723	3	84087933	84155786	Local	Shared between ESC and NPC
ENSMUSG00000054199	Gon4l	3	89168050	35.6549	16.7722	3	88835231	88910103	Local	Shared between ESC and NPC
ENSMUSG00000027952	Pmvk	3	86477411	34.1249	7.72906	3	89454541	89469013	Local	Shared between ESC and NPC
ENSMUSG00000103464	Gm38246	3	87763814	34.8349	29.8054	3	51103660	51105170	Distant	Shared between ESC and NPC
ENSMUSG00000048039	Isg20l2	3	87758087	34.7149	8.52155	3	87930314	87940686	Local	Shared between ESC and NPC
ENSMUSG00000027931	Npr1	3	82725207	32.8949	7.6133	3	90450591	90465866	Local	Shared between ESC and NPC
ENSMUSG00000027940	Tpm3	3	90271274	36.3549	44.3426	3	90072649	90100902	Local	Shared between ESC and NPC
ENSMUSG00000058126	Tpm3-rs7	3	90429932	36.4349	66.2433	14	113314608	113316713	Distant	Shared between ESC and NPC
ENSMUSG00000001018	Snapin	3	90243833	36.3149	14.517	3	90488026	90491033	Local	Shared between ESC and NPC
ENSMUSG00000062896	Rpl31-ps11	3	96935406	38.2149	15.7411	3	94604408	94604784	Local	Shared between ESC and NPC
ENSMUSG00000028140	Mrpl9	3	94563337	36.9349	8.8232	3	94443318	94451130	Local	Shared between ESC and NPC
ENSMUSG00000085956	4930481B07Rik	3	94941131	37.0549	39.8742	3	95015625	95020138	Local	Shared between ESC and NPC
ENSMUSG00000092607	Scnm1	3	94563282	36.8949	23.0861	3	95129536	95134011	Local	Shared between ESC and NPC
ENSMUSG00000053192	Mllt11	3	92972106	36.7049	15.4724	3	95219135	95232171	Local	Shared between ESC and NPC
ENSMUSG00000064220	Hist2h2aa1	3	95943824	37.6549	12.9669	3	96245497	96246082	Local	Shared between ESC and NPC
ENSMUSG00000028101	Pias3	3	95771520	37.3349	11.2014	3	96696384	96706070	Local	Shared between ESC and NPC
ENSMUSG00000027865	Gdap2	3	99563018	39.0149	9.37239	3	100162381	100206981	Local	Shared between ESC and NPC
ENSMUSG00000032952	Ap4b1	3	103604930	41.0549	15.6934	3	103809520	103822025	Local	Shared between ESC and NPC
ENSMUSG00000067017	Gm3608	3	103565368	40.9149	39.9249	1	105455971	105458829	Distant	Shared between ESC and NPC
ENSMUSG00000070372	Capza1	3	103545484	40.8749	20.7113	3	104822779	104864505	Local	Shared between ESC and NPC
ENSMUSG00000074340	Ovgp1	3	105472802	42.1549	30.3411	3	105973711	105987423	Local	Shared between ESC and NPC
ENSMUSG00000105852	Gm42890	3	105472802	42.1549	31.9857	3	105959503	105984600	Local	Shared between ESC and NPC
ENSMUSG00000086968	4933431E20Rik	3	107611509	42.8349	9.73845	3	107888850	107896213	Local	Shared between ESC and NPC
ENSMUSG00000033439	Trmt13	3	116444087	46.1949	26.7133	3	116581093	116614587	Local	Shared between ESC and NPC
ENSMUSG00000054426	A930005H10Rik	3	115866841	45.9349	26.0288	3	115881581	115888130	Local	Shared between ESC and NPC
ENSMUSG00000000339	Rtca	3	116632109	46.2749	29.8665	3	116488963	116508208	Local	Shared between ESC and NPC
ENSMUSG00000054414	Slc30a7	3	116975354	46.3949	11.8734	3	115938973	116007406	Local	Shared between ESC and NPC
ENSMUSG00000106001	Gm42826	3	127237172	52.7349	10.6912	3	125216915	125219553	Local	Shared between ESC and NPC
ENSMUSG00000028013	Ppa2	3	130937854	56.5749	7.50906	3	133310110	133378235	Local	Shared between ESC and NPC
ENSMUSG00000028030	Tbck	3	133190426	57.6149	20.8591	3	132684144	132841688	Local	Shared between ESC and NPC
ENSMUSG00000028167	Bdh2	3	134174770	58.2949	29.9231	3	135281221	135304426	Local	Shared between ESC and NPC
ENSMUSG00000028165	Cisd2	3	134947378	58.4549	10.3446	3	135406412	135423925	Local	Shared between ESC and NPC
ENSMUSG00000028158	Mttp	3	138084705	60.9349	31.4	3	138089854	138144968	Local	Shared between ESC and NPC
ENSMUSG00000004127	Trmt10a	3	138084705	60.9349	15.7764	3	138143448	138159821	Local	Shared between ESC and NPC
ENSMUSG00000028188	Spata1	3	146377661	66.6749	16.333	3	146457196	146499753	Local	Shared between ESC and NPC
ENSMUSG00000028189	Ctbs	3	146324437	66.5549	10.1293	3	146449795	146465849	Local	Shared between ESC and NPC
ENSMUSG00000047676	Rpsa-ps10	3	149106633	69.1549	13.6108	3	150072658	150073542	Local	Shared between ESC and NPC
ENSMUSG00000028232	Tmem68	4	3934705	1.90102	22.4456	4	3549041	3574853	Local	Shared between ESC and NPC
ENSMUSG00000106037	Gm4332	4	3845009	1.84102	23.2458	3	119709516	119709861	Distant	Shared between ESC and NPC
ENSMUSG00000066324	Impad1	4	5452020	2.06102	24.5248	4	4762484	4793355	Local	Shared between ESC and NPC
ENSMUSG00000094595	Fsbp	4	11630555	5.26102	25.5502	4	11579665	11587591	Local	Shared between ESC and NPC
ENSMUSG00000046667	Rbm12b1	4	12007708	5.48102	18.1257	4	12140264	12146731	Local	Shared between ESC and NPC
ENSMUSG00000081593	Gm11841	4	12213599	5.56102	24.2062	4	12125290	12127252	Local	Shared between ESC and NPC
ENSMUSG00000083246	Gm11839	4	11998418	5.44102	16.029	4	12114284	12116236	Local	Shared between ESC and NPC
ENSMUSG00000073987	Ggh	4	19820860	8.76102	8.56509	4	20042052	20066750	Local	Shared between ESC and NPC
ENSMUSG00000040520	Manea	4	25566027	12.141	19.7201	4	26324506	26346891	Local	Shared between ESC and NPC
ENSMUSG00000040183	Ankrd6	4	33280516	15.721	11.5269	4	32804035	32950841	Local	Shared between ESC and NPC
ENSMUSG00000028293	Slc35a1	4	34867475	16.421	31.0407	4	34663257	34687438	Local	Shared between ESC and NPC
ENSMUSG00000028292	Rars2	4	36426063	17.301	8.67739	4	34614957	34660167	Local	Shared between ESC and NPC
ENSMUSG00000028453	Fancg	4	43255366	20.411	9.90159	4	43002343	43010506	Local	Shared between ESC and NPC
ENSMUSG00000035696	Rnf38	4	44083077	20.521	16.9963	4	44126210	44233789	Local	Shared between ESC and NPC
ENSMUSG00000028470	Hint2	4	44581723	21.161	13.9397	4	43654227	43656466	Local	Shared between ESC and NPC
ENSMUSG00000028318	Polr1e	4	45190711	21.341	9.1473	4	45018583	45036565	Local	Shared between ESC and NPC
ENSMUSG00000035495	Tstd2	4	45798763	21.821	29.5788	4	46114746	46138694	Local	Shared between ESC and NPC
ENSMUSG00000028331	Trmo	4	46193922	21.921	14.5275	4	46376505	46389437	Local	Shared between ESC and NPC
ENSMUSG00000028344	Invs	4	47810298	23.101	14.5523	4	48279760	48431954	Local	Shared between ESC and NPC
ENSMUSG00000028309	Rnf20	4	48899425	23.761	15.1609	4	49632006	49656887	Local	Shared between ESC and NPC
ENSMUSG00000038816	Ctnnal1	4	56669673	27.301	9.56638	4	56810935	56865188	Local	Shared between ESC and NPC
ENSMUSG00000055296	Tmem245	4	56984720	27.401	10.051	4	56866923	56947437	Local	Shared between ESC and NPC
ENSMUSG00000038827	Fam206a	4	55609955	26.721	15.4818	4	56802345	56809601	Local	Shared between ESC and NPC
ENSMUSG00000028383	Hsdl2	4	59730475	28.421	15.1566	4	59581563	59618689	Local	Shared between ESC and NPC
ENSMUSG00000038607	Gng10	4	59164448	28.321	22.3924	4	59035088	59041903	Local	Shared between ESC and NPC
ENSMUSG00000038422	Hdhd3	4	60682384	28.681	27.5205	4	62499008	62503467	Local	Shared between ESC and NPC
ENSMUSG00000028393	Alad	4	61199988	28.721	44.9576	4	62509169	62519918	Local	Shared between ESC and NPC
ENSMUSG00000067352	Gm14149	4	62194645	28.861	10.6371	2	151205195	151231614	Distant	Shared between ESC and NPC
ENSMUSG00000080902	Gm11226	4	68604413	31.701	28.347	4	70248636	70249373	Local	Shared between ESC and NPC
ENSMUSG00000052407	Ccdc171	4	87027781	37.061	11.6208	4	83525545	83864670	Local	Shared between ESC and NPC
ENSMUSG00000070923	Klhl9	4	88637237	38.041	20.8722	4	88718292	88722465	Local	Shared between ESC and NPC
ENSMUSG00000097078	Gm26566	4	89213550	38.161	8.26788	4	88721805	88722842	Local	Shared between ESC and NPC
ENSMUSG00000006386	Tek	4	93505479	39.501	20.9526	4	94739289	94874976	Local	Shared between ESC and NPC
ENSMUSG00000035212	Leprot	4	102345637	43.721	10.882	4	101647718	101659364	Local	Shared between ESC and NPC
ENSMUSG00000025413	Ttc4	4	106573764	45.801	21.0725	4	106662256	106678944	Local	Shared between ESC and NPC
ENSMUSG00000028619	Tceanc2	4	106614943	45.861	54.2728	4	107134155	107179116	Local	Shared between ESC and NPC
ENSMUSG00000034557	Zfyve9	4	108787145	46.301	9.43246	4	108637466	108780798	Local	Shared between ESC and NPC
ENSMUSG00000028689	Ccdc163	4	117072093	48.211	31.4745	4	116708509	116751206	Local	Shared between ESC and NPC
ENSMUSG00000028690	Mmachc	4	108850126	46.321	10.373	4	116702279	116708406	Local	Shared between ESC and NPC
ENSMUSG00000087412	Gm15501	4	114802848	47.741	11.3529	7	93178983	93184176	Distant	Shared between ESC and NPC
ENSMUSG00000028540	Dph2	4	117879589	48.581	9.42869	4	117888643	117892032	Local	Shared between ESC and NPC
ENSMUSG00000028772	Zcchc17	4	129428550	55.521	7.57167	4	130315383	130359943	Local	Shared between ESC and NPC
ENSMUSG00000028651	Ppie	4	124485642	51.296	15.7265	4	123127115	123139951	Local	Shared between ESC and NPC
ENSMUSG00000042408	Zmym6	4	126010688	52.181	8.90075	4	127077383	127124372	Local	Shared between ESC and NPC
ENSMUSG00000057572	Zbtb8os	4	129425510	55.501	7.84991	4	129335695	129354547	Local	Shared between ESC and NPC
ENSMUSG00000028797	Tmem234	4	129453106	55.641	32.3802	4	129600668	129624059	Local	Shared between ESC and NPC
ENSMUSG00000061062	Gm10093	4	129440634	55.581	11.4753	17	78491565	78493541	Distant	Shared between ESC and NPC
ENSMUSG00000037752	Xkr8	4	132870879	58.201	10.1294	4	132724897	132732546	Local	Shared between ESC and NPC
ENSMUSG00000003038	Hmgn2	4	132982986	58.701	8.29693	4	133964738	133968650	Local	Shared between ESC and NPC
ENSMUSG00000094627	Gm10182	4	133904386	59.161	53.4402	9	22320314	22321410	Distant	Shared between ESC and NPC
ENSMUSG00000070713	Gm10282	4	134477684	59.261	27.4996	8	72304118	72305276	Distant	Shared between ESC and NPC
ENSMUSG00000070343	Gm10288	4	135945225	60.581	12.6646	3	146838811	146839347	Distant	Shared between ESC and NPC
ENSMUSG00000058064	Gm10036	4	135954639	60.621	7.76737	18	15832794	15833330	Distant	Shared between ESC and NPC
ENSMUSG00000070605	Gm13251	4	145553018	67.801	10.8703	4	146449023	146470292	Local	Shared between ESC and NPC
ENSMUSG00000045410	Akr1e1	4	145297347	67.741	10.4856	13	4590757	4609174	Distant	Shared between ESC and NPC
ENSMUSG00000066000	2610305D13Rik	4	147999920	68.341	35.8804	4	147611937	147642513	Local	Shared between ESC and NPC
ENSMUSG00000063245	Gm13248	4	147999920	68.341	21.2159	4	146610961	146658160	Local	Shared between ESC and NPC
ENSMUSG00000029022	Miip	4	148146518	68.481	32.105	4	147860778	147868816	Local	Shared between ESC and NPC
ENSMUSG00000022323	Hrsp12	4	149140625	69.241	14.9099	15	34484021	34495255	Distant	Shared between ESC and NPC
ENSMUSG00000029016	Clcn6	4	149124954	69.221	7.64806	4	148004259	148038821	Local	Shared between ESC and NPC
ENSMUSG00000086130	Gm16211	4	145553018	67.801	11.5122	4	147668518	147670854	Local	Shared between ESC and NPC
ENSMUSG00000084350	Znf41-ps	4	145681071	67.821	23.9821	4	145825237	145829942	Local	Shared between ESC and NPC
ENSMUSG00000083811	Gm13071	4	149514163	69.541	20.1007	4	149500633	149501008	Local	Shared between ESC and NPC
ENSMUSG00000059040	Eno1b	4	150065290	70.901	16.0321	18	48045335	48048378	Distant	Shared between ESC and NPC
ENSMUSG00000042804	Gpr153	4	151927986	72.901	7.83607	4	152274232	152285337	Local	Shared between ESC and NPC
ENSMUSG00000039577	Nphp4	4	153639267	74.401	7.64424	4	152476706	152563183	Local	Shared between ESC and NPC
ENSMUSG00000029064	Gnb1	4	155815057	77.561	12.0913	4	155491361	155559269	Local	Shared between ESC and NPC
ENSMUSG00000078490	Cfap74	4	155589042	77.101	32.4158	4	155409190	155466823	Local	Shared between ESC and NPC
ENSMUSG00000086682	Gm16023	4	155568648	77.081	11.2911	4	155608300	155624755	Local	Shared between ESC and NPC
ENSMUSG00000051557	Pusl1	4	155872199	77.661	19.423	4	155887879	155891781	Local	Shared between ESC and NPC
ENSMUSG00000059939	9430015G10Rik	4	155995635	78.061	10.2989	4	156109982	156127265	Local	Shared between ESC and NPC
ENSMUSG00000040464	Gtpbp10	5	5103913	1.97151	9.84469	5	5537454	5559538	Local	Shared between ESC and NPC
ENSMUSG00000100801	Gm15459	5	5069657	1.87151	10.8234	5	5781615	5783555	Local	Shared between ESC and NPC
ENSMUSG00000040429	Mterf1a	5	4955131	1.81151	8.48189	5	3890581	3893933	Local	Shared between ESC and NPC
ENSMUSG00000053178	Mterf1b	5	4622003	1.79151	32.077	5	4192367	4197651	Local	Shared between ESC and NPC
ENSMUSG00000008307	1700109H08Rik	5	4961819	1.85151	24.6879	5	3571566	3584356	Local	Shared between ESC and NPC
ENSMUSG00000040473	Cfap69	5	6253462	2.29151	32.1347	5	5579278	5664239	Local	Shared between ESC and NPC
ENSMUSG00000044783	Hjurp	5	3343035	1.59151	9.72339	1	88262471	88277633	Distant	Shared between ESC and NPC
ENSMUSG00000105370	Gm42718	5	6601835	2.29818	14.7242	5	6311311	6313991	Local	Shared between ESC and NPC
ENSMUSG00000007415	Gatad1	5	4539908	1.73151	18.0703	5	3632932	3657185	Local	Shared between ESC and NPC
ENSMUSG00000097554	Gm26825	5	6206647	2.25151	13.112	5	5781530	5783636	Local	Shared between ESC and NPC
ENSMUSG00000047221	Fam185a	5	21497845	7.57151	14.0051	5	21424958	21482124	Local	Shared between ESC and NPC
ENSMUSG00000084235	Gm15421	5	21497845	7.57151	11.5139	5	22528321	22529244	Local	Shared between ESC and NPC
ENSMUSG00000103865	Gm37416	5	23657766	8.39151	20.0822	2	16023108	16023425	Distant	Shared between ESC and NPC
ENSMUSG00000105987	AI506816	5	23715006	8.45151	15.2908	5	23698296	23712667	Local	Shared between ESC and NPC
ENSMUSG00000106133	Gm3724	5	24584674	8.95151	25.8105	5	24118316	24118664	Local	Shared between ESC and NPC
ENSMUSG00000097207	6030443J06Rik	5	22462213	8.07151	21.0607	5	22550432	22807850	Local	Shared between ESC and NPC
ENSMUSG00000097180	2700038G22Rik	5	23875849	8.57151	7.95081	5	23850597	23855038	Local	Shared between ESC and NPC
ENSMUSG00000081855	Rpl17-ps5	5	23785926	8.47151	10.2506	5	22612628	22613182	Local	Shared between ESC and NPC
ENSMUSG00000038072	Galnt11	5	27436408	10.5115	7.82673	5	25221904	25265918	Local	Shared between ESC and NPC
ENSMUSG00000089698	Gm2541	5	29781091	12.1315	34.9022	16	85553233	85553943	Distant	Shared between ESC and NPC
ENSMUSG00000006638	Abhd1	5	30587160	12.8715	30.9689	5	30950066	30955091	Local	Shared between ESC and NPC
ENSMUSG00000013622	Atraid	5	31962653	13.4515	13.0125	5	31048312	31054623	Local	Shared between ESC and NPC
ENSMUSG00000059866	Tnip2	5	33905317	15.2015	10.7168	5	34496087	34513991	Local	Shared between ESC and NPC
ENSMUSG00000037224	Zfyve28	5	33294069	14.7315	8.29743	5	34194893	34288449	Local	Shared between ESC and NPC
ENSMUSG00000106928	Gm43860	5	35939772	15.5515	23.2155	5	35551260	35553964	Local	Shared between ESC and NPC
ENSMUSG00000029128	Rab28	5	42203843	19.6315	8.9179	5	41624976	41708157	Local	Shared between ESC and NPC
ENSMUSG00000015806	Qdpr	5	45529351	21.5115	19.5518	5	45434021	45450236	Local	Shared between ESC and NPC
ENSMUSG00000104342	Gm36401	5	45529351	21.5115	19.3625	5	45702733	45704760	Local	Shared between ESC and NPC
ENSMUSG00000029089	Pacrgl	5	47469214	22.1515	17.1648	5	48327952	48414294	Local	Shared between ESC and NPC
ENSMUSG00000029173	Sepsecs	5	52482273	24.7515	16.6717	5	52640087	52669708	Local	Shared between ESC and NPC
ENSMUSG00000079575	Rbpsuh-rs3	5	53633851	26.0115	27.7435	6	46529354	46530794	Distant	Shared between ESC and NPC
ENSMUSG00000105402	Gm3716	5	64757015	29.9915	28.1731	5	64593857	64610700	Local	Shared between ESC and NPC
ENSMUSG00000092060	Bend4	5	67946424	31.6115	14.2871	5	67392147	67428310	Local	Shared between ESC and NPC
ENSMUSG00000029208	Guf1	5	69498823	32.2315	14.8754	5	69556923	69575973	Local	Shared between ESC and NPC
ENSMUSG00000046808	Atp10d	5	72328313	33.1715	38.4115	5	72203329	72298775	Local	Shared between ESC and NPC
ENSMUSG00000055923	Aasdh	5	77192960	35.8715	21.0459	5	76873659	76905514	Local	Shared between ESC and NPC
ENSMUSG00000035505	Cox18	5	90358304	38.4315	19.6975	5	90214724	90224001	Local	Shared between ESC and NPC
ENSMUSG00000035266	Helq	5	100890151	42.5915	14.1672	5	100762145	100798598	Local	Shared between ESC and NPC
ENSMUSG00000029319	Coq2	5	100822844	42.5115	10.7494	5	100654723	100675140	Local	Shared between ESC and NPC
ENSMUSG00000072774	Zfp951	5	104375717	44.6915	11.8587	5	104813169	104860070	Local	Shared between ESC and NPC
ENSMUSG00000058558	Rpl5	5	113374849	48.3915	15.2175	5	107900502	107909005	Local	Shared between ESC and NPC
ENSMUSG00000090015	Gm15446	5	113384269	48.4115	16.5502	5	109923400	109943936	Local	Shared between ESC and NPC
ENSMUSG00000029499	Pxmp2	5	108570863	46.2915	26.802	5	110274282	110286186	Local	Shared between ESC and NPC
ENSMUSG00000023284	Zfp605	5	109959038	46.4715	25.1072	5	110110092	110129794	Local	Shared between ESC and NPC
ENSMUSG00000029504	Ddx51	5	111783576	47.1715	13.5511	5	110653451	110660496	Local	Shared between ESC and NPC
ENSMUSG00000044339	Alkbh2	5	113374849	48.3915	12.8078	5	114123926	114128218	Local	Shared between ESC and NPC
ENSMUSG00000041733	Coq5	5	115387077	49.4515	8.85473	5	115279666	115296972	Local	Shared between ESC and NPC
ENSMUSG00000011884	Gltp	5	115194261	49.3315	14.962	5	114669398	114690984	Local	Shared between ESC and NPC
ENSMUSG00000072694	1500011B03Rik	5	114654225	48.9915	28.5074	5	114808196	114813976	Local	Shared between ESC and NPC
ENSMUSG00000063696	Gm8730	5	115527886	49.6315	19.5744	8	102864779	102865853	Distant	Shared between ESC and NPC
ENSMUSG00000092486	2610524H06Rik	5	114285494	48.6515	28.3723	5	114821935	114823468	Local	Shared between ESC and NPC
ENSMUSG00000029603	Dtx1	5	121517137	54.4715	7.71743	5	120680202	120711927	Local	Shared between ESC and NPC
ENSMUSG00000041638	Gcn1l1	5	115527886	49.6315	12.43	5	115565254	115622654	Local	Shared between ESC and NPC
ENSMUSG00000032867	Fbxw8	5	117526087	50.6115	19.4258	5	118064965	118155464	Local	Shared between ESC and NPC
ENSMUSG00000032840	2410131K14Rik	5	118068276	51.5715	40.1347	5	118245227	118266093	Local	Shared between ESC and NPC
ENSMUSG00000042647	Acad12	5	120459276	53.8915	8.58654	5	121596775	121618938	Local	Shared between ESC and NPC
ENSMUSG00000029456	Acad10	5	121184066	54.3515	19.1566	5	121621026	121660514	Local	Shared between ESC and NPC
ENSMUSG00000029401	Rilpl2	5	121927046	54.5915	8.07576	5	124463265	124478366	Local	Shared between ESC and NPC
ENSMUSG00000038569	Rad9b	5	122442470	54.8515	29.4778	5	122323223	122354233	Local	Shared between ESC and NPC
ENSMUSG00000029469	Ift81	5	122675823	54.9915	16.3146	5	122550204	122614518	Local	Shared between ESC and NPC
ENSMUSG00000029440	Psmd9	5	120367522	53.7915	12.2917	5	123169413	123250131	Local	Shared between ESC and NPC
ENSMUSG00000029389	Ddx55	5	124770045	55.5115	25.3883	5	124552864	124569660	Local	Shared between ESC and NPC
ENSMUSG00000060419	Rps16-ps2	5	128974795	59.2715	25.2807	5	129128077	129128517	Local	Shared between ESC and NPC
ENSMUSG00000025538	Sumf2	5	129054968	59.2915	17.1595	5	129846986	129864050	Local	Shared between ESC and NPC
ENSMUSG00000034211	Mrps17	5	129054968	59.2915	25.244	5	129715497	129722556	Local	Shared between ESC and NPC
ENSMUSG00000070493	Chchd2	5	129772293	59.5915	8.08247	5	129881156	129887470	Local	Shared between ESC and NPC
ENSMUSG00000034118	Tpst1	5	132036376	61.0115	9.99331	5	130073326	130135729	Local	Shared between ESC and NPC
ENSMUSG00000051034	Zfp11	5	129135141	59.3115	16.9355	5	129654593	129670099	Local	Shared between ESC and NPC
ENSMUSG00000029699	Ssc4d	5	135896396	65.2315	10.5051	5	135960211	135974531	Local	Shared between ESC and NPC
ENSMUSG00000040532	Abhd11	5	135570399	64.5915	7.63121	5	135009152	135012175	Local	Shared between ESC and NPC
ENSMUSG00000004846	Plod3	5	134006386	63.4915	9.43881	5	136987019	136996648	Local	Shared between ESC and NPC
ENSMUSG00000097908	4933404O12Rik	5	137002434	65.8915	19.5177	5	136919146	136937112	Local	Shared between ESC and NPC
ENSMUSG00000036928	Stag3	5	138350432	67.0715	16.3948	5	138280240	138312393	Local	Shared between ESC and NPC
ENSMUSG00000053581	Zfand2a	5	139291786	68.2915	21.6931	5	139471211	139484549	Local	Shared between ESC and NPC
ENSMUSG00000045438	Cox19	5	138733765	67.2315	19.4925	5	139336189	139351418	Local	Shared between ESC and NPC
ENSMUSG00000036639	Nudt1	5	139927764	68.7515	14.269	5	140321656	140338137	Local	Shared between ESC and NPC
ENSMUSG00000083012	Fam220a	5	143824436	71.5715	12.7578	5	143548706	143564531	Local	Shared between ESC and NPC
ENSMUSG00000029642	Polr1d	5	147089309	73.5715	9.93163	5	147077050	147111597	Local	Shared between ESC and NPC
ENSMUSG00000001844	Zdhhc4	5	144185205	71.8915	7.75378	5	143316489	143329256	Local	Shared between ESC and NPC
ENSMUSG00000059991	Nptx2	5	144916914	72.5915	9.43059	5	144545902	144557478	Local	Shared between ESC and NPC
ENSMUSG00000041453	Rpl21	5	146727146	73.3115	18.6198	5	146832890	146837032	Local	Shared between ESC and NPC
ENSMUSG00000084383	Gm13370	5	146734615	73.3315	30.7555	2	24985984	24986466	Distant	Shared between ESC and NPC
ENSMUSG00000066443	Gm10163	5	146803810	73.3515	26.4636	9	88390837	88391317	Distant	Shared between ESC and NPC
ENSMUSG00000068397	Gm10240	5	146803810	73.3515	34.7725	15	68309819	68310301	Distant	Shared between ESC and NPC
ENSMUSG00000016503	Gtf3a	5	147089309	73.5715	23.5156	5	146948657	146955614	Local	Shared between ESC and NPC
ENSMUSG00000029647	Pan3	5	147795391	74.4915	13.6217	5	147430161	147548502	Local	Shared between ESC and NPC
ENSMUSG00000106820	D5Ertd605e	5	147563362	74.1715	10.8227	5	147418601	147423044	Local	Shared between ESC and NPC
ENSMUSG00000041298	Katnal1	5	148975323	76.5915	21.6102	5	148871584	148929320	Local	Shared between ESC and NPC
ENSMUSG00000082585	Gm15387	5	148946474	76.3715	44.4845	15	74093686	74094333	Distant	Shared between ESC and NPC
ENSMUSG00000107096	Gm43597	5	150000304	77.1315	9.86414	5	150599932	150607003	Local	Shared between ESC and NPC
ENSMUSG00000032667	Pon2	6	5953010	2.24117	17.1867	6	5264147	5298455	Local	Shared between ESC and NPC
ENSMUSG00000097616	1110019D14Rik	6	13738968	6.26117	32.6153	6	13871526	14044385	Local	Shared between ESC and NPC
ENSMUSG00000029676	Pot1a	6	27329982	13.2812	18.6997	6	25743737	25809246	Local	Shared between ESC and NPC
ENSMUSG00000029772	Ahcyl2	6	30979376	14.1612	10.5602	6	29768011	29912310	Local	Shared between ESC and NPC
ENSMUSG00000061758	Akr1b10	6	34479782	16.5812	9.07805	6	34384218	34396950	Local	Shared between ESC and NPC
ENSMUSG00000107476	Zfp862-ps	6	48551052	22.8812	49.9577	6	48504337	48534832	Local	Shared between ESC and NPC
ENSMUSG00000050786	Ccdc126	6	49805892	23.5078	25.564	6	49319274	49341582	Local	Shared between ESC and NPC
ENSMUSG00000004633	Chn2	6	54061969	25.9012	9.4158	6	54039554	54301810	Local	Shared between ESC and NPC
ENSMUSG00000062190	Lancl2	6	58337473	27.0212	8.30521	6	57702540	57739439	Local	Shared between ESC and NPC
ENSMUSG00000071415	Rpl23	6	62596264	27.7212	20.7547	11	97777527	97782437	Distant	Shared between ESC and NPC
ENSMUSG00000107176	Gm9794	6	77322520	32.4412	16.5785	6	66875321	66875743	Distant	Shared between ESC and NPC
ENSMUSG00000097133	Gm26628	6	71888496	30.3612	17.9581	6	71961145	71963775	Local	Shared between ESC and NPC
ENSMUSG00000053119	Chmp3	6	71737587	30.2412	11.6238	6	71543797	71582609	Local	Shared between ESC and NPC
ENSMUSG00000056666	Retsat	6	72652719	30.8012	33.8439	6	72598475	72608425	Local	Shared between ESC and NPC
ENSMUSG00000030037	Mrpl53	6	81552531	34.3212	13.8987	6	83109040	83109939	Local	Shared between ESC and NPC
ENSMUSG00000030051	Aplf	6	87121665	36.3412	11.7423	6	87628424	87672193	Local	Shared between ESC and NPC
ENSMUSG00000107278	Gm42600	6	85420854	35.7412	11.1723	6	85679277	85682864	Local	Shared between ESC and NPC
ENSMUSG00000090098	Alms1-ps2	6	85918218	35.8412	36.0863	6	85774393	85804057	Local	Shared between ESC and NPC
ENSMUSG00000029993	Nfu1	6	86994781	36.2812	13.7113	6	87009236	87028461	Local	Shared between ESC and NPC
ENSMUSG00000100680	1810044D09Rik	6	91627575	38.6812	12.449	6	91440987	91441755	Local	Shared between ESC and NPC
ENSMUSG00000030082	Sec61a1	6	88138776	36.7012	8.33135	6	88503579	88518905	Local	Shared between ESC and NPC
ENSMUSG00000014550	Rbsn	6	92720969	39.9412	15.9893	6	92186712	92214925	Local	Shared between ESC and NPC
ENSMUSG00000014551	Mrps25	6	91898245	38.9212	9.65866	6	92169525	92184033	Local	Shared between ESC and NPC
ENSMUSG00000045100	Slc25a26	6	97596468	42.7212	13.8299	6	94500331	94604672	Local	Shared between ESC and NPC
ENSMUSG00000030059	Tmf1	6	96999759	42.3012	11.3612	6	97152997	97179122	Local	Shared between ESC and NPC
ENSMUSG00000061838	Suclg2	6	96602271	42.2012	29.2723	6	95473009	95718800	Local	Shared between ESC and NPC
ENSMUSG00000030257	Srgap3	6	113503318	50.8212	9.13671	6	112717971	112947266	Local	Shared between ESC and NPC
ENSMUSG00000023505	Cdca3	6	124627526	57.0812	8.75766	6	124829547	124833701	Local	Shared between ESC and NPC
ENSMUSG00000072789	Gm10420	6	122954859	56.2812	7.96401	6	122696001	122696882	Local	Shared between ESC and NPC
ENSMUSG00000078967	Gm3272	6	124598889	57.0612	16.2562	8	92715747	92716975	Distant	Shared between ESC and NPC
ENSMUSG00000083773	Gm13394	6	125482710	57.3412	42.2864	2	28933610	28934609	Distant	Shared between ESC and NPC
ENSMUSG00000069939	Gm12070	6	125565302	57.4612	26.5841	11	26786633	26787634	Distant	Shared between ESC and NPC
ENSMUSG00000078636	Gm7336	6	124570253	57.0412	40.529	7	51746647	51747878	Distant	Shared between ESC and NPC
ENSMUSG00000096617	Gm5559	6	125504286	57.3812	15.0159	5	95861714	95862715	Distant	Shared between ESC and NPC
ENSMUSG00000093385	A330044P14Rik	6	123803738	56.7212	16.3599	6	123934426	123982173	Local	Shared between ESC and NPC
ENSMUSG00000059659	Gm10069	6	128529232	60.2212	16.2891	6	128438757	128503281	Local	Shared between ESC and NPC
ENSMUSG00000072704	Smim10l1	6	131417347	60.7012	9.5593	6	133104909	133110899	Local	Shared between ESC and NPC
ENSMUSG00000008540	Mgst1	6	138337034	64.9612	12.2782	6	138140316	138156755	Local	Shared between ESC and NPC
ENSMUSG00000030243	Recql	6	142861671	67.7212	11.933	6	142350342	142387087	Local	Shared between ESC and NPC
ENSMUSG00000030282	Cmas	6	142860359	67.7012	8.96941	6	142756686	142775714	Local	Shared between ESC and NPC
ENSMUSG00000107756	Gm44164	6	145297834	70.9012	9.8839	6	145238667	145241227	Local	Shared between ESC and NPC
ENSMUSG00000067344	Rps25-ps1	6	144841751	70.1612	18.6899	6	145266400	145266777	Local	Shared between ESC and NPC
ENSMUSG00000032712	2810474O19Rik	6	148666321	73.5412	10.2669	6	149309414	149335663	Local	Shared between ESC and NPC
ENSMUSG00000040102	Klhl42	6	146330964	71.3812	20.6938	6	147091379	147112778	Local	Shared between ESC and NPC
ENSMUSG00000078813	Leng1	7	3586798	1.89108	10.4128	7	3660098	3665840	Local	Shared between ESC and NPC
ENSMUSG00000030432	Rpl28	7	6000682	2.39108	28.0274	7	4792874	4795066	Local	Shared between ESC and NPC
ENSMUSG00000035458	Tnni3	7	4397113	1.97108	20.1092	7	4518305	4524229	Local	Shared between ESC and NPC
ENSMUSG00000055809	Dnaaf3	7	6039162	2.45108	10.125	7	4522933	4532453	Local	Shared between ESC and NPC
ENSMUSG00000062861	Zfp28	7	6287521	2.69108	14.8682	7	6383295	6396915	Local	Shared between ESC and NPC
ENSMUSG00000092574	2810047C21Rik1	7	12326280	3.67108	7.53438	7	8086387	8092838	Local	Shared between ESC and NPC
ENSMUSG00000092490	Gm20482	7	6896387	3.29108	15.0887	7	8855847	8862851	Local	Shared between ESC and NPC
ENSMUSG00000054715	Zscan22	7	12326280	3.67108	19.3252	7	12897815	12909083	Local	Shared between ESC and NPC
ENSMUSG00000033961	Zfp446	7	14467208	3.93108	10.4324	7	12977848	12984340	Local	Shared between ESC and NPC
ENSMUSG00000001918	Slc1a5	7	16070850	4.05108	14.3373	7	16781340	16798274	Local	Shared between ESC and NPC
ENSMUSG00000052833	Sae1	7	16210236	4.43108	8.70241	7	16327053	16387797	Local	Shared between ESC and NPC
ENSMUSG00000097842	9330104G04Rik	7	16585566	4.67108	38.3851	7	16871347	16874886	Local	Shared between ESC and NPC
ENSMUSG00000066760	Psg16	7	18564307	5.20108	7.60472	7	17074040	17133450	Local	Shared between ESC and NPC
ENSMUSG00000044317	Gpr4	7	19889727	6.01108	7.86412	7	19212538	19224174	Local	Shared between ESC and NPC
ENSMUSG00000057101	Zfp180	7	19256262	5.63108	14.0192	7	24081924	24107713	Local	Shared between ESC and NPC
ENSMUSG00000002210	Smg9	7	24765353	6.55108	21.8327	7	24399619	24422778	Local	Shared between ESC and NPC
ENSMUSG00000050605	Zfp61	7	24672478	6.37108	29.9175	7	24291039	24301232	Local	Shared between ESC and NPC
ENSMUSG00000053898	Ech1	7	29332692	10.2711	11.9227	7	28825217	28832247	Local	Shared between ESC and NPC
ENSMUSG00000003444	Med29	7	28881797	10.0311	7.66176	7	28386146	28392708	Local	Shared between ESC and NPC
ENSMUSG00000053964	Lgals4	7	28801434	9.99108	14.4563	7	28833854	28841708	Local	Shared between ESC and NPC
ENSMUSG00000053565	Eif3k	7	28881797	10.0311	10.6586	7	28971372	28981864	Local	Shared between ESC and NPC
ENSMUSG00000097796	Gm16702	7	28715746	9.83108	16.0574	17	8379045	8389468	Distant	Shared between ESC and NPC
ENSMUSG00000053985	Zfp14	7	29696795	11.1911	34.28	7	30036359	30051380	Local	Shared between ESC and NPC
ENSMUSG00000042831	Alkbh6	7	30337263	11.9111	8.09398	7	30308717	30314304	Local	Shared between ESC and NPC
ENSMUSG00000036864	Proser3	7	30534994	12.7311	11.8885	7	30539134	30552299	Local	Shared between ESC and NPC
ENSMUSG00000036854	Hspb6	7	30534994	12.7311	14.4814	7	30552178	30555443	Local	Shared between ESC and NPC
ENSMUSG00000085105	Gm12758	7	34429421	13.4311	41.9712	7	34234377	34240207	Local	Shared between ESC and NPC
ENSMUSG00000063808	Gpatch1	7	35212522	14.3511	27.9094	7	35276536	35318440	Local	Shared between ESC and NPC
ENSMUSG00000030423	Pop4	7	38443949	18.1711	32.4223	7	38261996	38271423	Local	Shared between ESC and NPC
ENSMUSG00000056383	AI987944	7	40332689	19.2311	14.3218	7	41372923	41393379	Local	Shared between ESC and NPC
ENSMUSG00000023892	Zfp51	7	44618941	21.2511	10.8736	17	21450352	21465591	Distant	Shared between ESC and NPC
ENSMUSG00000007833	Aldh16a1	7	45270542	21.8111	13.4961	7	45141842	45154538	Local	Shared between ESC and NPC
ENSMUSG00000040231	Syngr4	7	44800342	21.4111	29.0673	7	45886845	45896711	Local	Shared between ESC and NPC
ENSMUSG00000003190	Bcl2l12	7	45499645	22.2511	16.6021	7	44991222	44998712	Local	Shared between ESC and NPC
ENSMUSG00000007783	Cpt1c	7	44761322	21.3711	7.56166	7	44959373	44974851	Local	Shared between ESC and NPC
ENSMUSG00000087138	Gm15545	7	45705169	22.3311	25.7943	7	44986900	44994597	Local	Shared between ESC and NPC
ENSMUSG00000003273	Car11	7	46000542	22.3611	8.71008	7	45699867	45704659	Local	Shared between ESC and NPC
ENSMUSG00000003184	Irf3	7	43399199	20.3511	13.691	7	44997648	45002848	Local	Shared between ESC and NPC
ENSMUSG00000030498	Gas2	7	50784245	25.0111	21.5054	7	51862015	51994975	Local	Shared between ESC and NPC
ENSMUSG00000092118	Fancf	7	52882206	25.8911	10.7738	7	51860577	51862267	Local	Shared between ESC and NPC
ENSMUSG00000047037	Nipa1	7	64691221	29.3111	11.1723	7	55977567	56019954	Local	Shared between ESC and NPC
ENSMUSG00000057409	Zfp53	7	50725896	24.9911	7.79591	17	21491256	21509764	Distant	Shared between ESC and NPC
ENSMUSG00000033429	Mcee	7	61976425	28.7511	14.745	7	64392607	64412125	Local	Shared between ESC and NPC
ENSMUSG00000030509	Asb7	7	66064576	29.9911	20.5685	7	66644565	66689596	Local	Shared between ESC and NPC
ENSMUSG00000097530	Kansl2-ps	7	74711439	37.3111	8.11039	7	72672818	72674278	Local	Shared between ESC and NPC
ENSMUSG00000030532	Hddc3	7	80805709	39.5911	12.2135	7	80343104	80350547	Local	Shared between ESC and NPC
ENSMUSG00000030533	Unc45a	7	80033607	39.3711	14.213	7	80325292	80341005	Local	Shared between ESC and NPC
ENSMUSG00000045795	Whamm	7	82009069	40.4111	10.5716	7	81571266	81596836	Local	Shared between ESC and NPC
ENSMUSG00000041343	Ankrd42	7	94115059	44.9111	8.51066	7	92581723	92637142	Local	Shared between ESC and NPC
ENSMUSG00000030614	Tmem126b	7	90654252	44.0111	10.4988	7	90467438	90476001	Local	Shared between ESC and NPC
ENSMUSG00000035704	Alg8	7	97455343	46.3311	28.6969	7	97371606	97392185	Local	Shared between ESC and NPC
ENSMUSG00000030888	Rrp8	7	107394130	48.5511	8.76824	7	105732207	105737376	Local	Shared between ESC and NPC
ENSMUSG00000044881	Coa4	7	100550980	47.3811	14.6012	7	100537071	100540369	Local	Shared between ESC and NPC
ENSMUSG00000078624	Olfr613	7	104160253	47.9711	18.8229	7	103550368	103555504	Local	Shared between ESC and NPC
ENSMUSG00000057143	Trim12c	7	105507280	48.1111	10.3875	7	104338754	104353362	Local	Shared between ESC and NPC
ENSMUSG00000030879	Mrpl17	7	106885450	48.4811	10.7642	7	105806658	105811099	Local	Shared between ESC and NPC
ENSMUSG00000032737	Inppl1	7	107605001	48.7111	13.6157	7	101822632	101838076	Local	Shared between ESC and NPC
ENSMUSG00000046364	Rpl27a	7	109239700	49.0111	21.3037	7	109519147	109522367	Local	Shared between ESC and NPC
ENSMUSG00000032812	Arap1	7	82009069	40.4111	7.92897	7	101348067	101412586	Distant	Shared between ESC and NPC
ENSMUSG00000066362	Rps13-ps1	7	117692619	53.9711	20.4995	8	87047689	87048226	Distant	Shared between ESC and NPC
ENSMUSG00000090862	Rps13	7	117327595	53.7111	19.9281	7	116331505	116334195	Local	Shared between ESC and NPC
ENSMUSG00000030929	Eri2	7	120143071	55.9711	10.2902	7	119768679	119794058	Local	Shared between ESC and NPC
ENSMUSG00000100153	Gm5601	7	120012104	55.8311	26.6557	7	119739926	119742226	Local	Shared between ESC and NPC
ENSMUSG00000084230	Gm14388	7	123906202	58.4911	20.0237	7	122442023	122442499	Local	Shared between ESC and NPC
ENSMUSG00000030780	BC017158	7	128273363	63.2511	21.0909	7	128271379	128298170	Local	Shared between ESC and NPC
ENSMUSG00000006205	Htra1	7	131085919	65.4511	9.81697	7	130936111	130985660	Local	Shared between ESC and NPC
ENSMUSG00000042055	Wdr11	7	131311402	65.5911	11.2077	7	129591863	129635738	Local	Shared between ESC and NPC
ENSMUSG00000030979	Uros	7	133549778	68.3911	26.6547	7	133686243	133710072	Local	Shared between ESC and NPC
ENSMUSG00000025470	Zfp511	7	140119896	76.8711	15.3246	7	140036391	140040605	Local	Shared between ESC and NPC
ENSMUSG00000030869	Ndufab1	7	139766642	76.5111	7.70253	7	122085403	122101886	Distant	Shared between ESC and NPC
ENSMUSG00000039018	Mtg1	7	140180423	77.0311	14.233	7	140137564	140150786	Local	Shared between ESC and NPC
ENSMUSG00000025466	Fuom	7	140066999	76.6111	9.29945	7	140096770	140102441	Local	Shared between ESC and NPC
ENSMUSG00000015980	Lrrc27	7	139078878	75.5311	10.1154	7	139212988	139242979	Local	Shared between ESC and NPC
ENSMUSG00000025474	Tubgcp2	7	139544971	76.4111	7.59773	7	139995955	140036350	Local	Shared between ESC and NPC
ENSMUSG00000038489	Polr2l	7	140911508	77.6711	12.6182	7	141471860	141475132	Local	Shared between ESC and NPC
ENSMUSG00000027364	Usp50	7	141755676	78.3311	20.9937	2	126709096	126783458	Distant	Shared between ESC and NPC
ENSMUSG00000025512	Chid1	7	140926680	77.6911	13.262	7	141493136	141539857	Local	Shared between ESC and NPC
ENSMUSG00000075279	Mrpl23-ps1	7	142480479	78.8911	28.3244	2	74591330	74591909	Distant	Shared between ESC and NPC
ENSMUSG00000037772	Mrpl23	7	142498982	78.9111	30.5253	7	142532799	142540747	Local	Shared between ESC and NPC
ENSMUSG00000089736	Tgfbr3l	8	3.05643e+06	1.62494	8.67288	8	4248214	4251423	Local	Shared between ESC and NPC
ENSMUSG00000008206	Cers4	8	9315643	2.37494	9.35175	8	4493026	4531680	Local	Shared between ESC and NPC
ENSMUSG00000040236	Trappc5	8	4769503	1.70351	12.8285	8	3676299	3681255	Local	Shared between ESC and NPC
ENSMUSG00000005534	Insr	8	7630198	1.77494	14.1107	8	3122061	3279617	Local	Shared between ESC and NPC
ENSMUSG00000056228	Cars2	8	14701788	4.99494	12.1222	8	11514021	11550771	Local	Shared between ESC and NPC
ENSMUSG00000031505	Carkd	8	11362063	3.85494	19.4686	8	11497506	11514960	Local	Shared between ESC and NPC
ENSMUSG00000091784	Gm17022	8	12302392	3.99494	10.1358	8	13086509	13087430	Local	Shared between ESC and NPC
ENSMUSG00000097263	Gm26804	8	21521978	8.19494	21.847	8	20292477	20420781	Local	Shared between ESC and NPC
ENSMUSG00000094614	Gm21769	8	21175662	8.13494	31.8175	8	20122365	20126624	Local	Shared between ESC and NPC
ENSMUSG00000071796	6820431F20Rik	8	18944669	7.69494	36.1025	8	20262613	20297432	Local	Shared between ESC and NPC
ENSMUSG00000081094	Rpl19-ps11	8	18962172	7.77494	9.19002	8	19492906	19493623	Local	Shared between ESC and NPC
ENSMUSG00000095403	Gm21092	8	18944669	7.69494	35.4678	8	20550331	20581999	Local	Shared between ESC and NPC
ENSMUSG00000073647	Gm10557	8	21762738	8.35494	43.464	18	4198216	4198969	Distant	Shared between ESC and NPC
ENSMUSG00000087153	Gm6483	8	21406540	8.17494	25.1517	8	19682268	19698275	Local	Shared between ESC and NPC
ENSMUSG00000097230	Gm26853	8	21291101	8.15494	35.665	8	19789798	19798548	Local	Shared between ESC and NPC
ENSMUSG00000071793	2610005L07Rik	8	18944669	7.69494	40.298	8	20385782	20424814	Local	Shared between ESC and NPC
ENSMUSG00000096401	Gm21811	8	22447719	8.63494	22.631	8	20136502	20151665	Local	Shared between ESC and NPC
ENSMUSG00000017404	Rpl19	8	17032775	6.47494	11.5583	11	98026710	98030492	Distant	Shared between ESC and NPC
ENSMUSG00000031574	Star	8	25762674	10.6749	27.8364	8	25808474	25814723	Local	Shared between ESC and NPC
ENSMUSG00000037260	Hgsnat	8	25830694	10.6949	17.2086	8	25944459	25976744	Local	Shared between ESC and NPC
ENSMUSG00000106986	Gm42887	8	25523859	10.5949	20.8846	5	69503842	69504960	Distant	Shared between ESC and NPC
ENSMUSG00000106634	Gm43042	8	25830694	10.6949	9.69506	5	59569702	59574242	Distant	Shared between ESC and NPC
ENSMUSG00000013878	Rnf170	8	27848451	11.8749	9.84786	8	26119368	26143871	Local	Shared between ESC and NPC
ENSMUSG00000046152	Fut10	8	31250611	14.0349	45.239	8	31187331	31261738	Local	Shared between ESC and NPC
ENSMUSG00000031577	Tti2	8	30734283	13.6349	17.4051	8	31150316	31164702	Local	Shared between ESC and NPC
ENSMUSG00000045636	Mtus1	8	40701563	20.0749	15.1065	8	40990914	41133726	Local	Shared between ESC and NPC
ENSMUSG00000053038	Gm6180	8	43281556	20.7149	19.1269	8	42246911	42247411	Local	Shared between ESC and NPC
ENSMUSG00000052825	Gm9892	8	58692531	27.4149	21.2199	8	52196065	52197056	Local	Shared between ESC and NPC
ENSMUSG00000095865	Gm13237	8	48435138	23.5749	12.1918	4	146564453	146565087	Distant	Shared between ESC and NPC
ENSMUSG00000031521	Aga	8	50260950	24.4749	18.9199	8	53511702	53523421	Local	Shared between ESC and NPC
ENSMUSG00000097000	Gm17435	8	72600004	32.1349	14.1382	8	72492934	72505499	Local	Shared between ESC and NPC
ENSMUSG00000002343	Armc6	8	70830054	31.5349	14.5096	8	70220172	70234466	Local	Shared between ESC and NPC
ENSMUSG00000092260	Zfp963	8	69849843	31.3749	20.8791	8	69741639	69749970	Local	Shared between ESC and NPC
ENSMUSG00000058833	2810428I15Rik	8	71338845	31.6549	8.70747	8	70504292	70506752	Local	Shared between ESC and NPC
ENSMUSG00000035439	Haus8	8	74773711	32.2549	8.84589	8	71248561	71272934	Local	Shared between ESC and NPC
ENSMUSG00000052794	1700030K09Rik	8	72003669	32.0549	20.8199	8	72443880	72461001	Local	Shared between ESC and NPC
ENSMUSG00000043243	Fam129c	8	71546739	31.7349	25.3875	8	71597648	71607936	Local	Shared between ESC and NPC
ENSMUSG00000044600	Smim7	8	72600004	32.1349	11.7967	8	72565188	72571088	Local	Shared between ESC and NPC
ENSMUSG00000004996	Mri1	8	83300801	36.4949	17.0173	8	84249906	84257326	Local	Shared between ESC and NPC
ENSMUSG00000063253	Scoc	8	82456099	36.1149	23.2251	8	83434493	83458391	Local	Shared between ESC and NPC
ENSMUSG00000097193	Gm26664	8	82453854	36.0949	17.2966	8	84665128	84669406	Local	Shared between ESC and NPC
ENSMUSG00000031711	Zfp330	8	82771075	36.2749	9.21144	8	82763621	82774160	Local	Shared between ESC and NPC
ENSMUSG00000003809	Gcdh	8	84701158	36.9749	22.4169	8	84886393	84893921	Local	Shared between ESC and NPC
ENSMUSG00000005150	Wdr83	8	87241945	38.0149	13.1124	8	85075035	85081306	Local	Shared between ESC and NPC
ENSMUSG00000059355	Wdr83os	8	84723506	37.0749	13.5363	8	85080740	85082339	Local	Shared between ESC and NPC
ENSMUSG00000053226	Dand5	8	87728547	38.3949	7.8157	8	84815405	84822823	Local	Shared between ESC and NPC
ENSMUSG00000031781	Ciapin1	8	94934664	42.6749	11.2507	8	94819818	94838358	Local	Shared between ESC and NPC
ENSMUSG00000033009	Ogfod1	8	94203825	41.7149	17.3713	8	94037198	94067921	Local	Shared between ESC and NPC
ENSMUSG00000031760	Mt3	8	93483404	41.3749	14.2181	8	94152607	94154148	Local	Shared between ESC and NPC
ENSMUSG00000031790	Mmp15	8	95340087	43.1749	12.6665	8	95352268	95374293	Local	Shared between ESC and NPC
ENSMUSG00000063696	Gm8730	8	102625606	45.5949	8.44334	8	102864779	102865853	Local	Shared between ESC and NPC
ENSMUSG00000036672	Cenpt	8	105255970	48.3149	21.4169	8	105844678	105852008	Local	Shared between ESC and NPC
ENSMUSG00000031723	Txnl4b	8	109496179	51.2949	11.7768	8	109565892	109574051	Local	Shared between ESC and NPC
ENSMUSG00000003657	Calb2	8	110930905	52.3949	8.75471	8	110142539	110168206	Local	Shared between ESC and NPC
ENSMUSG00000031949	Adat1	8	112063031	53.1949	35.1236	8	111966908	111992302	Local	Shared between ESC and NPC
ENSMUSG00000031767	Nudt7	8	113867694	55.4349	8.0005	8	114133557	114154739	Local	Shared between ESC and NPC
ENSMUSG00000004637	Wwox	8	114355730	56.1149	9.23572	8	114439655	115352708	Local	Shared between ESC and NPC
ENSMUSG00000031816	Mthfsd	8	121148060	63.8149	17.7965	8	121091628	121108392	Local	Shared between ESC and NPC
ENSMUSG00000106334	Gm43549	8	122449306	64.9549	7.52887	3	55578105	55582730	Distant	Shared between ESC and NPC
ENSMUSG00000049482	Ctu2	8	122699167	65.2149	15.7614	8	122476143	122484138	Local	Shared between ESC and NPC
ENSMUSG00000031970	Dbndd1	8	123393678	65.7149	20.6899	8	123504718	123515463	Local	Shared between ESC and NPC
ENSMUSG00000032815	Fanca	8	123206745	65.5949	13.1493	8	123268300	123318576	Local	Shared between ESC and NPC
ENSMUSG00000085030	2810455O05Rik	8	123873358	65.7949	11.6055	8	123838553	123840785	Local	Shared between ESC and NPC
ENSMUSG00000031918	Mtmr2	9	13705841	3.67491	7.82974	9	13748410	13806481	Local	Shared between ESC and NPC
ENSMUSG00000031928	Mre11a	9	14703558	4.17491	15.21	9	14784654	14837123	Local	Shared between ESC and NPC
ENSMUSG00000046111	Cep295	9	15674482	4.49491	11.4323	9	15316915	15357788	Local	Shared between ESC and NPC
ENSMUSG00000031935	Med17	9	15674482	4.49491	22.0995	9	15260352	15279867	Local	Shared between ESC and NPC
ENSMUSG00000059475	Zfp426	9	18794977	6.09491	9.26437	9	20468549	20492746	Local	Shared between ESC and NPC
ENSMUSG00000038742	Angptl6	9	23572992	7.27491	9.87803	9	20873809	20879727	Local	Shared between ESC and NPC
ENSMUSG00000032182	Yipf2	9	22188646	6.65491	10.2957	9	21588709	21592831	Local	Shared between ESC and NPC
ENSMUSG00000060510	Zfp266	9	31702544	12.4549	7.99722	9	20495068	20521417	Distant	Shared between ESC and NPC
ENSMUSG00000032175	Tyk2	9	25562088	7.61491	12.0125	9	21104069	21127346	Local	Shared between ESC and NPC
ENSMUSG00000074500	Zfp558	9	21195847	6.41491	14.3055	9	18455575	18478268	Local	Shared between ESC and NPC
ENSMUSG00000035443	Thyn1	9	27426170	8.29491	19.6508	9	26999677	27007330	Local	Shared between ESC and NPC
ENSMUSG00000031996	Aplp2	9	31384833	12.2549	28.1394	9	31149557	31211815	Local	Shared between ESC and NPC
ENSMUSG00000042185	Nfrkb	9	31287322	12.2149	12.1378	9	31386192	31421333	Local	Shared between ESC and NPC
ENSMUSG00000001948	Spa17	9	38548554	17.3349	26.9211	9	37603295	37613720	Local	Shared between ESC and NPC
ENSMUSG00000100801	Gm15459	9	41134653	19.2349	24.4185	5	5781615	5783555	Distant	Shared between ESC and NPC
ENSMUSG00000097554	Gm26825	9	40780764	19.0149	18.6388	5	5781530	5783636	Distant	Shared between ESC and NPC
ENSMUSG00000094437	Gm9830	9	43953969	21.9949	13.9964	9	44464243	44464602	Local	Shared between ESC and NPC
ENSMUSG00000032109	Nlrx1	9	44603765	22.2949	14.6984	9	44252713	44268599	Local	Shared between ESC and NPC
ENSMUSG00000032097	Ddx6	9	44598445	22.2549	14.0052	9	44604892	44640731	Local	Shared between ESC and NPC
ENSMUSG00000032126	Hmbs	9	44025356	22.0949	20.38	9	44336350	44344228	Local	Shared between ESC and NPC
ENSMUSG00000066705	Fxyd6	9	46385725	23.2349	19.2275	9	45370185	45396158	Local	Shared between ESC and NPC
ENSMUSG00000037971	1110032A03Rik	9	51519699	27.2749	10.1783	9	50762828	50775520	Local	Shared between ESC and NPC
ENSMUSG00000000088	Cox5a	9	58980535	29.9949	9.33817	9	57521232	57532424	Local	Shared between ESC and NPC
ENSMUSG00000060019	Gm10073	9	62225460	32.3349	7.60795	8	106572966	106573461	Distant	Shared between ESC and NPC
ENSMUSG00000059183	Mtfmt	9	63595956	32.7149	14.5533	9	65435782	65453054	Local	Shared between ESC and NPC
ENSMUSG00000032373	Car12	9	66202095	34.0949	12.1173	9	66713686	66766845	Local	Shared between ESC and NPC
ENSMUSG00000053641	Dennd4a	9	64665057	33.6749	20.1345	9	64811340	64919667	Local	Shared between ESC and NPC
ENSMUSG00000032221	Mns1	9	72300411	37.3749	15.9409	9	72438011	72462025	Local	Shared between ESC and NPC
ENSMUSG00000098275	Gm18014	9	73194726	37.6349	21.3601	9	72606381	72607197	Local	Shared between ESC and NPC
ENSMUSG00000091549	Gm6548	9	79451641	40.2149	15.8123	17	78850792	78851956	Distant	Shared between ESC and NPC
ENSMUSG00000097574	C920006O11Rik	9	77398123	39.7349	43.6587	9	78175914	78178879	Local	Shared between ESC and NPC
ENSMUSG00000079225	Gm9531	9	84636682	42.0549	17.9001	9	81677598	81678677	Local	Shared between ESC and NPC
ENSMUSG00000082536	Gm13456	9	76703161	39.4549	9.32816	2	40555752	40557116	Distant	Shared between ESC and NPC
ENSMUSG00000032251	Irak1bp1	9	83185387	41.4149	9.42338	9	82829540	82847687	Local	Shared between ESC and NPC
ENSMUSG00000032425	Zfp949	9	89254137	43.9549	21.3363	9	88548020	88571061	Local	Shared between ESC and NPC
ENSMUSG00000097073	9430037G07Rik	9	88348235	43.8949	37.1428	9	88595325	88599516	Local	Shared between ESC and NPC
ENSMUSG00000066442	Mthfs	9	88348235	43.8949	21.5803	9	89210676	89377713	Local	Shared between ESC and NPC
ENSMUSG00000097177	9330159M07Rik	9	88830920	43.9249	44.897	9	88840236	88858870	Local	Shared between ESC and NPC
ENSMUSG00000079427	Mthfsl	9	89263942	43.9749	27.7049	9	88688602	88720296	Local	Shared between ESC and NPC
ENSMUSG00000100602	Gm19498	9	88240952	43.8149	33.7354	9	89076012	89076342	Local	Shared between ESC and NPC
ENSMUSG00000097777	Gm16794	9	96938873	46.7349	24.9786	9	95942045	95959393	Local	Shared between ESC and NPC
ENSMUSG00000051234	Rnf7	9	95800946	46.1549	30.2274	9	96470937	96478675	Local	Shared between ESC and NPC
ENSMUSG00000032369	Plscr1	9	89597879	44.0149	7.80768	9	92249750	92272278	Local	Shared between ESC and NPC
ENSMUSG00000040433	Zbtb38	9	97059653	46.8149	17.0276	9	96682770	96752831	Local	Shared between ESC and NPC
ENSMUSG00000097258	Gm26767	9	96938873	46.7349	9.36807	9	97068183	97073429	Local	Shared between ESC and NPC
ENSMUSG00000032558	Nphp3	9	103771209	50.7549	10.9151	9	104002544	104153483	Local	Shared between ESC and NPC
ENSMUSG00000048758	Rpl29	9	107613986	53.3749	17.1414	9	106429454	106431568	Local	Shared between ESC and NPC
ENSMUSG00000074516	Gm10709	9	107576239	53.1149	20.7833	9	7751672	7752325	Distant	Shared between ESC and NPC
ENSMUSG00000032579	Hemk1	9	107530542	52.9949	29.277	9	107327084	107338350	Local	Shared between ESC and NPC
ENSMUSG00000032606	Nicn1	9	108202709	53.9149	21.4617	9	108290429	108296498	Local	Shared between ESC and NPC
ENSMUSG00000049305	Ccdc71	9	108397144	54.1549	17.2969	9	108460527	108465938	Local	Shared between ESC and NPC
ENSMUSG00000070282	3000002C10Rik	9	110378182	55.3549	35.6983	9	109827943	109832706	Local	Shared between ESC and NPC
ENSMUSG00000032607	Amt	9	108259180	53.9749	16.5271	9	108296853	108302302	Local	Shared between ESC and NPC
ENSMUSG00000009741	Ubp1	9	115099947	59.7149	10.8215	9	113930934	113977199	Local	Shared between ESC and NPC
ENSMUSG00000056167	Cnot10	9	114807396	59.4349	8.26281	9	114585878	114640200	Local	Shared between ESC and NPC
ENSMUSG00000036138	Acaa1a	9	119266107	64.7149	35.5156	9	119339676	119350299	Local	Shared between ESC and NPC
ENSMUSG00000040936	Ulk4	9	119385020	64.8349	10.0406	9	120960268	121277197	Local	Shared between ESC and NPC
ENSMUSG00000040675	Mthfd1l	10	5860569	3.15506	7.76425	10	3973118	4167081	Local	Shared between ESC and NPC
ENSMUSG00000038587	Akap12	10	4486010	2.41506	10.6457	10	4266329	4359468	Local	Shared between ESC and NPC
ENSMUSG00000079685	Ulbp1	10	7123678	3.83506	12.5188	10	7444873	7473477	Local	Shared between ESC and NPC
ENSMUSG00000071532	Gm10335	10	15495787	7.23506	18.1702	10	14523078	14523545	Local	Shared between ESC and NPC
ENSMUSG00000093798	Gm8355	10	17081832	7.69506	8.73852	10	14745362	14746117	Local	Shared between ESC and NPC
ENSMUSG00000058546	Rpl23a	10	13388490	6.51506	8.65629	11	78180932	78183584	Distant	Shared between ESC and NPC
ENSMUSG00000059554	Ccdc28a	10	17366058	7.85506	13.8899	10	18213676	18234998	Local	Shared between ESC and NPC
ENSMUSG00000020003	Pex7	10	20388466	9.83506	16.4335	10	19859929	19907689	Local	Shared between ESC and NPC
ENSMUSG00000053830	Gm9923	10	21531927	11.2751	10.4478	10	72309225	72311848	Distant	Shared between ESC and NPC
ENSMUSG00000019986	Ahi1	10	21093685	10.9151	23.8389	10	20952547	21080428	Local	Shared between ESC and NPC
ENSMUSG00000078452	Raet1d	10	22662597	11.7551	24.6109	10	22360552	22374139	Local	Shared between ESC and NPC
ENSMUSG00000053219	Raet1e	10	22013502	11.5151	32.0063	10	22158569	22374139	Local	Shared between ESC and NPC
ENSMUSG00000061983	Rps12	10	23209572	12.1551	37.4019	10	23785211	23787195	Local	Shared between ESC and NPC
ENSMUSG00000067038	Rps12-ps3	10	24250205	12.7451	32.1384	19	59322290	59322783	Distant	Shared between ESC and NPC
ENSMUSG00000074506	Gm10705	10	28016351	15.7151	16.7275	3	87207545	87208005	Distant	Shared between ESC and NPC
ENSMUSG00000019791	Hint3	10	29979274	16.7151	23.5312	10	30608141	30618479	Local	Shared between ESC and NPC
ENSMUSG00000039480	Nt5dc1	10	34132299	18.3951	7.92347	10	34288288	34418552	Local	Shared between ESC and NPC
ENSMUSG00000063953	Amd2	10	39907803	20.4551	57.1596	10	35708691	35711891	Local	Shared between ESC and NPC
ENSMUSG00000038510	Rpf2	10	39162102	19.7551	7.51978	10	40223246	40247036	Local	Shared between ESC and NPC
ENSMUSG00000060096	Amd-ps3	10	39913250	20.4751	30.2679	18	64448519	64450014	Distant	Shared between ESC and NPC
ENSMUSG00000075232	Amd1	10	39896910	20.4151	25.321	10	40287458	40302188	Local	Shared between ESC and NPC
ENSMUSG00000019813	Cep57l1	10	42688227	21.8951	20.794	10	41718840	41809871	Local	Shared between ESC and NPC
ENSMUSG00000038240	Pdss2	10	44082605	22.9351	13.5201	10	43221486	43464882	Local	Shared between ESC and NPC
ENSMUSG00000020097	Sgpl1	10	61693621	29.7351	8.9407	10	61098642	61147703	Local	Shared between ESC and NPC
ENSMUSG00000009647	Mcu	10	59534978	28.1951	14.8434	10	59446984	59616692	Local	Shared between ESC and NPC
ENSMUSG00000075000	Nrbf2	10	67485829	32.1751	23.7391	10	67266689	67285305	Local	Shared between ESC and NPC
ENSMUSG00000056904	Gm5620	10	70861074	35.1751	8.1395	9	91097149	91098496	Distant	Shared between ESC and NPC
ENSMUSG00000020284	1810043G02Rik	10	78366495	37.1351	16.3112	10	77978524	77986905	Local	Shared between ESC and NPC
ENSMUSG00000032763	Ilvbl	10	78873448	37.2551	12.3077	10	78574500	78584498	Local	Shared between ESC and NPC
ENSMUSG00000096856	Gm10778	10	81026134	37.8351	21.4942	10	81649059	81667361	Local	Shared between ESC and NPC
ENSMUSG00000063457	Rps15	10	80150795	37.6951	11.9873	10	80292453	80294114	Local	Shared between ESC and NPC
ENSMUSG00000096795	Zfp433	10	81741566	38.0351	18.4911	10	81704825	81726686	Local	Shared between ESC and NPC
ENSMUSG00000035215	Lsm7	10	80022271	37.6351	9.30616	10	80852825	80855209	Local	Shared between ESC and NPC
ENSMUSG00000074862	BC025920	10	81050632	37.8751	20.419	10	81606270	81620703	Local	Shared between ESC and NPC
ENSMUSG00000047347	Tdg-ps	10	82357005	38.1351	21.587	15	82516311	82519278	Distant	Shared between ESC and NPC
ENSMUSG00000085666	Gm9855	10	82748916	38.1951	17.6638	10	42054113	42055306	Distant	Shared between ESC and NPC
ENSMUSG00000005054	Cstb	10	78357034	37.1151	12.7765	10	78425670	78427619	Local	Shared between ESC and NPC
ENSMUSG00000050035	Fhl4	10	85161757	39.6551	28.9096	10	85097019	85102495	Local	Shared between ESC and NPC
ENSMUSG00000097164	Cep83os	10	93932219	45.1551	28.3621	10	94673493	94688613	Local	Shared between ESC and NPC
ENSMUSG00000019952	Poc1b	10	99326956	48.4551	10.4431	10	99107036	99198074	Local	Shared between ESC and NPC
ENSMUSG00000019971	Cep290	10	100628883	49.4751	23.8187	10	100488289	100573655	Local	Shared between ESC and NPC
ENSMUSG00000089855	Gm15662	10	107243534	51.7151	20.5254	10	105238134	105238292	Local	Shared between ESC and NPC
ENSMUSG00000079139	Gm4204	10	111137194	54.5951	10.3636	1	135231995	135233225	Distant	Shared between ESC and NPC
ENSMUSG00000083364	Llph-ps2	10	119527894	61.4551	15.759	X	13218210	13218602	Distant	Shared between ESC and NPC
ENSMUSG00000025795	Rassf3	10	121428532	65.0151	24.1594	10	121410350	121476250	Local	Shared between ESC and NPC
ENSMUSG00000025436	Xrcc6bp1	10	125539735	67.0351	10.3227	10	126868430	126901371	Local	Shared between ESC and NPC
ENSMUSG00000097353	A430046D13Rik	10	130121425	70.1951	14.2465	10	128499364	128504242	Local	Shared between ESC and NPC
ENSMUSG00000025348	Itga7	10	128651252	69.7751	7.89913	10	128933813	128958277	Local	Shared between ESC and NPC
ENSMUSG00000051255	Gm6563	10	128936089	69.8951	21.4866	19	23675844	23676712	Distant	Shared between ESC and NPC
ENSMUSG00000082286	Pisd-ps1	11	3.10829e+06	1.97337	7.58649	11	3125904	3131004	Local	Shared between ESC and NPC
ENSMUSG00000034587	8430429K09Rik	11	3.10829e+06	1.97337	49.2574	11	3452365	3479831	Local	Shared between ESC and NPC
ENSMUSG00000023764	Sfi1	11	3.10829e+06	1.97337	9.14503	11	3131850	3193463	Local	Shared between ESC and NPC
ENSMUSG00000020430	Pes1	11	4975188	2.68462	8.82417	11	3963975	3980004	Local	Shared between ESC and NPC
ENSMUSG00000090136	Gm10177	11	16468763	8.58462	23.168	9	37252922	37253365	Distant	Shared between ESC and NPC
ENSMUSG00000078974	Sec61g	11	16881123	8.74462	36.5127	11	16500530	16508484	Local	Shared between ESC and NPC
ENSMUSG00000001891	Ugp2	11	22844840	13.0446	8.87474	11	21321138	21371201	Local	Shared between ESC and NPC
ENSMUSG00000040594	Ranbp17	11	32796525	17.7446	17.7332	11	33211795	33513746	Local	Shared between ESC and NPC
ENSMUSG00000020415	Pttg1	11	36285681	19.7846	7.71669	11	43420250	43426251	Local	Shared between ESC and NPC
ENSMUSG00000080776	Gm12174	11	45770588	24.7446	25.3088	11	46727818	46728630	Local	Shared between ESC and NPC
ENSMUSG00000011254	Thg1l	11	45938835	24.9046	9.34552	11	45946843	45955494	Local	Shared between ESC and NPC
ENSMUSG00000043716	Rpl7	11	45343459	24.5646	22.5174	1	16101295	16104662	Distant	Shared between ESC and NPC
ENSMUSG00000020268	Lyrm7	11	54766121	30.7446	38.3853	11	54826866	54860916	Local	Shared between ESC and NPC
ENSMUSG00000087165	2010001A14Rik	11	57390238	32.4646	12.375	11	57795499	57801417	Local	Shared between ESC and NPC
ENSMUSG00000036860	Mrpl55	11	59050524	33.3246	8.99343	11	59202486	59206134	Local	Shared between ESC and NPC
ENSMUSG00000032633	Flcn	11	60067133	33.7846	11.6638	11	59791408	59810016	Local	Shared between ESC and NPC
ENSMUSG00000042709	Atpaf2	11	60089969	33.9246	12.5163	11	60400626	60418457	Local	Shared between ESC and NPC
ENSMUSG00000056598	Lrrc48	11	61741026	35.0446	19.0289	11	60353329	60394341	Local	Shared between ESC and NPC
ENSMUSG00000019505	Ubb	11	62213989	35.1646	21.0357	11	62551171	62553213	Local	Shared between ESC and NPC
ENSMUSG00000042549	Map2k3os	11	61420399	34.7246	9.58653	11	60920917	60931867	Local	Shared between ESC and NPC
ENSMUSG00000072847	A530017D24Rik	11	61269884	34.6046	8.41328	11	61864568	61868058	Local	Shared between ESC and NPC
ENSMUSG00000044285	Gm1821	11	61741026	35.0446	42.1514	14	46084126	46084815	Distant	Shared between ESC and NPC
ENSMUSG00000020910	Adprm	11	67114488	38.6846	11.2075	11	67037905	67052594	Local	Shared between ESC and NPC
ENSMUSG00000040667	Nup88	11	71460430	41.5246	10.6689	11	70943058	70969973	Local	Shared between ESC and NPC
ENSMUSG00000038268	Ovca2	11	73629401	42.6146	20.3396	11	75175942	75178835	Local	Shared between ESC and NPC
ENSMUSG00000001323	Srr	11	72989681	42.3046	7.9234	11	74906359	74925948	Local	Shared between ESC and NPC
ENSMUSG00000018570	2810408A11Rik	11	67352208	38.8846	7.90825	11	69897352	69900987	Local	Shared between ESC and NPC
ENSMUSG00000050132	Sarm1	11	78990378	44.0446	7.98748	11	78472330	78497754	Local	Shared between ESC and NPC
ENSMUSG00000017677	Wsb1	11	78996168	44.0846	17.9845	11	79239372	79254671	Local	Shared between ESC and NPC
ENSMUSG00000020707	Rnf135	11	79973677	44.8246	7.98352	11	80183851	80199757	Local	Shared between ESC and NPC
ENSMUSG00000093483	AA465934	11	82752936	47.3446	44.1187	11	83291699	83294632	Local	Shared between ESC and NPC
ENSMUSG00000087373	Gm15892	11	88509597	49.2446	11.0126	11	88059066	88067476	Local	Shared between ESC and NPC
ENSMUSG00000034329	Brip1	11	95932484	54.5246	8.48138	11	86058138	86201193	Local	Shared between ESC and NPC
ENSMUSG00000098925	Rnu3b2	11	85945042	48.3246	10.2772	11	87471368	87471582	Local	Shared between ESC and NPC
ENSMUSG00000087574	C030037D09Rik	11	88669662	49.3246	12.4937	11	88718645	88728893	Local	Shared between ESC and NPC
ENSMUSG00000020544	Cox11	11	90683935	51.8446	19.9786	11	90638173	90644931	Local	Shared between ESC and NPC
ENSMUSG00000039096	Rsad1	11	94142728	53.7046	11.1205	11	94539798	94549255	Local	Shared between ESC and NPC
ENSMUSG00000076435	Acsf2	11	94471211	53.9046	26.0654	11	94557102	94601871	Local	Shared between ESC and NPC
ENSMUSG00000052373	Mpp3	11	101941212	58.6246	20.3544	11	101999652	102028461	Local	Shared between ESC and NPC
ENSMUSG00000075595	Zfp652	11	95489858	54.3446	16.2145	11	95712673	95835115	Local	Shared between ESC and NPC
ENSMUSG00000067547	Gm7666	11	95489858	54.3446	13.6343	15	6653923	6654741	Distant	Shared between ESC and NPC
ENSMUSG00000001445	Mrpl10	11	97111349	55.3646	18.2751	11	97041560	97049213	Local	Shared between ESC and NPC
ENSMUSG00000085586	Gm11613	11	96594758	55.0846	9.21071	11	97644184	97660367	Local	Shared between ESC and NPC
ENSMUSG00000081094	Rpl19-ps11	11	97910274	55.5046	18.2759	8	19492906	19493623	Distant	Shared between ESC and NPC
ENSMUSG00000003518	Dusp3	11	101601889	58.3246	8.92901	11	101971143	101987013	Local	Shared between ESC and NPC
ENSMUSG00000078695	Cisd3	11	97338922	55.4046	9.77336	11	97685826	97688621	Local	Shared between ESC and NPC
ENSMUSG00000017404	Rpl19	11	97910274	55.5046	15.4661	11	98026710	98030492	Local	Shared between ESC and NPC
ENSMUSG00000017837	Nkiras2	11	99098075	56.3646	9.4798	11	100619244	100627607	Local	Shared between ESC and NPC
ENSMUSG00000073640	Rpl27-ps3	11	101222056	58.0846	31.4678	18	6332590	6333064	Distant	Shared between ESC and NPC
ENSMUSG00000063316	Rpl27	11	101418401	58.1646	35.0391	11	101442298	101445529	Local	Shared between ESC and NPC
ENSMUSG00000069083	Gm10259	11	107419282	63.0446	25.9707	3	25211016	25212605	Distant	Shared between ESC and NPC
ENSMUSG00000015542	Nat9	11	115160830	71.7046	16.113	11	115182832	115187859	Local	Shared between ESC and NPC
ENSMUSG00000092300	Cdk3-ps	11	116101132	72.4046	14.0015	11	116216003	116220287	Local	Shared between ESC and NPC
ENSMUSG00000017718	Afmid	11	117655245	74.9246	13.907	11	117825924	117839908	Local	Shared between ESC and NPC
ENSMUSG00000090266	Mettl23	11	116798883	73.2446	16.3449	11	116843278	116854263	Local	Shared between ESC and NPC
ENSMUSG00000033880	Lgals3bp	11	118552582	75.7646	21.3063	11	118392751	118402092	Local	Shared between ESC and NPC
ENSMUSG00000049957	Ccdc137	11	121817003	77.3646	12.9519	11	120458115	120464358	Local	Shared between ESC and NPC
ENSMUSG00000071456	1110002L01Rik	12	4507287	1.83889	26.6614	12	3403878	3427011	Local	Shared between ESC and NPC
ENSMUSG00000050545	Fam228b	12	3.05225e+06	1.60639	10.8779	12	4746216	4769267	Local	Shared between ESC and NPC
ENSMUSG00000067356	B430203G13Rik	12	16635364	8.29889	11.4647	12	17924294	17925668	Local	Shared between ESC and NPC
ENSMUSG00000095597	Gm6472	12	28445473	13.1989	8.17572	X	152909505	152910155	Distant	Shared between ESC and NPC
ENSMUSG00000044573	Acp1	12	28765227	13.6789	12.9883	12	30893326	30911612	Local	Shared between ESC and NPC
ENSMUSG00000096954	Gdap10	12	33292168	16.1189	38.7023	12	32821872	32826904	Local	Shared between ESC and NPC
ENSMUSG00000052125	F730043M19Rik	12	31613466	15.8389	25.1272	12	33111711	33147597	Local	Shared between ESC and NPC
ENSMUSG00000020956	Dtd2	12	51143950	22.5989	9.5347	12	51988312	52006501	Local	Shared between ESC and NPC
ENSMUSG00000020955	Ap4s1	12	52382301	22.8189	23.3756	12	51690966	51738939	Local	Shared between ESC and NPC
ENSMUSG00000079108	Srp54b	12	54862653	24.2989	14.2856	12	55155104	55263020	Local	Shared between ESC and NPC
ENSMUSG00000094826	Gm23804	12	54847260	24.2589	8.05265	12	54714218	54714381	Local	Shared between ESC and NPC
ENSMUSG00000073079	Srp54a	12	54894574	24.5589	10.9506	12	55089202	55112891	Local	Shared between ESC and NPC
ENSMUSG00000066487	Gm5786	12	57919462	25.3789	9.74788	12	59081019	59081900	Local	Shared between ESC and NPC
ENSMUSG00000049882	Vcpkmt	12	69799435	28.8389	12.9546	12	69577628	69583028	Local	Shared between ESC and NPC
ENSMUSG00000048285	Frmd6	12	70780005	29.3989	8.90039	12	70825514	70902232	Local	Shared between ESC and NPC
ENSMUSG00000086922	Gm13835	12	71040374	29.4089	31.5299	6	31141979	31142663	Distant	Shared between ESC and NPC
ENSMUSG00000034574	Daam1	12	72139467	29.7789	12.2747	12	71831078	71992367	Local	Shared between ESC and NPC
ENSMUSG00000034442	Trmt5	12	71434137	29.5589	11.2826	12	73280410	73286711	Local	Shared between ESC and NPC
ENSMUSG00000021113	Snapc1	12	74000501	31.2289	22.93	12	73964530	73984820	Local	Shared between ESC and NPC
ENSMUSG00000021131	Erh	12	80539434	35.0189	12.7749	12	80634022	80644341	Local	Shared between ESC and NPC
ENSMUSG00000063412	Gm10131	12	80677886	35.1789	15.3485	8	34111143	34111736	Distant	Shared between ESC and NPC
ENSMUSG00000091803	Cox16	12	81068434	35.3589	11.3918	12	81359026	81485127	Local	Shared between ESC and NPC
ENSMUSG00000021241	Isca2	12	84653003	37.4389	8.83272	12	84773270	84775089	Local	Shared between ESC and NPC
ENSMUSG00000021033	Gstz1	12	86998919	39.3189	19.5622	12	87147707	87164721	Local	Shared between ESC and NPC
ENSMUSG00000078896	Gm8923	12	86998919	39.3189	8.09982	2	175469985	175482171	Distant	Shared between ESC and NPC
ENSMUSG00000044645	Gm7334	12	90509644	41.5289	8.17536	17	50698525	50699880	Distant	Shared between ESC and NPC
ENSMUSG00000043483	Gm6863	12	94053899	42.9589	24.4969	12	96922420	96923061	Local	Shared between ESC and NPC
ENSMUSG00000020962	Gtf2a1	12	91529001	41.8389	7.92356	12	91555916	91590487	Local	Shared between ESC and NPC
ENSMUSG00000061315	Naca	12	97426717	44.5389	12.6245	10	128035346	128048637	Distant	Shared between ESC and NPC
ENSMUSG00000021176	Efcab11	12	99350856	46.5589	9.80352	12	99717531	99883442	Local	Shared between ESC and NPC
ENSMUSG00000021178	Psmc1	12	100307358	47.0589	8.08596	12	100110186	100123364	Local	Shared between ESC and NPC
ENSMUSG00000091931	AK010878	12	103282891	49.3389	11.3487	12	102753275	102757803	Local	Shared between ESC and NPC
ENSMUSG00000021287	Xrcc3	12	111503072	58.9989	10.0115	12	111803192	111813873	Local	Shared between ESC and NPC
ENSMUSG00000037787	Apopt1	12	111831185	59.2989	13.2548	12	111713261	111754980	Local	Shared between ESC and NPC
ENSMUSG00000037594	BC022687	12	116567171	61.6589	13.5791	12	112808975	112816245	Local	Shared between ESC and NPC
ENSMUSG00000083287	Gm13502	13	10899874	3.45817	8.71103	2	53696121	53696804	Distant	Shared between ESC and NPC
ENSMUSG00000097715	Gpr137b-ps	13	12018236	4.27817	44.2822	13	12619084	12650297	Local	Shared between ESC and NPC
ENSMUSG00000021311	Mtr	13	12118251	4.29817	12.3507	13	12186542	12258113	Local	Shared between ESC and NPC
ENSMUSG00000021314	Amph	13	19088131	5.79817	12.7662	13	18948351	19150915	Local	Shared between ESC and NPC
ENSMUSG00000055313	Pgbd1	13	20724882	6.91817	12.5327	13	21421275	21441058	Local	Shared between ESC and NPC
ENSMUSG00000061518	Cox5b	13	11168542	3.75817	18.039	1	36691484	36693681	Distant	Shared between ESC and NPC
ENSMUSG00000060639	Hist1h4i	13	22389764	7.75817	38.1083	13	22040636	22041362	Local	Shared between ESC and NPC
ENSMUSG00000006717	Acot13	13	24853072	8.95817	22.2842	13	24817948	24831517	Local	Shared between ESC and NPC
ENSMUSG00000021340	Gpld1	13	24660644	8.93817	22.8783	13	24943152	24990753	Local	Shared between ESC and NPC
ENSMUSG00000036181	Hist1h1c	13	24406841	8.87817	9.70445	13	23738808	23740367	Local	Shared between ESC and NPC
ENSMUSG00000018102	Hist1h2bc	13	24468217	8.91817	17.3654	13	23684199	23692488	Local	Shared between ESC and NPC
ENSMUSG00000021357	Exoc2	13	31060056	11.4782	9.51394	13	30813919	30974047	Local	Shared between ESC and NPC
ENSMUSG00000021408	Ripk1	13	35016002	12.8182	14.2552	13	34002363	34035170	Local	Shared between ESC and NPC
ENSMUSG00000071451	Psmg4	13	33907462	12.3782	13.7028	13	34162964	34178172	Local	Shared between ESC and NPC
ENSMUSG00000021368	Tbc1d7	13	42880595	19.0382	13.804	13	43151744	43171501	Local	Shared between ESC and NPC
ENSMUSG00000054021	Sirt5	13	42694300	18.8582	17.0605	13	43370710	43395202	Local	Shared between ESC and NPC
ENSMUSG00000025875	Tspan17	13	54486645	27.3782	8.95552	13	54789377	54796776	Local	Shared between ESC and NPC
ENSMUSG00000025871	4833439L19Rik	13	54764440	27.4982	18.4666	13	54551218	54565435	Local	Shared between ESC and NPC
ENSMUSG00000021496	Pcbd2	13	56179064	28.0382	8.54699	13	55727368	55776830	Local	Shared between ESC and NPC
ENSMUSG00000021540	Smad5	13	56524454	28.0782	9.38298	13	56703010	56742377	Local	Shared between ESC and NPC
ENSMUSG00000044792	Isca1	13	59535605	29.4982	11.8894	13	59755409	59769810	Local	Shared between ESC and NPC
ENSMUSG00000081208	Gm11400	13	63541302	30.6582	14.366	11	3149742	3150955	Distant	Shared between ESC and NPC
ENSMUSG00000074863	Platr25	13	62044855	30.3382	10.3155	13	62699406	62726689	Local	Shared between ESC and NPC
ENSMUSG00000058900	Rsl1	13	65212741	31.4782	14.3917	13	67173207	67183126	Local	Shared between ESC and NPC
ENSMUSG00000102712	Gm37758	13	59849295	29.6182	8.49993	9	33160062	33160690	Distant	Shared between ESC and NPC
ENSMUSG00000074865	Zfp934	13	63035554	30.4382	8.96968	13	62517500	62520544	Local	Shared between ESC and NPC
ENSMUSG00000021461	Fancc	13	63035554	30.4382	20.1551	13	63304709	63497278	Local	Shared between ESC and NPC
ENSMUSG00000101698	Gm29562	13	60830694	30.1782	11.8701	9	88827522	88828425	Distant	Shared between ESC and NPC
ENSMUSG00000107233	Gm42959	13	63502434	30.4582	9.05791	6	3190691	3190902	Distant	Shared between ESC and NPC
ENSMUSG00000023087	Noct	13	64808538	31.3982	9.64845	3	51224447	51251644	Distant	Shared between ESC and NPC
ENSMUSG00000103276	Gm37917	13	64841763	31.4182	13.5443	9	98767930	98768321	Distant	Shared between ESC and NPC
ENSMUSG00000104806	Gm42566	13	63534283	30.6182	11.9922	5	64564177	64564819	Distant	Shared between ESC and NPC
ENSMUSG00000044712	Slc38a6	13	59535605	29.4982	9.42125	12	73286779	73354049	Distant	Shared between ESC and NPC
ENSMUSG00000090659	Zfp493	13	63603737	30.8582	8.11466	13	67779754	67792512	Local	Shared between ESC and NPC
ENSMUSG00000100750	Gm29084	13	59849295	29.6182	11.1237	1	62534491	62535942	Distant	Shared between ESC and NPC
ENSMUSG00000106044	Gm42860	13	59535605	29.4982	10.3158	5	60803716	60807706	Distant	Shared between ESC and NPC
ENSMUSG00000021532	Fastkd3	13	65200167	31.4382	8.95124	13	68582248	68592279	Local	Shared between ESC and NPC
ENSMUSG00000032679	Cd59a	13	68908972	32.2782	11.4907	2	104095801	104115354	Distant	Shared between ESC and NPC
ENSMUSG00000097470	Gm26587	13	67321034	31.6382	25.5352	13	67660457	67661445	Local	Shared between ESC and NPC
ENSMUSG00000021514	Zfp369	13	65200167	31.4382	8.25439	13	65278814	65304221	Local	Shared between ESC and NPC
ENSMUSG00000078994	Zfp429	13	68271622	32.1482	39.8487	13	67389309	67399767	Local	Shared between ESC and NPC
ENSMUSG00000034617	Mtrr	13	69341319	32.4782	9.36973	13	68560780	68582121	Local	Shared between ESC and NPC
ENSMUSG00000023764	Sfi1	13	63035554	30.4382	12.2666	11	3131850	3193463	Distant	Shared between ESC and NPC
ENSMUSG00000048280	Zfp738	13	67692183	31.7382	37.526	13	67667437	67687071	Local	Shared between ESC and NPC
ENSMUSG00000069206	Zfp874a	13	67343458	31.7182	21.602	13	67424549	67451624	Local	Shared between ESC and NPC
ENSMUSG00000103283	Gm37276	13	68271622	32.1482	7.9275	13	67612763	67614556	Local	Shared between ESC and NPC
ENSMUSG00000097906	Gm9625	13	67727239	31.7582	15.2377	13	67810246	67811200	Local	Shared between ESC and NPC
ENSMUSG00000030446	Zfp273	13	69423085	32.7182	12.5305	13	67813740	67827002	Local	Shared between ESC and NPC
ENSMUSG00000051037	Zfp455	13	66568968	31.5982	9.40983	13	67194506	67209298	Local	Shared between ESC and NPC
ENSMUSG00000001542	Ell2	13	75573534	37.2182	11.6237	13	75707484	75772356	Local	Shared between ESC and NPC
ENSMUSG00000021592	Arsk	13	76037747	37.3182	13.0118	13	76060422	76098660	Local	Shared between ESC and NPC
ENSMUSG00000021578	Ccdc127	13	74227165	36.9782	11.0017	13	74350309	74365783	Local	Shared between ESC and NPC
ENSMUSG00000014850	Msh3	13	92553735	43.4582	9.50295	13	92211872	92355003	Local	Shared between ESC and NPC
ENSMUSG00000042015	Wdr41	13	95143315	44.8182	22.2057	13	94976344	95023314	Local	Shared between ESC and NPC
ENSMUSG00000021666	Gfm2	13	97096191	46.6582	9.18425	13	97137937	97181195	Local	Shared between ESC and NPC
ENSMUSG00000048603	Gm9828	13	97902562	46.9782	11.7891	13	98316422	98324415	Local	Shared between ESC and NPC
ENSMUSG00000097848	Gm807	13	99153435	47.8982	13.988	13	99100706	99107580	Local	Shared between ESC and NPC
ENSMUSG00000021646	Mccc2	13	101015714	49.5782	10.6662	13	99948533	100015639	Local	Shared between ESC and NPC
ENSMUSG00000021713	Ppwd1	13	104231972	53.3982	14.4781	13	104205121	104228844	Local	Shared between ESC and NPC
ENSMUSG00000021697	Depdc1b	13	108671475	55.7782	8.72858	13	108316332	108407782	Local	Shared between ESC and NPC
ENSMUSG00000068184	Ndufaf2	13	108395267	55.6982	11.3534	13	108052590	108158625	Local	Shared between ESC and NPC
ENSMUSG00000021699	Pde4d	13	109616648	57.7382	28.9484	13	108449948	109953461	Local	Shared between ESC and NPC
ENSMUSG00000042426	Dhx29	13	112870831	60.2582	26.27	13	112927730	112969431	Local	Shared between ESC and NPC
ENSMUSG00000094518	Gm6421	13	117554634	63.3182	11.4765	13	117358212	117358622	Local	Shared between ESC and NPC
ENSMUSG00000025450	Gm9752	13	119508241	65.2582	11.415	13	119473804	119476761	Local	Shared between ESC and NPC
ENSMUSG00000096629	Gm3383	14	3898489	1.90913	40.3696	14	5607620	5807982	Local	Shared between ESC and NPC
ENSMUSG00000094825	Gm3194	14	3898489	1.90913	40.4462	14	5438065	5455467	Local	Shared between ESC and NPC
ENSMUSG00000096904	Gm3591	14	7655805	3.74913	45.3246	14	6405827	6412482	Local	Shared between ESC and NPC
ENSMUSG00000091472	Gm3739	14	19742738	4.30913	51.0326	14	7293648	7315049	Distant	Shared between ESC and NPC
ENSMUSG00000091754	Gm3636	14	19765537	4.44913	19.8499	14	6735685	6742332	Distant	Shared between ESC and NPC
ENSMUSG00000045799	Gm9800	14	8142958	3.75095	12.7893	14	8799589	8800504	Local	Shared between ESC and NPC
ENSMUSG00000068758	Il3ra	14	15047108	3.8158	34.9701	14	14346495	14355490	Local	Shared between ESC and NPC
ENSMUSG00000021786	Oxsm	14	14552106	3.81413	24.0164	14	16238656	16249808	Local	Shared between ESC and NPC
ENSMUSG00000061167	Rpl15-ps3	14	18017119	3.8258	17.3697	9	22185607	22186221	Distant	Shared between ESC and NPC
ENSMUSG00000078377	Gm4294	14	19589476	3.96913	18.4164	12	12023043	12023657	Distant	Shared between ESC and NPC
ENSMUSG00000093979	Gm2237	14	19690586	4.18913	33.0006	14	19563801	19585135	Local	Shared between ESC and NPC
ENSMUSG00000079396	Gm3411	14	19690586	4.18913	58.7779	14	6259747	6287250	Distant	Shared between ESC and NPC
ENSMUSG00000079410	Gm2897	14	3898489	1.90913	18.8137	14	3049285	3076840	Local	Shared between ESC and NPC
ENSMUSG00000021809	Nudt13	14	20243088	4.78913	7.5236	14	20294690	20317575	Local	Shared between ESC and NPC
ENSMUSG00000021814	Anxa7	14	20940587	4.96913	7.54321	14	20455261	20480133	Local	Shared between ESC and NPC
ENSMUSG00000021815	Mss51	14	20642601	4.86913	8.16619	14	20482864	20496901	Local	Shared between ESC and NPC
ENSMUSG00000021770	Samd8	14	21704847	5.68913	33.5078	14	21750531	21798725	Local	Shared between ESC and NPC
ENSMUSG00000021867	Tmem254b	14	26115475	9.68913	52.5804	14	26203369	26207041	Local	Shared between ESC and NPC
ENSMUSG00000072676	Tmem254a	14	26193517	9.72913	42.5154	14	25924000	25927672	Local	Shared between ESC and NPC
ENSMUSG00000072680	Tmem254c	14	25593929	9.30913	40.8603	14	26063919	26067355	Local	Shared between ESC and NPC
ENSMUSG00000048502	Duxbl1	14	25735587	9.52913	30.7716	14	25978577	25990088	Local	Shared between ESC and NPC
ENSMUSG00000072675	Duxbl2	14	26115475	9.68913	36.9177	14	26118349	26129763	Local	Shared between ESC and NPC
ENSMUSG00000021893	Capn7	14	31560085	11.6691	9.84134	14	31336638	31371986	Local	Shared between ESC and NPC
ENSMUSG00000054051	Ercc6	14	32952635	12.4891	8.83752	14	32513521	32580989	Local	Shared between ESC and NPC
ENSMUSG00000021908	Gm6768	14	32431721	12.1691	67.6138	12	119260934	119264272	Distant	Shared between ESC and NPC
ENSMUSG00000056234	Ncoa4	14	32431721	12.1691	60.0008	14	32159865	32179855	Local	Shared between ESC and NPC
ENSMUSG00000021918	Nek4	14	29775635	10.9291	9.61187	14	30951486	30987439	Local	Shared between ESC and NPC
ENSMUSG00000015759	Cnih1	14	46572142	18.9891	14.9392	14	46775582	46788411	Local	Shared between ESC and NPC
ENSMUSG00000107331	Gm42732	14	50716015	21.7291	10.355	5	73311364	73312560	Distant	Shared between ESC and NPC
ENSMUSG00000022177	Haus4	14	49256704	21.5091	8.18896	14	54541785	54554361	Local	Shared between ESC and NPC
ENSMUSG00000021963	Sap18	14	56865997	24.4291	18.8941	14	57798180	57804980	Local	Shared between ESC and NPC
ENSMUSG00000050222	Il17d	14	58222195	25.2091	12.0526	14	57524829	57543165	Local	Shared between ESC and NPC
ENSMUSG00000061104	Gm10094	14	56858014	24.3891	18.0048	8	95825354	95826133	Distant	Shared between ESC and NPC
ENSMUSG00000021993	Mipep	14	60918786	27.3291	8.75284	14	60784566	60903610	Local	Shared between ESC and NPC
ENSMUSG00000035235	Trim13	14	61350575	27.8091	8.01342	14	61598226	61605946	Local	Shared between ESC and NPC
ENSMUSG00000021958	Pinx1	14	64002033	29.1291	9.04593	14	63860312	63919859	Local	Shared between ESC and NPC
ENSMUSG00000022048	Dpysl2	14	66022446	29.6691	38.6361	14	66802864	66868688	Local	Shared between ESC and NPC
ENSMUSG00000022094	Slc39a14	14	71148862	32.6891	9.14423	14	70303469	70351425	Local	Shared between ESC and NPC
ENSMUSG00000095463	Entpd4	14	69226364	31.2091	37.759	14	69337174	69367270	Local	Shared between ESC and NPC
ENSMUSG00000022066	Gm21685	14	69488981	31.2291	24.9572	14	69555424	69585520	Local	Shared between ESC and NPC
ENSMUSG00000034190	Chmp7	14	66971543	30.1091	8.5761	14	69716979	69732570	Local	Shared between ESC and NPC
ENSMUSG00000057886	Cbx3-ps6	14	73423611	34.4891	28.1869	14	73955000	73955551	Local	Shared between ESC and NPC
ENSMUSG00000021996	Esd	14	73640411	34.7091	10.1525	14	74732297	74750765	Local	Shared between ESC and NPC
ENSMUSG00000034795	Ccdc122	14	76849139	36.3891	10.6036	14	77036772	77112257	Local	Shared between ESC and NPC
ENSMUSG00000033186	Mzt1	14	99314501	46.4291	19.7718	14	99034544	99046136	Local	Shared between ESC and NPC
ENSMUSG00000022125	Cln5	14	103032922	49.1891	16.2149	14	103070216	103077579	Local	Shared between ESC and NPC
ENSMUSG00000060143	Gm10076	14	105802354	50.8891	16.4234	14	105681828	105682211	Local	Shared between ESC and NPC
ENSMUSG00000093674	Rpl41	14	110663441	52.5291	11.8879	10	128548114	128549305	Distant	Shared between ESC and NPC
ENSMUSG00000022130	Tgds	14	117663478	56.0091	8.84245	14	118111911	118132765	Local	Shared between ESC and NPC
ENSMUSG00000067547	Gm7666	15	6836985	2.58688	8.29431	15	6653923	6654741	Local	Shared between ESC and NPC
ENSMUSG00000041841	Rpl37	15	3073761	1.66688	17.0039	15	5116613	5119140	Local	Shared between ESC and NPC
ENSMUSG00000072692	Rpl37rt	15	6079957	2.06688	17.3011	5	115102923	115110268	Distant	Shared between ESC and NPC
ENSMUSG00000022246	Rai14	15	10758862	4.26688	18.9965	15	10568979	10714631	Local	Shared between ESC and NPC
ENSMUSG00000022329	Stk3	15	35247319	12.1669	16.4627	15	34875496	35155806	Local	Shared between ESC and NPC
ENSMUSG00000083061	Gm12191	15	34441279	12.1469	31.8685	11	49678710	49679057	Distant	Shared between ESC and NPC
ENSMUSG00000037386	Rims2	15	39754064	13.8469	11.0725	15	39198332	39681940	Local	Shared between ESC and NPC
ENSMUSG00000022285	Ywhaz	15	36505760	12.6269	12.8737	15	36770770	36794547	Local	Shared between ESC and NPC
ENSMUSG00000102917	Gm37724	15	58984619	22.5269	7.84344	1	33065130	33066350	Distant	Shared between ESC and NPC
ENSMUSG00000097039	Pvt1	15	61751434	24.2869	12.2635	15	62037986	62378096	Local	Shared between ESC and NPC
ENSMUSG00000046380	Jrk	15	72235350	29.3869	8.98942	15	74702301	74709535	Local	Shared between ESC and NPC
ENSMUSG00000022587	Ly6e	15	75458340	31.2869	8.79336	15	74955051	74959905	Local	Shared between ESC and NPC
ENSMUSG00000022560	Slc52a2	15	74352353	31.0669	9.7531	15	76538943	76542130	Local	Shared between ESC and NPC
ENSMUSG00000033287	Kctd17	15	72426150	29.5269	8.12313	15	78428564	78438909	Local	Shared between ESC and NPC
ENSMUSG00000022427	Tomm22	15	80973233	33.2469	9.88252	15	79670861	79672862	Local	Shared between ESC and NPC
ENSMUSG00000019080	Mfsd3	15	77795409	32.4269	10.773	15	76701542	76704239	Local	Shared between ESC and NPC
ENSMUSG00000022526	Zfp251	15	77688781	32.2069	12.6413	15	76852148	76871435	Local	Shared between ESC and NPC
ENSMUSG00000071711	Mpst	15	78168273	32.6869	13.3785	15	78406712	78414002	Local	Shared between ESC and NPC
ENSMUSG00000059323	Tonsl	15	77688781	32.2069	10.0732	15	76622088	76639958	Local	Shared between ESC and NPC
ENSMUSG00000005354	Txn2	15	77823593	32.4469	15.5662	15	77915047	77929006	Local	Shared between ESC and NPC
ENSMUSG00000016637	Ift27	15	77784155	32.3069	21.6436	15	78159465	78174108	Local	Shared between ESC and NPC
ENSMUSG00000097057	Gm17638	15	78013599	32.4869	17.6688	15	77961674	77967126	Local	Shared between ESC and NPC
ENSMUSG00000033047	Eif3l	15	78459954	32.8069	9.79339	15	79075223	79094400	Local	Shared between ESC and NPC
ENSMUSG00000022472	Desi1	15	82207870	34.5269	21.043	15	81992523	82033862	Local	Shared between ESC and NPC
ENSMUSG00000016757	Ttll12	15	83099064	35.2069	18.39	15	83575119	83595157	Local	Shared between ESC and NPC
ENSMUSG00000041815	Poldip3	15	79848643	32.9969	15.5217	15	83125978	83149384	Local	Shared between ESC and NPC
ENSMUSG00000035845	Alg12	15	88679573	40.2469	10.1843	15	88805244	88819318	Local	Shared between ESC and NPC
ENSMUSG00000022469	Rapgef3	15	98320549	50.5469	17.1998	15	97744770	97767972	Local	Shared between ESC and NPC
ENSMUSG00000058625	Gm17383	15	99064682	51.4269	38.5792	18	82338774	82339816	Distant	Shared between ESC and NPC
ENSMUSG00000100599	1700120C14Rik	15	99115489	51.5469	10.9096	15	99251788	99262044	Local	Shared between ESC and NPC
ENSMUSG00000043091	Tuba1c	15	99059836	51.4069	14.1544	15	99029891	99038105	Local	Shared between ESC and NPC
ENSMUSG00000091269	Gm6682	15	98624561	50.8269	38.2029	12	4782215	4782511	Distant	Shared between ESC and NPC
ENSMUSG00000054619	Mettl7a1	15	100424363	53.3469	10.7489	15	100304817	100314348	Local	Shared between ESC and NPC
ENSMUSG00000044636	Csrnp2	15	100424363	53.3469	12.022	15	100479570	100495239	Local	Shared between ESC and NPC
ENSMUSG00000036305	Rpl39-ps	15	102682335	55.3869	37.5209	15	102634982	102635336	Local	Shared between ESC and NPC
ENSMUSG00000066724	Gm10175	15	102568068	55.3069	43.7785	7	23946646	23947290	Distant	Shared between ESC and NPC
ENSMUSG00000079641	Rpl39	15	103104291	55.8669	20.471	X	37082520	37085402	Distant	Shared between ESC and NPC
ENSMUSG00000001285	Myg1	15	102388929	55.2469	10.7049	15	102331709	102338139	Local	Shared between ESC and NPC
ENSMUSG00000022519	Srl	16	6408844	2.42817	12.6255	16	4480216	4541816	Local	Shared between ESC and NPC
ENSMUSG00000039427	Alg1	16	5584636	2.31817	32.7962	16	5233621	5244912	Local	Shared between ESC and NPC
ENSMUSG00000043140	Tmem186	16	8598465	4.38817	18.6568	16	8633884	8637712	Local	Shared between ESC and NPC
ENSMUSG00000022682	Rrn3	16	13955237	7.28817	9.23318	16	13780699	13814840	Local	Shared between ESC and NPC
ENSMUSG00000022680	Pdxdc1	16	15310709	8.06817	16.0789	16	13833148	13903131	Local	Shared between ESC and NPC
ENSMUSG00000022679	Mpv17l	16	13768655	7.18817	16.6659	16	13903161	13949619	Local	Shared between ESC and NPC
ENSMUSG00000022671	Mzt2	16	17270239	8.64817	9.87693	16	15848441	15863369	Local	Shared between ESC and NPC
ENSMUSG00000022500	Litaf	16	14008156	7.42817	9.97327	16	10959275	11066157	Local	Shared between ESC and NPC
ENSMUSG00000000884	Gnb1l	16	18475153	9.42817	12.0615	16	18498768	18566679	Local	Shared between ESC and NPC
ENSMUSG00000005262	Ufd1l	16	18509915	9.44817	8.53266	16	18811779	18835261	Local	Shared between ESC and NPC
ENSMUSG00000043391	2510009E07Rik	16	22579959	12.0082	16.1232	16	21649045	21694665	Local	Shared between ESC and NPC
ENSMUSG00000003531	Dgcr6	16	18028405	9.20817	11.0574	16	18052860	18071632	Local	Shared between ESC and NPC
ENSMUSG00000099764	Rps10-ps2	16	21348179	10.7282	20.8089	16	20822145	20822640	Local	Shared between ESC and NPC
ENSMUSG00000004462	Tbccd1	16	22832567	12.2682	25.1337	16	22813215	22857569	Local	Shared between ESC and NPC
ENSMUSG00000038127	Ccdc50	16	27533790	15.4482	8.83943	16	27388869	27452218	Local	Shared between ESC and NPC
ENSMUSG00000038084	Opa1	16	29790860	17.2882	9.00391	16	29579334	29654884	Local	Shared between ESC and NPC
ENSMUSG00000035790	Cep19	16	31624618	18.6882	11.1301	16	32099800	32108069	Local	Shared between ESC and NPC
ENSMUSG00000022817	Itgb5	16	40646920	24.8682	8.33565	16	33829665	33949153	Local	Shared between ESC and NPC
ENSMUSG00000034473	Sec22a	16	33359593	19.2482	14.5228	16	35311131	35363918	Local	Shared between ESC and NPC
ENSMUSG00000022849	Hspbap1	16	35793887	21.0882	19.1941	16	35770386	35828446	Local	Shared between ESC and NPC
ENSMUSG00000022820	Ndufb4	16	36606889	21.3882	12.8248	16	37647170	37654453	Local	Shared between ESC and NPC
ENSMUSG00000022899	Slc15a2	16	37949105	22.0282	13.2783	16	36750178	36784962	Local	Shared between ESC and NPC
ENSMUSG00000083380	Gm3244	16	38274198	22.1882	11.838	15	73809507	73809896	Distant	Shared between ESC and NPC
ENSMUSG00000084383	Gm13370	16	39359770	23.6882	8.16194	2	24985984	24986466	Distant	Shared between ESC and NPC
ENSMUSG00000032965	Ift57	16	43899388	25.9882	10.6854	16	49699233	49765126	Local	Shared between ESC and NPC
ENSMUSG00000022749	Tbc1d23	16	56177144	31.0082	27.2079	16	57168866	57231466	Local	Shared between ESC and NPC
ENSMUSG00000022747	St3gal6	16	56172232	30.9882	9.56121	16	58468125	58524243	Local	Shared between ESC and NPC
ENSMUSG00000022863	Btg3	16	78535166	41.5882	37.3539	16	78359860	78377192	Local	Shared between ESC and NPC
ENSMUSG00000044645	Gm7334	16	78363082	41.4482	44.5806	17	50698525	50699880	Distant	Shared between ESC and NPC
ENSMUSG00000041079	Rwdd2b	16	89741084	46.9882	11.1337	16	87433407	87440573	Local	Shared between ESC and NPC
ENSMUSG00000022897	Dyrk1a	16	94637662	52.3482	19.4911	16	94570010	94695517	Local	Shared between ESC and NPC
ENSMUSG00000022913	Psmg1	16	95657631	53.4082	8.81339	16	95979933	95990960	Local	Shared between ESC and NPC
ENSMUSG00000095677	Dynlt1f	17	6508909	3.56358	13.0556	17	6648941	6655939	Local	Shared between ESC and NPC
ENSMUSG00000000579	Dynlt1c	17	6332301	3.52358	18.3116	17	6601671	6609774	Local	Shared between ESC and NPC
ENSMUSG00000096255	Dynlt1b	17	6708605	3.66358	29.5207	17	6430112	6436293	Local	Shared between ESC and NPC
ENSMUSG00000097723	Gm26848	17	5877589	3.32358	27.1636	17	6314199	6493180	Local	Shared between ESC and NPC
ENSMUSG00000038141	Tmem181a	17	5864608	3.30358	20.1297	17	6270470	6308314	Local	Shared between ESC and NPC
ENSMUSG00000096780	Tmem181b-ps	17	5688820	3.14358	27.2654	17	6438524	6467022	Local	Shared between ESC and NPC
ENSMUSG00000092074	Dynlt1a	17	6047083	3.36358	25.1557	17	6310547	6317474	Local	Shared between ESC and NPC
ENSMUSG00000023806	Rsph3b	17	7126722	4.06358	58.2862	17	6904716	6948356	Local	Shared between ESC and NPC
ENSMUSG00000033450	Tagap	17	6871275	4.02358	58.2375	17	7926000	7934897	Local	Shared between ESC and NPC
ENSMUSG00000094724	Rnaset2b	17	6871275	4.02358	21.3929	17	6978860	7011299	Local	Shared between ESC and NPC
ENSMUSG00000052031	Tagap1	17	7126722	4.06358	57.1124	17	6954965	6961156	Local	Shared between ESC and NPC
ENSMUSG00000095687	Rnaset2a	17	7577256	4.10358	19.7992	17	8128610	8148097	Local	Shared between ESC and NPC
ENSMUSG00000014763	Fam120b	17	16267039	8.28358	21.661	17	15396246	15433580	Local	Shared between ESC and NPC
ENSMUSG00000079707	Tcte3	17	16173831	8.24358	10.2296	17	15027157	15041559	Local	Shared between ESC and NPC
ENSMUSG00000050088	1600012H06Rik	17	15204825	8.04358	9.50299	17	14943184	14959570	Local	Shared between ESC and NPC
ENSMUSG00000079710	Gm3448	17	16267039	8.28358	24.1861	17	14964189	15041537	Local	Shared between ESC and NPC
ENSMUSG00000023832	Acat2	17	11952532	6.96358	9.38119	17	12942890	12960747	Local	Shared between ESC and NPC
ENSMUSG00000096696	Zfp960	17	16533321	8.52358	12.228	17	17064113	17089628	Local	Shared between ESC and NPC
ENSMUSG00000035868	3110052M02Rik	17	21737733	9.38358	17.4744	17	21657582	21662540	Local	Shared between ESC and NPC
ENSMUSG00000053347	Zfp943	17	17812041	9.02358	12.4931	17	21962552	22071168	Local	Shared between ESC and NPC
ENSMUSG00000071256	Zfp213	17	21645750	9.36358	22.7657	17	23556769	23564226	Local	Shared between ESC and NPC
ENSMUSG00000059142	Zfp945	17	23884463	10.2236	9.95774	17	22846697	22867134	Local	Shared between ESC and NPC
ENSMUSG00000091957	Rps2-ps10	17	23554698	9.90358	20.2513	18	61259008	61259972	Distant	Shared between ESC and NPC
ENSMUSG00000041199	Rpusd1	17	25562744	10.9436	11.1014	17	25727751	25731456	Local	Shared between ESC and NPC
ENSMUSG00000044533	Rps2	17	27002217	11.7436	24.0525	17	24718116	24721929	Local	Shared between ESC and NPC
ENSMUSG00000072789	Gm10420	17	24245469	10.3436	13.6505	6	122696001	122696882	Distant	Shared between ESC and NPC
ENSMUSG00000049124	Gm8186	17	25579736	10.9636	11.2292	17	26098872	26099257	Local	Shared between ESC and NPC
ENSMUSG00000038002	Cramp1l	17	25579736	10.9636	16.7232	17	24961228	25015230	Local	Shared between ESC and NPC
ENSMUSG00000078249	Hmga1-rs1	17	27452967	12.4036	17.8598	11	120762794	120764419	Distant	Shared between ESC and NPC
ENSMUSG00000046711	Hmga1	17	27452967	12.4036	10.2412	17	27556620	27563674	Local	Shared between ESC and NPC
ENSMUSG00000037805	Rpl10a	17	28644451	13.3636	30.9555	17	28328471	28331032	Local	Shared between ESC and NPC
ENSMUSG00000007570	Fance	17	31355430	15.3236	9.37305	17	28313530	28326568	Local	Shared between ESC and NPC
ENSMUSG00000062202	Btbd9	17	29053803	13.5036	31.3142	17	30215524	30576287	Local	Shared between ESC and NPC
ENSMUSG00000024007	Ppil1	17	29919113	14.2836	10.9941	17	29250803	29264158	Local	Shared between ESC and NPC
ENSMUSG00000082480	Gm11687	17	27452967	12.4036	9.02914	2	144142488	144143373	Distant	Shared between ESC and NPC
ENSMUSG00000024026	Glo1	17	30441142	14.3836	63.8153	17	30592866	30612659	Local	Shared between ESC and NPC
ENSMUSG00000084416	Rpl10a-ps1	17	28208734	12.9236	28.0086	1	64993951	64994604	Distant	Shared between ESC and NPC
ENSMUSG00000024319	Vps52	17	31470933	15.8036	39.2028	17	33955812	33966984	Local	Shared between ESC and NPC
ENSMUSG00000048440	Cyp4f16	17	32772368	16.4036	43.9468	17	32536558	32551798	Local	Shared between ESC and NPC
ENSMUSG00000094441	Zfp955a	17	33488026	16.6836	34.9171	17	33241519	33255040	Local	Shared between ESC and NPC
ENSMUSG00000024309	Pfdn6	17	34179599	17.0436	34.2934	17	33938821	33940343	Local	Shared between ESC and NPC
ENSMUSG00000038500	Prr3	17	35438833	17.8636	8.36927	17	35972541	35980236	Local	Shared between ESC and NPC
ENSMUSG00000041881	Ndufa7	17	33866717	16.9436	7.86759	17	33824591	33838316	Local	Shared between ESC and NPC
ENSMUSG00000091586	Cyp4f17	17	31804849	16.2636	11.1511	17	32506462	32528894	Local	Shared between ESC and NPC
ENSMUSG00000038838	Vars2	17	43506266	19.9436	10.8603	17	35655634	35667592	Local	Shared between ESC and NPC
ENSMUSG00000007035	Msh5	17	35320828	17.8036	12.3502	17	35028605	35046745	Local	Shared between ESC and NPC
ENSMUSG00000015451	C4a	17	34666590	17.4636	40.1188	17	34809092	34823464	Local	Shared between ESC and NPC
ENSMUSG00000061207	Stk19	17	34961498	17.5236	10.3401	17	34823993	34836945	Local	Shared between ESC and NPC
ENSMUSG00000092203	1110038B12Rik	17	35607316	18.0436	17.1498	17	34950238	34952471	Local	Shared between ESC and NPC
ENSMUSG00000073411	H2-D1	17	35178144	17.7236	24.1691	17	35262730	35267499	Local	Shared between ESC and NPC
ENSMUSG00000042419	Nfkbil1	17	34732027	17.5036	13.4981	17	35220175	35235792	Local	Shared between ESC and NPC
ENSMUSG00000090952	Gm17251	17	35869803	18.1636	13.459	17	33759992	33761870	Local	Shared between ESC and NPC
ENSMUSG00000060550	H2-Q7	17	35178144	17.7236	16.2554	17	35439155	35443773	Local	Shared between ESC and NPC
ENSMUSG00000056116	H2-T22	17	35860095	18.1236	36.6654	17	36037128	36042747	Local	Shared between ESC and NPC
ENSMUSG00000092368	A930015D03Rik	17	38148300	18.6636	10.8161	17	35994453	36038435	Local	Shared between ESC and NPC
ENSMUSG00000050705	2310061I04Rik	17	41973770	19.0236	9.73615	17	35892677	35897431	Local	Shared between ESC and NPC
ENSMUSG00000036214	Znrd1as	17	40252118	18.7436	11.1559	17	36958592	36965622	Local	Shared between ESC and NPC
ENSMUSG00000023921	Mut	17	40594386	18.8636	16.042	17	40934685	40961989	Local	Shared between ESC and NPC
ENSMUSG00000023939	Mrpl14	17	45687395	21.2836	10.9364	17	45686322	45698495	Local	Shared between ESC and NPC
ENSMUSG00000040658	Dnph1	17	46376876	21.8036	11.223	17	46496789	46499618	Local	Shared between ESC and NPC
ENSMUSG00000023953	Polh	17	46576551	21.9436	15.6491	17	46172004	46202625	Local	Shared between ESC and NPC
ENSMUSG00000002768	Mea1	17	46392395	21.8236	10.1707	17	46681137	46683105	Local	Shared between ESC and NPC
ENSMUSG00000062619	2310039H08Rik	17	46376876	21.8036	8.72708	17	46772635	46773407	Local	Shared between ESC and NPC
ENSMUSG00000023980	Taf8	17	45821166	21.3836	8.6715	17	47488050	47502287	Local	Shared between ESC and NPC
ENSMUSG00000023973	Cnpy3	17	48120717	23.5036	8.09772	17	46735705	46752214	Local	Shared between ESC and NPC
ENSMUSG00000047123	Ticam1	17	56231076	29.8036	9.49762	17	56269319	56276786	Local	Shared between ESC and NPC
ENSMUSG00000003208	Ccdc94	17	55530144	29.3636	32.7214	17	55959187	55967949	Local	Shared between ESC and NPC
ENSMUSG00000007670	Khsrp	17	57032974	29.9036	33.9554	17	57021058	57031507	Local	Shared between ESC and NPC
ENSMUSG00000024228	Nudt12	17	58452106	30.5436	41.2622	17	58999618	59013372	Local	Shared between ESC and NPC
ENSMUSG00000035842	Ddx11	17	65626757	33.7636	14.4169	17	66123520	66152167	Local	Shared between ESC and NPC
ENSMUSG00000073374	C030034I22Rik	17	69418857	38.4436	23.9332	17	69417402	69421632	Local	Shared between ESC and NPC
ENSMUSG00000049672	Zbtb14	17	69101604	37.7836	13.1302	17	69383050	69390750	Local	Shared between ESC and NPC
ENSMUSG00000061062	Gm10093	17	77326087	44.7436	7.73365	17	78491565	78493541	Local	Shared between ESC and NPC
ENSMUSG00000045257	Morn2	17	80531114	48.3836	16.4785	17	80290212	80297473	Local	Shared between ESC and NPC
ENSMUSG00000024246	Thumpd2	17	81639279	49.0636	16.0267	17	81026327	81065085	Local	Shared between ESC and NPC
ENSMUSG00000066553	Gm6969	17	84890015	51.5836	33.0422	12	24638669	24639010	Distant	Shared between ESC and NPC
ENSMUSG00000024135	Srbd1	17	85858586	52.6836	23.1709	17	85984665	86145175	Local	Shared between ESC and NPC
ENSMUSG00000024146	Cript	17	86944980	53.6036	9.11131	17	87025550	87035810	Local	Shared between ESC and NPC
ENSMUSG00000034998	Foxn2	17	88443054	54.8836	22.3525	17	88440711	88490533	Local	Shared between ESC and NPC
ENSMUSG00000098090	2700099C18Rik	17	93382044	58.9236	28.1138	17	94750100	94775132	Local	Shared between ESC and NPC
ENSMUSG00000066057	Gm1976	17	93379569	58.8236	31.6517	17	94759944	94834799	Local	Shared between ESC and NPC
ENSMUSG00000024235	Map3k8	18	5153190	2.02019	14.1902	18	4331327	4353015	Local	Shared between ESC and NPC
ENSMUSG00000095616	Gm26244	18	10954734	3.42019	19.7374	18	10150977	10151140	Local	Shared between ESC and NPC
ENSMUSG00000044252	Osbpl1a	18	12399308	4.26019	11.4142	18	12755314	12941841	Local	Shared between ESC and NPC
ENSMUSG00000094306	Gm24924	18	15171896	6.04019	17.8668	18	14647767	14647930	Local	Shared between ESC and NPC
ENSMUSG00000062962	Gm6378	18	20005092	7.94019	23.2801	18	21076667	21077110	Local	Shared between ESC and NPC
ENSMUSG00000024269	Tpgs2	18	25296631	10.0202	12.5249	18	25127223	25169007	Local	Shared between ESC and NPC
ENSMUSG00000038299	Wdr36	18	30389742	13.0202	7.94541	18	32837225	32866420	Local	Shared between ESC and NPC
ENSMUSG00000024378	Stard4	18	29297814	12.6602	11.3819	18	33199355	33213862	Local	Shared between ESC and NPC
ENSMUSG00000024259	Slc25a46	18	29892503	12.7602	12.4225	18	31580168	31609902	Local	Shared between ESC and NPC
ENSMUSG00000103081	Pcdhgb8	18	38152398	16.4402	9.82624	18	37761801	37841870	Local	Shared between ESC and NPC
ENSMUSG00000102827	Gm8242	18	37796418	16.0602	9.90387	18	37652433	37654172	Local	Shared between ESC and NPC
ENSMUSG00000024454	Hdac3	18	38630334	17.2002	12.5265	18	37935844	37954988	Local	Shared between ESC and NPC
ENSMUSG00000024437	Gm8615	18	38614236	17.1802	14.8128	5	149155108	149156209	Distant	Shared between ESC and NPC
ENSMUSG00000024528	Srfbp1	18	53449190	24.5202	11.1366	18	52465693	52490738	Local	Shared between ESC and NPC
ENSMUSG00000024535	Snx24	18	53191174	24.1402	16.2787	18	53245662	53390823	Local	Shared between ESC and NPC
ENSMUSG00000083798	Gm14584	18	54155293	24.6802	28.6609	X	53418331	53418967	Distant	Shared between ESC and NPC
ENSMUSG00000098702	1500015A07Rik	18	61666416	31.2202	46.18	18	61726390	61735917	Local	Shared between ESC and NPC
ENSMUSG00000079608	Stard6	18	70260718	38.7602	22.8619	18	70472454	70501066	Local	Shared between ESC and NPC
ENSMUSG00000038425	Poli	18	70932607	39.4002	29.6354	18	70508680	70530620	Local	Shared between ESC and NPC
ENSMUSG00000065922	n-R5-8s1	18	73617978	40.8602	24.769	18	73533403	73533550	Local	Shared between ESC and NPC
ENSMUSG00000081855	Rpl17-ps5	18	75438359	42.2202	19.4721	5	22612628	22613182	Distant	Shared between ESC and NPC
ENSMUSG00000025421	Hdhd2	18	76080460	43.5402	13.4067	18	76930126	76972902	Local	Shared between ESC and NPC
ENSMUSG00000024570	Rbfa	18	78713955	44.9802	11.1054	18	80192265	80200658	Local	Shared between ESC and NPC
ENSMUSG00000061684	Rpl21-ps8	18	83430782	50.4402	8.96705	18	82523544	82524021	Local	Shared between ESC and NPC
ENSMUSG00000024866	Acy3	19	3989950	2.77173	23.9195	19	3986661	3990007	Local	Shared between ESC and NPC
ENSMUSG00000024901	Peli3	19	4978110	2.97173	17.9055	19	4930651	4943127	Local	Shared between ESC and NPC
ENSMUSG00000024824	Rad9a	19	3471062	2.63173	12.0907	19	4195198	4201603	Local	Shared between ESC and NPC
ENSMUSG00000049562	Ap5b1	19	5515729	3.25173	16.8818	19	5568074	5571261	Local	Shared between ESC and NPC
ENSMUSG00000007338	Mrpl49	19	6205523	3.27173	9.92838	19	6053630	6057751	Local	Shared between ESC and NPC
ENSMUSG00000024869	Nudt8	19	6205523	3.27173	22.8546	19	4000580	4005816	Local	Shared between ESC and NPC
ENSMUSG00000038274	Fau	19	6205523	3.27173	49.2355	19	6057888	6059524	Local	Shared between ESC and NPC
ENSMUSG00000050299	Gm9843	19	5860626	3.26173	53.1056	16	76403209	76403712	Distant	Shared between ESC and NPC
ENSMUSG00000071654	Uqcc3	19	10036446	5.03173	22.1331	19	8880016	8880933	Local	Shared between ESC and NPC
ENSMUSG00000035171	1110059E24Rik	19	21182134	11.6517	22.6023	19	21581202	21652976	Local	Shared between ESC and NPC
ENSMUSG00000054178	Gm9938	19	23385618	14.3317	14.3108	19	23723279	23725034	Local	Shared between ESC and NPC
ENSMUSG00000024878	Cbwd1	19	25094384	15.5517	9.0974	19	24919916	24961616	Local	Shared between ESC and NPC
ENSMUSG00000047215	Rpl9	19	31903650	21.6917	26.0239	5	65388364	65391444	Distant	Shared between ESC and NPC
ENSMUSG00000024896	Minpp1	19	31951836	21.7317	10.8732	19	32485769	32515370	Local	Shared between ESC and NPC
ENSMUSG00000062456	Rpl9-ps6	19	31821439	21.6717	28.1529	19	32465885	32466575	Local	Shared between ESC and NPC
ENSMUSG00000040565	Btaf1	19	36901287	25.4117	13.6179	19	36926079	37012752	Local	Shared between ESC and NPC
ENSMUSG00000054237	Fra10ac1	19	37441724	25.8917	10.5419	19	38188481	38224138	Local	Shared between ESC and NPC
ENSMUSG00000024989	Cep55	19	38424463	27.2317	14.604	19	38055025	38074425	Local	Shared between ESC and NPC
ENSMUSG00000040018	Cox15	19	43566389	30.6717	13.8047	19	43733254	43753000	Local	Shared between ESC and NPC
ENSMUSG00000025027	Xpnpep1	19	53095287	39.1517	12.5425	19	52943417	53040214	Local	Shared between ESC and NPC
ENSMUSG00000025076	Casp7	19	56907023	44.1717	12.0586	19	56397129	56442344	Local	Shared between ESC and NPC
ENSMUSG00000025086	Trub1	19	57513925	45.1917	24.9006	19	57452906	57491005	Local	Shared between ESC and NPC
ENSMUSG00000057858	Fam204a	19	60267433	50.4117	10.4715	19	60198586	60226697	Local	Shared between ESC and NPC
ENSMUSG00000063698	Sfxn4	19	60745900	50.8217	20.3791	19	60837277	60861479	Local	Shared between ESC and NPC
ENSMUSG00000044148	1810030O07Rik	X	13504269	11.0226	8.21961	X	12654879	12673668	Local	Shared between ESC and NPC
ENSMUSG00000086877	A230072C01Rik	X	36113578	17.4826	8.16548	X	20961684	20986737	Distant	Shared between ESC and NPC
ENSMUSG00000085396	Firre	X	50722965	24.2426	12.6038	X	50555744	50635321	Local	Shared between ESC and NPC
ENSMUSG00000081752	Gm14680	X	58727796	29.1626	15.8966	X	62775585	62776685	Local	Shared between ESC and NPC
ENSMUSG00000008682	Rpl10	X	74846887	35.5226	10.1141	X	74270812	74273135	Local	Shared between ESC and NPC
ENSMUSG00000079508	Apoo	X	93263321	38.6826	17.2652	X	94367117	94417093	Local	Shared between ESC and NPC
ENSMUSG00000049233	Apoo-ps	X	97373574	41.8826	23.6672	13	107413865	107414767	Distant	Shared between ESC and NPC
ENSMUSG00000079297	Gm2223	X	93217647	38.5626	25.3071	X	33505661	33507010	Distant	Shared between ESC and NPC
ENSMUSG00000034055	Phka1	X	102730025	46.3226	12.6606	X	102513975	102644246	Local	Shared between ESC and NPC
ENSMUSG00000062070	Pgk1	X	106795755	48.4026	16.8706	X	106187100	106203699	Local	Shared between ESC and NPC
ENSMUSG00000066632	Pgk1-rs7	X	107440271	48.6826	14.7506	12	10898566	10900296	Distant	Shared between ESC and NPC
ENSMUSG00000069008	Gm5537	X	105633367	48.0226	19.8014	3	58102996	58104247	Distant	Shared between ESC and NPC
ENSMUSG00000089996	Tmsb15b2	X	136478003	56.0226	8.84846	X	136955265	136958025	Local	Shared between ESC and NPC
ENSMUSG00000044348	Slc25a53	X	137849780	56.4026	12.8604	X	136981116	137038302	Local	Shared between ESC and NPC
ENSMUSG00000087368	BC065397	X	136533240	56.0826	16.3661	X	136741824	136803364	Local	Shared between ESC and NPC
ENSMUSG00000089768	Tmsb15b1	X	136533240	56.0826	10.3064	X	136974022	136976874	Local	Shared between ESC and NPC
ENSMUSG00000095597	Gm6472	X	152328888	65.8226	8.39315	X	152909505	152910155	Local	Shared between ESC and NPC
ENSMUSG00000025266	Gnl3l	X	150483403	64.5826	11.0025	X	150983141	151017322	Local	Shared between ESC and NPC
ENSMUSG00000026260	Ndufa10	1	88592613	42.0696	8.15764	1	92439010	92473860	Local	Unique to NPC
ENSMUSG00000102982	Gm38319	1	13435733	4.02955	7.5136	1	13641483	13642748	Local	Unique to NPC
ENSMUSG00000025937	Lactb2	1	13435733	4.02955	10.1867	1	13623330	13660546	Local	Unique to NPC
ENSMUSG00000025920	Stau2	1	21191742	6.34955	10.7459	1	16228674	16520112	Local	Unique to NPC
ENSMUSG00000025921	Rdh10	1	13879951	4.10955	12.2293	1	16105774	16133734	Local	Unique to NPC
ENSMUSG00000025940	Tmem70	1	18001823	5.52955	14.3686	1	16665207	16678275	Local	Unique to NPC
ENSMUSG00000026154	Sdhaf4	1	25239354	9.04955	9.3535	1	23995939	24005656	Local	Unique to NPC
ENSMUSG00000048234	Rnf149	1	39945674	16.9496	7.9821	1	39551296	39577405	Local	Unique to NPC
ENSMUSG00000026113	Inpp4a	1	36531409	13.9496	7.86671	1	37299865	37410736	Local	Unique to NPC
ENSMUSG00000041684	Bivm	1	44016390	21.8296	9.55052	1	44118957	44144770	Local	Unique to NPC
ENSMUSG00000018417	Myo1b	1	51252070	23.2096	7.53716	1	51749765	51916071	Local	Unique to NPC
ENSMUSG00000026024	Als2	1	59154770	27.7896	11.1964	1	59162926	59237231	Local	Unique to NPC
ENSMUSG00000026014	Raph1	1	61989118	29.3696	8.58076	1	60482292	60567104	Local	Unique to NPC
ENSMUSG00000026018	Ica1l	1	61229344	28.8496	21.9858	1	59982490	60043184	Local	Unique to NPC
ENSMUSG00000041303	Gtf3c3	1	54206574	25.4296	7.50352	1	54396004	54438971	Local	Unique to NPC
ENSMUSG00000038331	Satb2	1	56456362	26.3296	7.94318	1	56793981	56978650	Local	Unique to NPC
ENSMUSG00000015222	Map2	1	65002406	30.8696	8.06109	1	66175273	66442583	Local	Unique to NPC
ENSMUSG00000073627	C130036L24Rik	1	88361095	41.9696	10.4394	1	86359574	86373791	Local	Unique to NPC
ENSMUSG00000034432	Cops8	1	89399281	42.4496	7.71125	1	90602981	90613341	Local	Unique to NPC
ENSMUSG00000026307	Scly	1	92958171	45.0296	11.4405	1	91298338	91321075	Local	Unique to NPC
ENSMUSG00000026304	Rab17	1	90902846	43.0096	9.73607	1	90958133	90969661	Local	Unique to NPC
ENSMUSG00000026278	Bok	1	95084861	46.0296	11.9919	1	93685660	93695764	Local	Unique to NPC
ENSMUSG00000062210	Tnfaip8	1	92814235	44.7896	8.02852	18	49979427	50107173	Distant	Unique to NPC
ENSMUSG00000033722	BC034090	1	161067066	67.8096	8.04583	1	155212471	155244444	Local	Unique to NPC
ENSMUSG00000102014	2900009J06Rik	1	128857776	53.8896	8.78005	1	127753616	127774092	Local	Unique to NPC
ENSMUSG00000026425	Srgap2	1	128857776	53.8896	9.08959	1	131285251	131527352	Local	Unique to NPC
ENSMUSG00000048174	Tmem81	1	132353200	55.1296	9.86385	1	132506230	132508639	Local	Unique to NPC
ENSMUSG00000097993	Ptprv	1	134935115	56.3696	8.69688	1	135108497	135132594	Local	Unique to NPC
ENSMUSG00000090399	Gm38399	1	136554471	57.5696	8.25767	1	135606447	135688105	Local	Unique to NPC
ENSMUSG00000097760	6030442K20Rik	1	132379394	55.2296	11.9731	1	132466433	132477064	Local	Unique to NPC
ENSMUSG00000041926	Rnpep	1	136334388	57.3896	7.71543	1	135262712	135284084	Local	Unique to NPC
ENSMUSG00000097113	Gm19705	1	153379022	62.3096	7.65485	1	136670769	136690804	Distant	Unique to NPC
ENSMUSG00000032827	Ppp1r9a	1	129881631	54.2496	9.3083	6	4902917	5165661	Distant	Unique to NPC
ENSMUSG00000081406	Rps6-ps4	1	152939634	62.0096	8.00054	2	75191073	75191822	Distant	Unique to NPC
ENSMUSG00000032666	1700025G04Rik	1	152128704	61.7496	9.75542	1	151852403	152090125	Local	Unique to NPC
ENSMUSG00000042684	Npl	1	153480951	62.4296	10.3823	1	153503015	153550045	Local	Unique to NPC
ENSMUSG00000060519	Tor3a	1	155732385	64.7296	26.8822	1	156653617	156674356	Local	Unique to NPC
ENSMUSG00000026585	Kifap3	1	167121603	71.3296	10.6049	1	163779583	163917109	Local	Unique to NPC
ENSMUSG00000026687	Aldh9a1	1	168113374	72.2096	9.56231	1	167349991	167368532	Local	Unique to NPC
ENSMUSG00000026511	Srp9	1	181773688	80.1096	14.0775	1	182124737	182132407	Local	Unique to NPC
ENSMUSG00000102950	Gm37018	1	182141116	80.4696	8.26015	1	181986336	181990204	Local	Unique to NPC
ENSMUSG00000026617	Bpnt1	1	185619683	83.5896	15.6156	1	185332149	185357777	Local	Unique to NPC
ENSMUSG00000038517	Tbkbp1	1	195307383	94.3696	7.65279	11	97136171	97151495	Distant	Unique to NPC
ENSMUSG00000021242	Npc2	1	177359014	78.0296	7.65601	12	84754560	84773112	Distant	Unique to NPC
ENSMUSG00000041879	Ipo9	1	135481336	56.6296	22.7275	1	135382312	135430499	Local	Unique to NPC
ENSMUSG00000026664	Phyh	2	5055536	2.5861	15.4023	2	4919019	4938730	Local	Unique to NPC
ENSMUSG00000047909	Ankrd16	2	10604347	5.9461	10.1458	2	11777876	11790329	Local	Unique to NPC
ENSMUSG00000047617	BC029214	2	24530418	13.4061	12.014	2	25455141	25461094	Local	Unique to NPC
ENSMUSG00000004113	Cacna1b	2	23755901	13.2261	8.09207	2	24603887	24763152	Local	Unique to NPC
ENSMUSG00000026921	Egfl7	2	28382588	17.6661	16.1483	2	26580014	26593120	Local	Unique to NPC
ENSMUSG00000026939	Tmem141	2	25350212	14.5561	9.20364	2	25620067	25622005	Local	Unique to NPC
ENSMUSG00000059316	Slc27a4	2	29802244	18.6461	9.27692	2	29802634	29817522	Local	Unique to NPC
ENSMUSG00000019715	Gle1	2	29789026	18.6261	13.7101	2	29935426	29960371	Local	Unique to NPC
ENSMUSG00000026853	Crat	2	29624546	18.5861	7.71557	2	30400471	30415813	Local	Unique to NPC
ENSMUSG00000015337	Endog	2	29811045	18.7061	18.9196	2	30171493	30174069	Local	Unique to NPC
ENSMUSG00000026785	Pkn3	2	26705716	16.0661	9.74602	2	30077684	30091022	Local	Unique to NPC
ENSMUSG00000087269	D330023K18Rik	2	31053319	19.2661	7.56717	2	31146457	31152291	Local	Unique to NPC
ENSMUSG00000038696	Mapkap1	2	33585661	20.4061	13.5141	2	34406771	34624950	Local	Unique to NPC
ENSMUSG00000017144	Rnd3	2	51371262	27.5661	7.5848	2	51130438	51149111	Local	Unique to NPC
ENSMUSG00000044647	Csrnp3	2	66961462	34.8261	7.82803	2	65845767	66031546	Local	Unique to NPC
ENSMUSG00000097318	1700007L15Rik	2	67765357	35.0661	7.53436	16	33379855	33380727	Distant	Unique to NPC
ENSMUSG00000005233	Spc25	2	69310954	36.3461	8.3428	2	69193895	69206194	Local	Unique to NPC
ENSMUSG00000008226	Scrn3	2	74023380	39.9861	10.7978	2	73312601	73337818	Local	Unique to NPC
ENSMUSG00000042410	Agps	2	75765193	41.4661	14.3028	2	75832177	75931350	Local	Unique to NPC
ENSMUSG00000042359	Osbpl6	2	76425235	42.1061	11.1455	2	76406508	76600647	Local	Unique to NPC
ENSMUSG00000044033	Ccdc141	2	77358611	42.3461	16.8903	2	77009902	77170636	Local	Unique to NPC
ENSMUSG00000094125	Gm13698	2	83529734	44.0261	64.1467	2	83955693	83958185	Local	Unique to NPC
ENSMUSG00000094336	Gm13693	2	83529734	44.0261	64.1467	2	83961503	83963995	Local	Unique to NPC
ENSMUSG00000096337	Gm13694	2	83529734	44.0261	64.1467	2	83978933	83981425	Local	Unique to NPC
ENSMUSG00000096484	Gm13696	2	83529734	44.0261	64.1467	2	83973123	83975615	Local	Unique to NPC
ENSMUSG00000027078	Ube2l6	2	77961431	42.8061	17.023	2	84798828	84810335	Local	Unique to NPC
ENSMUSG00000027087	Itgav	2	84171512	44.1661	11.6849	2	83724397	83806916	Local	Unique to NPC
ENSMUSG00000104988	Gm43622	2	79904938	43.0961	9.34597	9	110252126	110254144	Distant	Unique to NPC
ENSMUSG00000048388	Fam171b	2	83812221	44.0661	7.97911	2	83812636	83883486	Local	Unique to NPC
ENSMUSG00000063235	Ptpmt1	2	87383663	44.4261	11.9116	2	90908716	90918258	Local	Unique to NPC
ENSMUSG00000040272	Accs	2	93522755	45.9461	12.7647	2	93833467	93849943	Local	Unique to NPC
ENSMUSG00000027171	Prrg4	2	98125010	47.0461	8.33303	2	104830741	104849876	Local	Unique to NPC
ENSMUSG00000040321	Zfp770	2	112757592	52.0261	7.58806	2	114193461	114201469	Local	Unique to NPC
ENSMUSG00000040383	Aqr	2	113580246	52.4061	9.79693	2	114101170	114187024	Local	Unique to NPC
ENSMUSG00000098488	Pla2g4b	2	120082882	55.1661	26.6061	2	120033417	120043030	Local	Unique to NPC
ENSMUSG00000098789	Jmjd7	2	120082882	55.1661	35.2872	2	120027483	120032594	Local	Unique to NPC
ENSMUSG00000034154	Ino80	2	120206710	55.2461	8.75458	2	119373042	119477687	Local	Unique to NPC
ENSMUSG00000046814	Gchfr	2	119169488	55.1261	9.87149	2	119167773	119172390	Local	Unique to NPC
ENSMUSG00000033852	Gm28042	2	118906929	54.8861	24.0805	2	120027493	120043033	Local	Unique to NPC
ENSMUSG00000033396	Spg11	2	106751662	50.2461	7.90172	2	122053520	122118386	Distant	Unique to NPC
ENSMUSG00000027363	Usp8	2	128166016	58.0261	9.56699	2	126707328	126759297	Local	Unique to NPC
ENSMUSG00000044145	1810024B03Rik	2	126690021	57.5061	24.8117	2	127186355	127208280	Local	Unique to NPC
ENSMUSG00000027394	Ttl	2	129317971	59.1061	17.8379	2	129065942	129096283	Local	Unique to NPC
ENSMUSG00000027387	Zc3h8	2	128819269	58.7061	9.65097	2	128926268	128944077	Local	Unique to NPC
ENSMUSG00000074807	Gm10762	2	129170761	58.9261	17.2911	2	128966593	128967725	Local	Unique to NPC
ENSMUSG00000089662	Gm14057	2	128819269	58.7061	9.82839	2	130803501	130803982	Local	Unique to NPC
ENSMUSG00000027341	Tmem230	2	132270487	60.0461	23.3205	2	132239492	132247807	Local	Unique to NPC
ENSMUSG00000044991	1110034G24Rik	2	132270487	60.0461	11.983	2	132686931	132751055	Local	Unique to NPC
ENSMUSG00000043110	Lrrn4	2	132628197	60.2461	7.6031	2	132868305	132880891	Local	Unique to NPC
ENSMUSG00000060336	Zfp937	2	150714493	68.8061	14.6808	2	150218073	150240725	Local	Unique to NPC
ENSMUSG00000000876	Pxmp4	2	155213750	71.2061	14.9916	2	154585758	154603708	Local	Unique to NPC
ENSMUSG00000027488	Snta1	2	154005531	70.6061	9.60726	2	154376313	154408099	Local	Unique to NPC
ENSMUSG00000038467	Chmp4b	2	154383905	70.7461	14.3612	2	154651705	154694785	Local	Unique to NPC
ENSMUSG00000027613	Eif6	2	160070224	74.0461	9.20189	2	155819832	155826925	Local	Unique to NPC
ENSMUSG00000027605	Acss2	2	155368279	71.3661	8.89393	2	155517948	155585724	Local	Unique to NPC
ENSMUSG00000038116	Phf20	2	156911443	71.9061	9.77863	2	156196466	156309952	Local	Unique to NPC
ENSMUSG00000038241	Cep250	2	156708313	71.5661	14.1347	2	155956458	155998900	Local	Unique to NPC
ENSMUSG00000061411	Nol4l	2	153679291	70.2461	8.11575	2	153407462	153529971	Local	Unique to NPC
ENSMUSG00000017697	Ada	2	163582672	76.7661	12.2753	2	163726584	163750239	Local	Unique to NPC
ENSMUSG00000045503	Sys1	2	164758936	77.1461	8.85294	2	164456964	164479638	Local	Unique to NPC
ENSMUSG00000017897	Eya2	2	163413317	76.6861	12.9741	2	165595032	165771727	Local	Unique to NPC
ENSMUSG00000039725	Trp53rka	2	165802549	78.0861	18.6725	2	165490110	165493324	Local	Unique to NPC
ENSMUSG00000027546	Atp9a	2	165485905	77.6061	10.4241	2	168634438	168742409	Local	Unique to NPC
ENSMUSG00000027573	Gid8	2	179249794	92.1861	12.8472	2	180710117	180718733	Local	Unique to NPC
ENSMUSG00000078967	Gm3272	2	174026012	89.2461	8.7284	8	92715747	92716975	Distant	Unique to NPC
ENSMUSG00000027502	Rtfdc1	2	171648443	85.5061	12.3304	2	172440556	172469908	Local	Unique to NPC
ENSMUSG00000055897	Ppp4r1l-ps	2	173334527	88.3261	7.84332	2	173579320	173659640	Local	Unique to NPC
ENSMUSG00000008999	Bmp7	2	173032635	87.4261	8.62478	2	172868012	172940321	Local	Unique to NPC
ENSMUSG00000078889	Gm14288	2	175165883	90.0461	24.6071	2	175789357	175801093	Local	Unique to NPC
ENSMUSG00000078862	Gm14326	2	178251487	90.8061	13.2029	2	177935993	177957297	Local	Unique to NPC
ENSMUSG00000078905	Gm14393	2	174909303	89.8261	13.5207	2	175061549	175067781	Local	Unique to NPC
ENSMUSG00000027272	Ubr1	2	120096292	55.1861	11.2877	2	120860269	120970715	Local	Unique to NPC
ENSMUSG00000038685	Rtel1	2	181082125	94.7861	7.63993	2	181319739	181356616	Local	Unique to NPC
ENSMUSG00000040269	Mrps28	3	8300561	1.69488	8.63766	3	8802146	8923918	Local	Unique to NPC
ENSMUSG00000027562	Car2	3	15121963	3.61488	8.42533	3	14886273	14900770	Local	Unique to NPC
ENSMUSG00000027615	Hps3	3	20309657	5.65488	7.68226	3	19995945	20035315	Local	Unique to NPC
ENSMUSG00000028085	Gatb	3	85576244	34.0682	13.729	3	85574119	85655622	Local	Unique to NPC
ENSMUSG00000051444	Bbs12	3	36534557	14.9549	8.06395	3	37312554	37321453	Local	Unique to NPC
ENSMUSG00000027710	Acad9	3	35654385	14.6349	9.33214	3	36065979	36092853	Local	Unique to NPC
ENSMUSG00000105359	Rpl21-ps10	3	40030559	17.7549	9.01758	3	38107443	38107922	Local	Unique to NPC
ENSMUSG00000035382	Pcsk7	3	36543723	15.0149	7.97908	9	45906569	45929692	Distant	Unique to NPC
ENSMUSG00000060798	Intu	3	47458259	19.7949	9.76891	3	40531286	40704774	Local	Unique to NPC
ENSMUSG00000107741	Gm2011	3	39629329	17.4749	19.0972	3	40846820	40875388	Local	Unique to NPC
ENSMUSG00000025766	D3Ertd751e	3	44765216	18.9249	9.27417	3	41742611	41803320	Local	Unique to NPC
ENSMUSG00000062908	Acadm	3	152867599	72.0149	9.33878	3	153922357	153944632	Local	Unique to NPC
ENSMUSG00000028199	Cryz	3	154197739	73.1749	8.57892	3	154596711	154623182	Local	Unique to NPC
ENSMUSG00000037111	Setd7	3	50421529	20.5549	9.81294	3	51515319	51560879	Local	Unique to NPC
ENSMUSG00000036615	Rfxap	3	54884077	24.6149	21.6508	3	54803115	54807791	Local	Unique to NPC
ENSMUSG00000027784	Ppm1l	3	69544500	29.9549	9.64142	3	69316861	69560802	Local	Unique to NPC
ENSMUSG00000089417	Gm22009	3	76224960	30.9849	8.73772	3	69085105	69085447	Local	Unique to NPC
ENSMUSG00000043300	B3galnt1	3	69544500	29.9549	15.1758	3	69574158	69598960	Local	Unique to NPC
ENSMUSG00000041842	Fhdc1	3	86904675	34.1349	7.92972	3	84442198	84480429	Local	Unique to NPC
ENSMUSG00000028019	Pdgfc	3	80532770	31.8249	15.6887	3	81036416	81214040	Local	Unique to NPC
ENSMUSG00000028020	Glrb	3	81177396	31.8949	8.24117	3	80843599	80913660	Local	Unique to NPC
ENSMUSG00000078684	5830417I10Rik	3	89161432	35.6349	8.17526	3	88775216	88825587	Local	Unique to NPC
ENSMUSG00000097532	Gm4349	3	94911882	37.0149	36.0295	3	95427671	95431087	Local	Unique to NPC
ENSMUSG00000028093	Acp6	3	96967580	38.3149	11.6154	3	97158777	97177299	Local	Unique to NPC
ENSMUSG00000063730	Hsd3b2	3	98137458	38.9149	10.7905	3	98709255	98724543	Local	Unique to NPC
ENSMUSG00000004233	Wars2	3	98618681	39.0015	8.4236	3	99141068	99239186	Local	Unique to NPC
ENSMUSG00000033222	Ttf2	3	100245467	39.1749	10.256	3	100938860	100969663	Local	Unique to NPC
ENSMUSG00000027861	Casq2	3	103057311	40.7749	17.3521	3	102086415	102146514	Local	Unique to NPC
ENSMUSG00000002233	Rhoc	3	104886722	41.7949	11.47	3	104788375	104794459	Local	Unique to NPC
ENSMUSG00000027854	Sike1	3	103611892	41.0749	16.8409	3	102995708	103008459	Local	Unique to NPC
ENSMUSG00000040389	Wdr47	3	115821918	45.8149	8.33018	3	108591279	108645719	Local	Unique to NPC
ENSMUSG00000033386	Frrs1	3	118094188	47.4549	7.9697	3	116859464	116908177	Local	Unique to NPC
ENSMUSG00000028121	Bcar3	3	122483038	50.0949	27.445	3	122294136	122530191	Local	Unique to NPC
ENSMUSG00000051278	Zgrf1	3	127650546	53.3949	14.3637	3	127553489	127618023	Local	Unique to NPC
ENSMUSG00000028114	Mettl14	3	123305766	50.4749	14.9622	3	123368297	123386108	Local	Unique to NPC
ENSMUSG00000041220	Elovl6	3	130117687	55.8349	10.8793	3	129532355	129638495	Local	Unique to NPC
ENSMUSG00000028018	Gstcd	3	133021431	57.5149	12.9649	3	132981752	133092033	Local	Unique to NPC
ENSMUSG00000040998	Npnt	3	132775465	57.3349	9.53633	3	132881745	132950291	Local	Unique to NPC
ENSMUSG00000028480	Glipr2	3	144271726	64.8149	7.61383	4	43957401	43979118	Distant	Unique to NPC
ENSMUSG00000047583	Tyw3	3	154486445	73.3349	21.3361	3	154576431	154597104	Local	Unique to NPC
ENSMUSG00000052137	Rbm12b2	4	13386200	6.50102	7.68786	4	12089439	12096243	Local	Unique to NPC
ENSMUSG00000055963	Triqk	4	13123185	6.16102	8.15385	4	12906838	12983553	Local	Unique to NPC
ENSMUSG00000086587	Gm11837	4	14487982	7.08102	8.95631	4	14929908	14953030	Local	Unique to NPC
ENSMUSG00000028228	Cpne3	4	19699859	8.64102	13.5208	4	19519254	19570108	Local	Unique to NPC
ENSMUSG00000040455	Usp45	4	19747099	8.72102	8.61169	4	21767156	21837872	Local	Unique to NPC
ENSMUSG00000045751	Mms22l	4	22267269	10.881	10.632	4	24496451	24602950	Local	Unique to NPC
ENSMUSG00000073910	Mob3b	4	35291958	16.781	29.8994	4	34949074	35157484	Local	Unique to NPC
ENSMUSG00000031667	Aktip	4	46850494	22.281	8.38217	8	91112041	91134465	Distant	Unique to NPC
ENSMUSG00000073889	Il11ra1	4	42765874	20.161	9.10014	4	41699989	41769474	Local	Unique to NPC
ENSMUSG00000044813	Shb	4	45458024	21.501	10.4936	4	45423278	45532470	Local	Unique to NPC
ENSMUSG00000035637	Grhpr	4	45190711	21.341	9.31877	4	44981395	44990734	Local	Unique to NPC
ENSMUSG00000045973	Slc25a51	4	42888249	20.241	8.63395	4	45395923	45408766	Local	Unique to NPC
ENSMUSG00000048232	Fbxo10	4	45458024	21.501	7.71435	4	45034247	45084604	Local	Unique to NPC
ENSMUSG00000017734	Dbndd2	4	44561129	21.061	8.39298	2	164486106	164493319	Distant	Unique to NPC
ENSMUSG00000004788	Eif2b2	4	45190711	21.341	7.64545	12	85219481	85226628	Distant	Unique to NPC
ENSMUSG00000039611	Tmem246	4	48713812	23.701	11.4865	4	49584506	49597876	Local	Unique to NPC
ENSMUSG00000045589	Frrs1l	4	58302910	27.801	7.61302	4	56957173	56990391	Local	Unique to NPC
ENSMUSG00000039105	Atp6v1g1	4	63878191	29.621	11.5102	4	63544772	63550750	Local	Unique to NPC
ENSMUSG00000038668	Lpar1	4	58326151	28.041	7.50928	4	58435255	58553898	Local	Unique to NPC
ENSMUSG00000028483	Snapc3	4	84082843	35.781	10.3007	4	83417724	83467676	Local	Unique to NPC
ENSMUSG00000038070	Cntln	4	84943217	36.341	8.68873	4	84884309	85131921	Local	Unique to NPC
ENSMUSG00000028556	Dock7	4	98734729	42.161	16.0317	4	98936671	99120915	Local	Unique to NPC
ENSMUSG00000035407	Kank4	4	97923632	41.741	7.74879	4	98754898	98817537	Local	Unique to NPC
ENSMUSG00000035126	Wdr78	4	101762810	43.641	12.8264	4	103038065	103114555	Local	Unique to NPC
ENSMUSG00000028610	Dmrtb1	4	101556743	43.361	12.9099	4	107676290	107684230	Local	Unique to NPC
ENSMUSG00000063172	Hspb11	4	108879749	46.361	8.58194	4	107253593	107279938	Local	Unique to NPC
ENSMUSG00000028608	0610037L13Rik	4	107863458	46.241	16.0194	4	107889813	107899384	Local	Unique to NPC
ENSMUSG00000028603	Scp2	4	107863458	46.241	15.2195	4	108043839	108144998	Local	Unique to NPC
ENSMUSG00000028552	Eps15	4	112192920	46.861	25.5163	4	109280268	109387817	Local	Unique to NPC
ENSMUSG00000042938	Gm14117	4	114621567	47.581	7.61031	2	146305547	146306389	Distant	Unique to NPC
ENSMUSG00000034401	Spata6	4	112905586	46.911	23.2334	4	111719984	111829184	Local	Unique to NPC
ENSMUSG00000028551	Cdkn2c	4	114284749	46.981	21.7773	4	109660876	109667189	Local	Unique to NPC
ENSMUSG00000003411	Rab3b	4	108776917	46.281	25.0941	4	108879063	108943324	Local	Unique to NPC
ENSMUSG00000066149	Cdc26	4	62448296	29.021	21.0843	4	62383654	62408642	Local	Unique to NPC
ENSMUSG00000053510	Nrd1	4	114313006	47.001	10.1896	4	109000655	109061777	Local	Unique to NPC
ENSMUSG00000028696	Ipp	4	117072093	48.211	8.3091	4	116507549	116538243	Local	Unique to NPC
ENSMUSG00000028681	Ptch2	4	117431836	48.261	7.88114	4	117096075	117116101	Local	Unique to NPC
ENSMUSG00000034171	Faah	4	114313006	47.001	8.63353	4	115967145	116017926	Local	Unique to NPC
ENSMUSG00000028708	Mknk1	4	118173403	48.661	9.4361	4	115839198	115879250	Local	Unique to NPC
ENSMUSG00000078584	AU022252	4	119027511	49.481	25.96	4	119203570	119232712	Local	Unique to NPC
ENSMUSG00000048899	Rimkla	4	118973341	49.301	11.9052	4	119465283	119492628	Local	Unique to NPC
ENSMUSG00000064141	Zfp69	4	124106356	51.291	14.3117	4	120930137	120951699	Local	Unique to NPC
ENSMUSG00000028842	Ago3	4	125930341	52.121	12.4915	4	126331704	126429556	Local	Unique to NPC
ENSMUSG00000032890	Rims3	4	121052769	50.801	28.0755	4	120854816	120896579	Local	Unique to NPC
ENSMUSG00000028863	Meaf6	4	124864928	51.301	14.8004	4	125085134	125113238	Local	Unique to NPC
ENSMUSG00000087575	Gm12976	4	128852999	54.781	10.9665	4	129261965	129265010	Local	Unique to NPC
ENSMUSG00000039307	Hexdc	4	131442099	57.061	9.63309	11	121204433	121222655	Distant	Unique to NPC
ENSMUSG00000078521	Aunip	4	134477684	59.261	10.6346	4	134510999	134523927	Local	Unique to NPC
ENSMUSG00000056596	Trnp1	4	132947013	58.561	8.13493	4	133491100	133498550	Local	Unique to NPC
ENSMUSG00000028840	Zfp593	4	133785838	59.101	13.8778	4	134243289	134245592	Local	Unique to NPC
ENSMUSG00000028851	Nudc	4	134329668	59.181	9.59016	4	133532542	133545996	Local	Unique to NPC
ENSMUSG00000037553	Zdhhc18	4	133785838	59.101	7.77146	4	133605299	133650154	Local	Unique to NPC
ENSMUSG00000012117	Dhdds	4	132985949	58.741	8.4939	4	133969028	134000918	Local	Unique to NPC
ENSMUSG00000059713	Rcan3	4	135553028	59.921	12.2968	4	135412308	135433853	Local	Unique to NPC
ENSMUSG00000040842	Szrd1	4	141047784	64.761	7.84397	4	141113001	141139775	Local	Unique to NPC
ENSMUSG00000040606	Kazn	4	142846914	66.281	10.8463	4	142102390	142239401	Local	Unique to NPC
ENSMUSG00000067916	Gm13139	4	147886827	68.221	13.0586	4	147132038	147180579	Local	Unique to NPC
ENSMUSG00000078495	Gm13157	4	146045449	67.881	20.9309	4	147753974	147809788	Local	Unique to NPC
ENSMUSG00000070583	Fv1	4	145297347	67.741	8.67686	4	147868979	147870358	Local	Unique to NPC
ENSMUSG00000029001	Fbxo44	4	146166908	67.901	15.1166	4	148152800	148160482	Local	Unique to NPC
ENSMUSG00000028974	Dffa	4	149504496	69.501	7.83318	4	149104146	149120647	Local	Unique to NPC
ENSMUSG00000028979	Masp2	4	148259313	68.901	23.9546	4	148602554	148615499	Local	Unique to NPC
ENSMUSG00000047719	Ubiad1	4	148223284	68.861	10.9148	4	148434495	148444771	Local	Unique to NPC
ENSMUSG00000028980	H6pd	4	149945387	70.781	18.5389	4	149979475	150009023	Local	Unique to NPC
ENSMUSG00000064193	Gm4735	4	142846914	66.281	11.1085	2	80837141	80838442	Distant	Unique to NPC
ENSMUSG00000028931	Kcnab2	4	153639267	74.401	7.5687	4	152390742	152477871	Local	Unique to NPC
ENSMUSG00000039713	Plekhg5	4	152743020	73.641	8.6197	4	152072498	152115400	Local	Unique to NPC
ENSMUSG00000028937	Acot7	4	151750043	72.661	10.3224	4	152178134	152271855	Local	Unique to NPC
ENSMUSG00000073684	Faap20	4	155077084	76.781	12.7539	4	155249802	155256687	Local	Unique to NPC
ENSMUSG00000029060	Mib2	4	137241084	61.821	7.61978	4	155654677	155669198	Distant	Unique to NPC
ENSMUSG00000063524	Eno1	4	150065290	70.901	9.29461	4	150236721	150248879	Local	Unique to NPC
ENSMUSG00000096221	1500002C15Rik	4	155505145	77.061	17.3661	4	155732545	155734727	Local	Unique to NPC
ENSMUSG00000065990	Aurkaip1	4	155776027	77.421	7.79103	4	155831272	155833130	Local	Unique to NPC
ENSMUSG00000023571	Fam132a	4	154504379	75.601	13.4988	4	155962318	155966629	Local	Unique to NPC
ENSMUSG00000029075	Tnfrsf4	4	155990077	78.041	8.48991	4	156013843	156016612	Local	Unique to NPC
ENSMUSG00000050796	B3galt6	4	155960768	77.961	8.66049	4	155989466	155992649	Local	Unique to NPC
ENSMUSG00000087381	Gm16008	4	156136314	78.121	10.5748	4	156022008	156031643	Local	Unique to NPC
ENSMUSG00000104814	Gm42979	5	128424180	58.9515	9.71742	5	129556147	129558374	Local	Unique to NPC
ENSMUSG00000015652	Steap1	5	7889946	2.45151	15.498	5	5736317	5749326	Local	Unique to NPC
ENSMUSG00000040351	Ankib1	5	3944445	1.69151	7.59585	5	3690000	3802925	Local	Unique to NPC
ENSMUSG00000038525	Armc10	5	21497845	7.57151	10.0239	5	21645813	21662694	Local	Unique to NPC
ENSMUSG00000028999	Rint1	5	23890375	8.59151	20.8905	5	23787711	23820369	Local	Unique to NPC
ENSMUSG00000106241	Gm43143	5	26169799	9.59151	12.867	5	25687373	25689395	Local	Unique to NPC
ENSMUSG00000086291	Gm15513	5	33431370	14.9715	7.98169	5	34211810	34213802	Local	Unique to NPC
ENSMUSG00000029162	Khk	5	31207687	13.1915	10.7029	5	30921431	30931248	Local	Unique to NPC
ENSMUSG00000028780	Sema3c	5	19285255	6.51151	7.52374	5	17574281	17730268	Local	Unique to NPC
ENSMUSG00000061461	Smim20	5	57658213	27.6315	9.49908	5	53267083	53278540	Local	Unique to NPC
ENSMUSG00000039252	Lgi2	5	53082052	25.2315	8.51443	5	52533517	52566462	Local	Unique to NPC
ENSMUSG00000029186	Pi4k2b	5	53091817	25.2915	27.5994	5	52741574	52769340	Local	Unique to NPC
ENSMUSG00000066640	Fbxl18	5	142044897	70.1515	15.5214	5	142866946	142895421	Local	Unique to NPC
ENSMUSG00000015804	Med28	5	45935976	21.5315	10.9139	5	45520229	45529276	Local	Unique to NPC
ENSMUSG00000047881	Rell1	5	64252202	29.3315	8.85575	5	63908897	63968897	Local	Unique to NPC
ENSMUSG00000097906	Gm9625	5	115528863	49.6715	19.0374	13	67810246	67811200	Distant	Unique to NPC
ENSMUSG00000029376	Mthfd2l	5	91116556	38.9515	7.56654	5	90931117	91021368	Local	Unique to NPC
ENSMUSG00000029512	Ulk1	5	107333414	45.9315	8.71128	5	110784488	110810097	Local	Unique to NPC
ENSMUSG00000107200	Gm43039	5	92846812	39.8715	8.00006	5	91958000	91958962	Local	Unique to NPC
ENSMUSG00000029426	Scarb2	5	93936571	40.2615	9.93472	5	92441314	92506833	Local	Unique to NPC
ENSMUSG00000029333	Rasgef1b	5	96888042	40.8315	15.164	5	99217426	99252927	Local	Unique to NPC
ENSMUSG00000034663	Bmp2k	5	96568678	40.6315	7.86687	5	96997689	97091867	Local	Unique to NPC
ENSMUSG00000029310	Nudt9	5	104085134	44.3115	13.0687	5	104046306	104065379	Local	Unique to NPC
ENSMUSG00000029311	Hsd17b11	5	105424495	44.8715	7.5214	5	103989762	104021919	Local	Unique to NPC
ENSMUSG00000056531	Ccdc18	5	111250463	47.0115	8.63981	5	108132875	108233628	Local	Unique to NPC
ENSMUSG00000062234	Gak	5	106506631	45.6115	9.89017	5	108569411	108629755	Local	Unique to NPC
ENSMUSG00000033773	Rpap2	5	107333414	45.9315	19.9303	5	107597373	107661838	Local	Unique to NPC
ENSMUSG00000033434	Gtpbp6	5	110517067	46.6715	21.0842	5	110103975	110108197	Local	Unique to NPC
ENSMUSG00000072762	4930522L14Rik	5	110535206	46.7315	8.23972	5	109735990	109751886	Local	Unique to NPC
ENSMUSG00000014668	Chfr	5	111166159	46.8715	8.79489	5	110135842	110171972	Local	Unique to NPC
ENSMUSG00000029270	Fam69a	5	110517067	46.6715	10.8485	5	107908053	107987085	Local	Unique to NPC
ENSMUSG00000029524	Sirt4	5	115446727	49.6115	14.3768	5	115478010	115484725	Local	Unique to NPC
ENSMUSG00000041870	Ankrd13a	5	115359717	49.4115	13.3897	5	114774677	114806200	Local	Unique to NPC
ENSMUSG00000029513	Prkab1	5	116617056	50.0715	16.8782	5	116013586	116024508	Local	Unique to NPC
ENSMUSG00000078154	Gm12184	5	127620150	58.0915	7.74063	11	48825346	48826655	Distant	Unique to NPC
ENSMUSG00000029600	Rita1	5	121184066	54.3515	7.5886	5	120594305	120612589	Local	Unique to NPC
ENSMUSG00000042726	Trafd1	5	121968594	54.6115	11.0646	5	121371725	121385632	Local	Unique to NPC
ENSMUSG00000029359	Tesc	5	120184863	53.3315	9.4243	5	118027743	118061878	Local	Unique to NPC
ENSMUSG00000029466	Anapc7	5	121702189	54.5115	7.76096	5	122421693	122444912	Local	Unique to NPC
ENSMUSG00000029402	Snrnp35	5	123786005	55.3115	11.0362	5	124483134	124491124	Local	Unique to NPC
ENSMUSG00000056004	9330182L06Rik	5	9334314	2.85151	9.05149	5	9266118	9481825	Local	Unique to NPC
ENSMUSG00000056014	A430033K04Rik	5	138733765	67.2315	11.5212	5	138622859	138652414	Local	Unique to NPC
ENSMUSG00000049285	Mblac1	5	138732772	67.2115	8.38668	5	138194314	138195621	Local	Unique to NPC
ENSMUSG00000051950	B3glct	5	150497780	77.2115	9.36676	5	149678230	149762599	Local	Unique to NPC
ENSMUSG00000029759	Pon3	6	5857859	2.18117	19.6694	6	5220852	5256286	Local	Unique to NPC
ENSMUSG00000032827	Ppp1r9a	6	5867960	2.20117	22.8844	6	4902917	5165661	Local	Unique to NPC
ENSMUSG00000042460	C1galt1	6	8180291	3.26117	7.90026	6	7844842	7875687	Local	Unique to NPC
ENSMUSG00000042447	Mios	6	5215558	1.98117	9.58967	6	8209222	8236274	Local	Unique to NPC
ENSMUSG00000030268	Bcat1	6	145446023	71.1612	8.25315	6	144993835	145076184	Local	Unique to NPC
ENSMUSG00000022892	App	6	133867522	61.1812	7.958	16	84954440	85173707	Distant	Unique to NPC
ENSMUSG00000025359	Pmel	6	24358649	12.0612	8.52959	10	128706258	128720238	Distant	Unique to NPC
ENSMUSG00000098318	Lockd	6	136697430	63.6412	9.69058	6	134929092	134956798	Local	Unique to NPC
ENSMUSG00000039419	Cntnap2	6	48206108	22.8412	15.1336	6	45059357	47304213	Local	Unique to NPC
ENSMUSG00000085412	Halr1	6	52182429	24.8812	13.3691	6	52102949	52113684	Local	Unique to NPC
ENSMUSG00000038058	Nod1	6	53877659	25.6612	9.48432	6	54923949	54972612	Local	Unique to NPC
ENSMUSG00000043162	Pyurf	6	55857870	26.6012	9.1281	6	57686576	57692078	Local	Unique to NPC
ENSMUSG00000019124	Scrn1	6	53909934	25.7412	10.2188	6	54501173	54566489	Local	Unique to NPC
ENSMUSG00000053604	Rpia	6	67897959	29.3212	9.16932	6	70765720	70792232	Local	Unique to NPC
ENSMUSG00000054474	Thnsl2	6	77322520	32.4412	12.1215	6	71128166	71144439	Local	Unique to NPC
ENSMUSG00000030042	Pole4	6	82786562	34.7012	11.7269	6	82618992	82705365	Local	Unique to NPC
ENSMUSG00000014554	Dguok	6	84554774	35.2012	11.3639	6	83480217	83506969	Local	Unique to NPC
ENSMUSG00000033788	Dysf	6	81243961	34.2212	11.3791	6	84008590	84211060	Local	Unique to NPC
ENSMUSG00000029994	Anxa4	6	86061518	35.8812	9.28945	6	86736840	86793584	Local	Unique to NPC
ENSMUSG00000108181	C030015A19Rik	6	89734081	37.5012	9.0041	6	90386807	90389357	Local	Unique to NPC
ENSMUSG00000034430	Zxdc	6	89275285	37.3212	8.65873	6	90369492	90403490	Local	Unique to NPC
ENSMUSG00000068335	Dok1	6	84899844	35.4812	10.2109	6	83030934	83033471	Local	Unique to NPC
ENSMUSG00000107505	Gm18009	6	128276609	60.2012	15.102	6	128447084	128448398	Local	Unique to NPC
ENSMUSG00000078154	Gm12184	6	93595603	40.4812	7.53509	11	48825346	48826655	Distant	Unique to NPC
ENSMUSG00000107577	Gm44103	6	115706002	52.2412	13.7873	6	116260434	116264095	Local	Unique to NPC
ENSMUSG00000030168	Adipor2	6	119870030	54.4312	7.77069	6	119353150	119417704	Local	Unique to NPC
ENSMUSG00000030272	Camk1	6	112719034	50.2412	13.4011	6	113334124	113343984	Local	Unique to NPC
ENSMUSG00000051169	Rpusd3	6	113487368	50.8012	8.85856	6	113415319	113419340	Local	Unique to NPC
ENSMUSG00000030703	Gdpd3	6	127709081	59.8012	8.99602	7	126766334	126775649	Distant	Unique to NPC
ENSMUSG00000024104	Fam21	6	116821249	52.5012	9.55342	6	116208038	116262686	Local	Unique to NPC
ENSMUSG00000058979	Cecr5	6	121173514	54.7012	8.2836	6	120509494	120531319	Local	Unique to NPC
ENSMUSG00000094708	Gm10359	6	123327727	56.4612	44.4486	5	105862701	105863702	Distant	Unique to NPC
ENSMUSG00000095937	Gm12671	6	123327727	56.4612	43.2912	4	91851668	91852669	Distant	Unique to NPC
ENSMUSG00000006728	Cdk4	6	131564190	60.7612	7.91758	10	127063534	127067920	Distant	Unique to NPC
ENSMUSG00000001518	Itfg2	6	128125722	60.1412	11.2725	6	128409444	128424931	Local	Unique to NPC
ENSMUSG00000001521	Tulp3	6	128819517	60.3612	8.38552	6	128321161	128355851	Local	Unique to NPC
ENSMUSG00000030225	Dera	6	137838648	64.7612	17.9239	6	137754546	137857340	Local	Unique to NPC
ENSMUSG00000097253	Gm26770	6	134250502	61.4212	16.2363	6	128356004	128358837	Local	Unique to NPC
ENSMUSG00000048668	Rhno1	6	133867522	61.1812	7.68753	6	128357000	128362911	Local	Unique to NPC
ENSMUSG00000087150	BC064078	6	129110159	60.3912	24.4636	6	128992952	129008040	Local	Unique to NPC
ENSMUSG00000030204	Ddx47	6	134263338	61.5812	9.76041	6	135011612	135023776	Local	Unique to NPC
ENSMUSG00000030232	Aebp2	6	139464930	65.7212	10.3655	6	140622663	140678472	Local	Unique to NPC
ENSMUSG00000055371	Stam2	6	147915768	73.0412	7.83503	2	52691664	52742281	Distant	Unique to NPC
ENSMUSG00000001630	Stk38l	6	146809530	72.1012	23.4745	6	146724995	146778812	Local	Unique to NPC
ENSMUSG00000016487	Ppfibp1	6	146338389	71.4612	9.09734	6	146888487	147032025	Local	Unique to NPC
ENSMUSG00000019734	Tmc4	7	4112152	1.91108	14.0633	7	3665790	3677553	Local	Unique to NPC
ENSMUSG00000086784	Isoc2a	7	5275409	2.29108	21.3602	7	4877153	4896973	Local	Unique to NPC
ENSMUSG00000055150	Zfp78	7	6399629	2.71108	11.2815	7	6363280	6382605	Local	Unique to NPC
ENSMUSG00000003549	Ercc1	7	19256262	5.63108	9.86904	7	19344778	19356524	Local	Unique to NPC
ENSMUSG00000052214	Opa3	7	19212915	5.57108	15.1423	7	19228334	19256543	Local	Unique to NPC
ENSMUSG00000040488	Ltbp4	7	26397854	8.15108	8.37739	7	27305136	27337692	Local	Unique to NPC
ENSMUSG00000030380	Mzf1	7	16153235	4.21108	9.37393	7	13042303	13054764	Local	Unique to NPC
ENSMUSG00000063535	Zfp773	7	13038750	3.79108	7.51481	7	7130678	7136755	Local	Unique to NPC
ENSMUSG00000103949	Gm38226	7	121048857	56.5711	9.26709	9	98771105	98771625	Distant	Unique to NPC
ENSMUSG00000030374	Strn4	7	26411374	8.19108	8.06912	7	16815889	16840931	Local	Unique to NPC
ENSMUSG00000030400	Ercc2	7	19712234	5.91108	9.9547	7	19382010	19395694	Local	Unique to NPC
ENSMUSG00000052675	Zfp112	7	24292022	6.29108	12.0761	7	24112314	24127952	Local	Unique to NPC
ENSMUSG00000000605	Clcn4	7	12721644	3.69108	13.5768	7	7282316	7299511	Local	Unique to NPC
ENSMUSG00000040511	Pvr	7	19834886	5.99108	11.1404	7	19903578	19921160	Local	Unique to NPC
ENSMUSG00000078779	Zfp59	7	19123612	5.41108	9.66648	7	27838607	27856438	Local	Unique to NPC
ENSMUSG00000044709	Gemin7	7	19889727	6.01108	7.62532	7	19564946	19577595	Local	Unique to NPC
ENSMUSG00000057093	C030039L03Rik	7	27721493	8.81108	17.3461	7	27689340	27706484	Local	Unique to NPC
ENSMUSG00000063160	Numbl	7	28121331	9.51108	7.8979	7	27258433	27282144	Local	Unique to NPC
ENSMUSG00000030604	Zfp626	7	27543947	8.61108	11.9402	7	27807196	27822916	Local	Unique to NPC
ENSMUSG00000015149	Sirt2	7	28730912	9.89108	7.91653	7	28766735	28788661	Local	Unique to NPC
ENSMUSG00000070709	1700049G17Rik	7	17343324	5.02108	8.40861	7	27907392	27929460	Distant	Unique to NPC
ENSMUSG00000037337	Map4k1	7	29338643	10.3311	10.4971	7	28982050	29003279	Local	Unique to NPC
ENSMUSG00000045948	Mrps12	7	28881797	10.0311	19.7272	7	28739641	28741820	Local	Unique to NPC
ENSMUSG00000062040	Zfp27	7	29737790	11.3911	9.54428	7	29893333	29906572	Local	Unique to NPC
ENSMUSG00000074211	Sdhaf1	7	29396430	10.3711	10.3144	7	30321406	30323895	Local	Unique to NPC
ENSMUSG00000059975	Zfp74	7	29845394	11.5911	17.3629	7	29930815	29954089	Local	Unique to NPC
ENSMUSG00000099689	Zfp383	7	29845394	11.5911	15.9767	7	29908223	29916813	Local	Unique to NPC
ENSMUSG00000005553	Atp4a	7	31039937	12.8711	8.36162	7	30712209	30725534	Local	Unique to NPC
ENSMUSG00000030493	Faap24	7	35063417	14.1911	10.2637	7	35392152	35396836	Local	Unique to NPC
ENSMUSG00000046056	Sbsn	7	31039937	12.8711	19.0652	7	30751471	30756134	Local	Unique to NPC
ENSMUSG00000034875	Nudt19	7	34984291	14.0711	10.7855	7	35547185	35556304	Local	Unique to NPC
ENSMUSG00000064370	mt-Cytb	7	28092459	9.37108	7.99433	MT	14145	15288	Distant	Unique to NPC
ENSMUSG00000068959	Zfp619	7	38162886	18.0911	8.61412	7	39517766	39540420	Local	Unique to NPC
ENSMUSG00000054676	1600014C10Rik	7	38175393	18.1511	9.09972	7	38183217	38197568	Local	Unique to NPC
ENSMUSG00000091474	2610021A01Rik	7	44341174	20.8511	24.9992	7	41599230	41628533	Local	Unique to NPC
ENSMUSG00000092416	Zfp141	7	40731206	19.5711	15.9179	7	42473386	42505740	Local	Unique to NPC
ENSMUSG00000003423	Pih1d1	7	45206863	21.7911	11.8067	7	45154398	45160064	Local	Unique to NPC
ENSMUSG00000030731	Syt3	7	41189147	19.8511	8.78725	7	44384102	44400187	Local	Unique to NPC
ENSMUSG00000003436	Dll3	7	29000185	10.0711	7.77454	7	28293553	28302238	Local	Unique to NPC
ENSMUSG00000052512	Nav2	7	49276939	23.8111	9.44351	7	48898807	49610090	Local	Unique to NPC
ENSMUSG00000031150	Ccdc120	7	40292972	19.0511	8.99718	X	7731714	7750905	Distant	Unique to NPC
ENSMUSG00000052040	Klf13	7	63081603	28.9911	14.332	7	63886351	63938915	Local	Unique to NPC
ENSMUSG00000030515	Tarsl2	7	64866009	29.3911	15.772	7	65644898	65692091	Local	Unique to NPC
ENSMUSG00000030554	Synm	7	67957509	31.3311	7.76032	7	67730160	67759742	Local	Unique to NPC
ENSMUSG00000030534	Vps33b	7	70825035	34.2311	7.74428	7	80269649	80291754	Local	Unique to NPC
ENSMUSG00000075701	Vimp	7	66921030	30.3511	7.71915	7	66079649	66089405	Local	Unique to NPC
ENSMUSG00000038930	Rccd1	7	79724922	39.1911	18.1016	7	80293229	80324454	Local	Unique to NPC
ENSMUSG00000063801	Ap3s2	7	79540279	39.1311	8.82298	7	79875325	79920649	Local	Unique to NPC
ENSMUSG00000050973	Gdpgp1	7	79814591	39.2711	20.7269	7	80232865	80242061	Local	Unique to NPC
ENSMUSG00000030528	Blm	7	79686922	39.1711	10.8671	7	80454733	80535119	Local	Unique to NPC
ENSMUSG00000038563	Eftud1	7	89414308	43.3111	8.05583	7	82648614	82777852	Local	Unique to NPC
ENSMUSG00000046027	Stard5	7	84160304	42.0711	9.55954	7	83631959	83653127	Local	Unique to NPC
ENSMUSG00000097585	Gm26529	7	89901986	43.6711	8.19443	7	89980723	90049069	Local	Unique to NPC
ENSMUSG00000061119	Prcp	7	93148721	44.7711	24.6423	7	92874470	92934583	Local	Unique to NPC
ENSMUSG00000031015	Swap70	7	109850179	49.1911	8.93595	7	110221703	110283503	Local	Unique to NPC
ENSMUSG00000048330	Ric3	7	109139420	48.8911	16.1922	7	109034312	109083331	Local	Unique to NPC
ENSMUSG00000033685	Ucp2	7	101274856	47.5211	17.0856	7	100493337	100502020	Local	Unique to NPC
ENSMUSG00000030726	Pold3	7	107605001	48.7111	15.043	7	100082111	100121565	Local	Unique to NPC
ENSMUSG00000030894	Tpp1	7	107745206	48.7311	13.8535	7	105744847	105752207	Local	Unique to NPC
ENSMUSG00000073867	AA474408	7	109872730	49.3311	8.62614	7	110057987	110061325	Local	Unique to NPC
ENSMUSG00000030669	Calca	7	114014017	51.1711	20.0936	7	114631478	114636357	Local	Unique to NPC
ENSMUSG00000045659	Plekha7	7	116527348	53.1111	8.84553	7	116123485	116308376	Local	Unique to NPC
ENSMUSG00000030659	Nucb2	7	115346103	52.1111	12.2073	7	116504369	116540584	Local	Unique to NPC
ENSMUSG00000005686	Ampd3	7	110992045	49.6311	20.9608	7	110768206	110812405	Local	Unique to NPC
ENSMUSG00000030980	Knop1	7	118454598	54.4511	12.0209	7	118842222	118856254	Local	Unique to NPC
ENSMUSG00000033917	Gde1	7	124141212	58.8711	8.59296	7	118688545	118705778	Local	Unique to NPC
ENSMUSG00000042246	Tmc7	7	118459217	54.5511	11.8958	7	118535841	118584736	Local	Unique to NPC
ENSMUSG00000030652	Coq7	7	119272172	55.5511	7.85878	7	118509659	118533356	Local	Unique to NPC
ENSMUSG00000030868	Dctn5	7	121847651	56.9911	14.5005	7	122133041	122149044	Local	Unique to NPC
ENSMUSG00000083626	Gm4459	7	140262926	77.2311	9.98735	7	139659688	139660155	Local	Unique to NPC
ENSMUSG00000030752	Kdm8	7	126053641	60.6711	11.5126	7	125444676	125462269	Local	Unique to NPC
ENSMUSG00000059772	Slx1b	7	125263315	59.8711	8.10909	7	126689468	126695784	Local	Unique to NPC
ENSMUSG00000042105	Inpp5f	7	128967133	63.8511	7.6355	7	128611328	128696425	Local	Unique to NPC
ENSMUSG00000055319	Sec23ip	7	128273363	63.2511	8.0229	7	128744943	128784836	Local	Unique to NPC
ENSMUSG00000030946	Lhpp	7	131909777	66.6311	8.22786	7	132610638	132706420	Local	Unique to NPC
ENSMUSG00000030967	Zranb1	7	133449318	67.9511	8.46431	7	132931142	132986391	Local	Unique to NPC
ENSMUSG00000030934	Oat	7	131877892	66.4511	9.24074	7	132557475	132576398	Local	Unique to NPC
ENSMUSG00000030986	Dhx32	7	133446670	67.9111	10.3033	7	133720942	133782726	Local	Unique to NPC
ENSMUSG00000025505	Tmem80	7	140941853	77.7111	11.3517	7	141327739	141337156	Local	Unique to NPC
ENSMUSG00000023235	Ccl25	8	3.05643e+06	1.62494	11.4183	8	4325210	4360020	Local	Unique to NPC
ENSMUSG00000071176	Arhgef10	8	14958399	5.03494	30.7397	8	14911663	15001085	Local	Unique to NPC
ENSMUSG00000052906	Ubxn8	8	28430379	12.2549	8.05692	8	33619586	33641976	Local	Unique to NPC
ENSMUSG00000031534	Smim19	8	22604126	8.71494	12.9581	8	22462615	22476879	Local	Unique to NPC
ENSMUSG00000037214	Thap1	8	26346530	10.9149	9.64779	8	26158212	26162940	Local	Unique to NPC
ENSMUSG00000031490	Eif4ebp1	8	27296726	11.4549	8.06018	8	27260327	27275656	Local	Unique to NPC
ENSMUSG00000031575	Ash2l	8	25064849	10.3549	7.69269	8	25816191	25847694	Local	Unique to NPC
ENSMUSG00000039470	Zdhhc2	8	40486529	19.9549	10.5574	8	40423815	40510268	Local	Unique to NPC
ENSMUSG00000031591	Asah1	8	41308440	20.3549	9.76497	8	41340197	41374773	Local	Unique to NPC
ENSMUSG00000038143	Stox2	8	48599552	23.6349	7.57575	8	47180048	47352348	Local	Unique to NPC
ENSMUSG00000031562	Dctd	8	48149425	23.2149	7.60799	8	48099092	48153233	Local	Unique to NPC
ENSMUSG00000031568	Rwdd4a	8	48146349	23.1749	10.4413	8	47533664	47552955	Local	Unique to NPC
ENSMUSG00000061313	Ddhd2	8	26153116	10.8749	8.33744	8	25725324	25754280	Local	Unique to NPC
ENSMUSG00000036054	Sugp2	8	70169904	31.3849	10.4554	8	70234226	70279915	Local	Unique to NPC
ENSMUSG00000031813	Mvb12a	8	71546739	31.7349	17.1072	8	71542930	71548024	Local	Unique to NPC
ENSMUSG00000031805	Jak3	8	71709626	31.8749	9.41652	8	71676296	71690575	Local	Unique to NPC
ENSMUSG00000019732	Calr3	8	72329705	32.1249	31.5485	8	72424176	72443870	Local	Unique to NPC
ENSMUSG00000037134	Prmt10	8	77061249	32.9749	7.84973	8	77549397	77581338	Local	Unique to NPC
ENSMUSG00000035151	Elmod2	8	79368271	34.8149	8.62234	8	83312632	83332486	Local	Unique to NPC
ENSMUSG00000002190	Clgn	8	83292673	36.4149	17.9324	8	83389867	83428552	Local	Unique to NPC
ENSMUSG00000019433	Gipc1	8	88607943	38.8149	8.15501	8	83652678	83664788	Local	Unique to NPC
ENSMUSG00000036902	Neto2	8	85832552	37.5549	8.85652	8	85636588	85690973	Local	Unique to NPC
ENSMUSG00000052566	Hook2	8	84701158	36.9749	10.7569	8	84990595	85003364	Local	Unique to NPC
ENSMUSG00000031791	Tmem38a	8	70880696	31.5949	8.09005	8	72572103	72587282	Local	Unique to NPC
ENSMUSG00000031924	Cyb5b	8	104036079	47.5549	8.78449	8	107150661	107187470	Local	Unique to NPC
ENSMUSG00000031755	Bbs2	8	94397839	41.7349	11.926	8	94067954	94098811	Local	Unique to NPC
ENSMUSG00000031775	Pllp	8	94103038	41.5949	7.91701	8	94674895	94696242	Local	Unique to NPC
ENSMUSG00000047866	Lonp2	8	90373610	39.8949	12.472	8	86624043	86723873	Local	Unique to NPC
ENSMUSG00000031788	Kifc3	8	95340087	43.1749	33.943	8	95099832	95142540	Local	Unique to NPC
ENSMUSG00000031671	Setd6	8	96022388	44.3349	13.2594	8	95715915	95719010	Local	Unique to NPC
ENSMUSG00000055835	Zfp1	8	110939789	52.4349	15.5769	8	111643443	111671008	Local	Unique to NPC
ENSMUSG00000013150	Gfod2	8	104184072	47.7149	16.1113	8	105713854	105758664	Local	Unique to NPC
ENSMUSG00000033658	Ddx19b	8	110942007	52.4949	20.2338	8	111003188	111031751	Local	Unique to NPC
ENSMUSG00000033430	Terf2ip	8	111067983	52.5749	10.5271	8	112011359	112020528	Local	Unique to NPC
ENSMUSG00000031828	Klhl36	8	118537758	60.9949	9.24421	8	119862305	119876988	Local	Unique to NPC
ENSMUSG00000043687	1190005I06Rik	8	120576572	63.3549	10.5688	8	120608602	120647632	Local	Unique to NPC
ENSMUSG00000040263	Klhdc4	8	121712564	64.3949	36.8527	8	121796313	121829569	Local	Unique to NPC
ENSMUSG00000015027	Galns	8	122699167	65.2149	13.0469	8	122578238	122611487	Local	Unique to NPC
ENSMUSG00000001482	Def8	8	123594496	65.7549	18.2147	8	123442986	123463270	Local	Unique to NPC
ENSMUSG00000031976	Urb2	8	123873358	65.7949	11.3803	8	124021508	124048505	Local	Unique to NPC
ENSMUSG00000031971	Ccsap	8	123873358	65.7949	11.25	8	123840831	123860209	Local	Unique to NPC
ENSMUSG00000031974	Abcb10	8	123594496	65.7549	26.0549	8	123952459	123983122	Local	Unique to NPC
ENSMUSG00000031984	2810004N23Rik	8	122580596	65.1349	8.16407	8	124839355	124863029	Local	Unique to NPC
ENSMUSG00000074030	Exoc8	8	125047090	66.4149	8.33465	8	124890300	124897705	Local	Unique to NPC
ENSMUSG00000033998	Kcnk1	8	125941755	66.7949	16.0134	8	125995102	126030683	Local	Unique to NPC
ENSMUSG00000037300	Ttc13	8	126560520	67.8149	8.45942	8	124671335	124721983	Local	Unique to NPC
ENSMUSG00000090290	Gm17296	8	126322486	67.1749	9.83762	8	126426652	126475065	Local	Unique to NPC
ENSMUSG00000071302	2610044O15Rik8	9	32443797	13.0349	7.68152	8	129216354	129234406	Distant	Unique to NPC
ENSMUSG00000074452	Pate2	9	35610995	16.3349	19.7579	9	35570284	35690318	Local	Unique to NPC
ENSMUSG00000050912	Tmem123	9	10318813	2.75491	13.1971	9	7764041	7794333	Local	Unique to NPC
ENSMUSG00000031922	Cep57	9	13653129	3.63491	12.0409	9	13807792	13827107	Local	Unique to NPC
ENSMUSG00000031938	4931406C07Rik	9	15213144	4.29491	12.3854	9	15283337	15306448	Local	Unique to NPC
ENSMUSG00000032172	Olfm2	9	25562088	7.61491	14.5387	9	20667986	20728219	Local	Unique to NPC
ENSMUSG00000034275	Igsf9b	9	27310816	8.19491	14.7013	9	27299228	27334763	Local	Unique to NPC
ENSMUSG00000035919	Bbs9	9	23183563	6.95491	11.8008	9	22475715	22888280	Local	Unique to NPC
ENSMUSG00000006235	Epor	9	21177604	6.37491	8.43733	9	21958899	21963576	Local	Unique to NPC
ENSMUSG00000032239	Rp9	9	20908490	6.35491	8.73983	9	22448311	22468356	Local	Unique to NPC
ENSMUSG00000047412	Zbtb44	9	31384833	12.2549	26.1058	9	31030644	31075879	Local	Unique to NPC
ENSMUSG00000053310	Nrgn	9	41053456	19.0549	10.1033	9	37544492	37552904	Local	Unique to NPC
ENSMUSG00000032121	Tmem218	9	37090366	16.9149	12.0837	9	37208333	37223210	Local	Unique to NPC
ENSMUSG00000032038	St3gal4	9	37683669	17.2149	8.70392	9	35046579	35116810	Local	Unique to NPC
ENSMUSG00000032122	Slc37a2	9	37195494	17.0549	16.6544	9	37229149	37255738	Local	Unique to NPC
ENSMUSG00000001942	Siae	9	36850956	16.6549	8.87897	9	37613847	37648318	Local	Unique to NPC
ENSMUSG00000002031	Ift46	9	44909279	22.4749	16.9637	9	44767908	44792714	Local	Unique to NPC
ENSMUSG00000034342	Cbl	9	45730723	23.1549	21.1329	9	44142976	44234049	Local	Unique to NPC
ENSMUSG00000032077	Bud13	9	45683642	22.9949	7.7608	9	46283008	46298783	Local	Unique to NPC
ENSMUSG00000042396	Rbm7	9	46998310	23.7749	8.25263	9	48488709	48495330	Local	Unique to NPC
ENSMUSG00000066233	Tmem42	9	122947512	67.6349	7.88655	9	123021326	123023490	Local	Unique to NPC
ENSMUSG00000025237	Parp6	9	59522660	30.1149	8.91275	9	59617284	59650290	Local	Unique to NPC
ENSMUSG00000032375	Aph1b	9	68038722	35.0549	26.0965	9	66775202	66795490	Local	Unique to NPC
ENSMUSG00000074259	Gramd2	9	59735307	30.2149	12.3402	9	59680144	59718874	Local	Unique to NPC
ENSMUSG00000032244	Fem1b	9	63267626	32.6349	15.079	9	62791832	62811648	Local	Unique to NPC
ENSMUSG00000032387	Rbpms2	9	66291475	34.1549	9.13885	9	65629648	65660528	Local	Unique to NPC
ENSMUSG00000004936	Map2k1	9	64470514	33.3749	9.56464	9	64185770	64253631	Local	Unique to NPC
ENSMUSG00000032396	Dis3l	9	64493038	33.5549	8.20406	9	64306756	64341288	Local	Unique to NPC
ENSMUSG00000032392	Parp16	9	64698370	33.7749	13.2647	9	65214690	65239219	Local	Unique to NPC
ENSMUSG00000032192	Gnb5	9	75022339	38.6949	10.3513	9	75311395	75344964	Local	Unique to NPC
ENSMUSG00000032184	Lysmd2	9	75620211	38.9149	9.51423	9	75625732	75637773	Local	Unique to NPC
ENSMUSG00000050721	Plekho2	9	65546784	33.9949	10.837	9	65554386	65580040	Local	Unique to NPC
ENSMUSG00000032348	Gsta4	9	78078816	39.9549	12.0631	9	78191966	78209348	Local	Unique to NPC
ENSMUSG00000032352	Lrrc1	9	79996398	40.2949	15.4586	9	77430823	77544870	Local	Unique to NPC
ENSMUSG00000058587	Tmod3	9	76211569	39.0149	7.63684	9	75497796	75559657	Local	Unique to NPC
ENSMUSG00000007656	Arpp19	9	75317851	38.7149	9.74192	9	75037614	75060313	Local	Unique to NPC
ENSMUSG00000035274	Tpbg	9	85819902	42.4749	27.5401	9	85842380	85847040	Local	Unique to NPC
ENSMUSG00000032263	Bckdhb	9	83118476	41.3549	13.3447	9	83925145	84124240	Local	Unique to NPC
ENSMUSG00000032415	Ube2cbp	9	86316377	42.8349	8.62346	9	86307306	86464950	Local	Unique to NPC
ENSMUSG00000032418	Me1	9	86094569	42.6949	7.70457	9	86581371	86695953	Local	Unique to NPC
ENSMUSG00000103731	Gm17530	9	84059747	41.9549	8.048	9	86546682	86547153	Local	Unique to NPC
ENSMUSG00000056131	Pgm3	9	85987778	42.5749	14.7678	9	86554377	86571842	Local	Unique to NPC
ENSMUSG00000033491	Prss35	9	87313734	43.4149	9.40517	9	86743649	86758443	Local	Unique to NPC
ENSMUSG00000056919	Cep162	9	87316460	43.4349	8.7852	9	87189577	87255536	Local	Unique to NPC
ENSMUSG00000097195	Snhg5	9	88348235	43.8949	16.8969	9	88521050	88522929	Local	Unique to NPC
ENSMUSG00000032374	Plod2	9	92274931	44.7749	10.7382	9	92542223	92608428	Local	Unique to NPC
ENSMUSG00000043154	Ppp2r3a	9	101583200	49.2149	9.81464	9	101105084	101251795	Local	Unique to NPC
ENSMUSG00000032413	Rasa2	9	96953404	46.7549	9.3952	9	96539300	96631617	Local	Unique to NPC
ENSMUSG00000032359	Ctsh	9	90024007	44.2149	12.1929	9	90054152	90076089	Local	Unique to NPC
ENSMUSG00000056267	Cep70	9	99051434	47.8149	9.02341	9	99243367	99300404	Local	Unique to NPC
ENSMUSG00000032527	Pccb	9	100138996	48.5549	20.7511	9	100982032	101034898	Local	Unique to NPC
ENSMUSG00000032554	Trf	9	103097810	50.2349	17.5814	9	103204001	103230444	Local	Unique to NPC
ENSMUSG00000090639	Gm20425	9	103097810	50.2349	13.9358	9	103190208	103230307	Local	Unique to NPC
ENSMUSG00000042757	Tmem108	9	103710520	50.5749	8.46068	9	103482947	103761837	Local	Unique to NPC
ENSMUSG00000042210	Abhd14a	9	106561303	52.3949	8.93129	9	106440051	106447678	Local	Unique to NPC
ENSMUSG00000025648	Pfkfb4	9	108484256	54.1749	11.8214	9	108991778	109032228	Local	Unique to NPC
ENSMUSG00000032602	Slc25a20	9	110611437	55.4349	15.5381	9	108662088	108684641	Local	Unique to NPC
ENSMUSG00000032478	Nme6	9	109686322	55.0749	14.395	9	109832749	109843116	Local	Unique to NPC
ENSMUSG00000104983	Gm42763	9	111460038	55.8949	7.85268	9	110543211	110545297	Local	Unique to NPC
ENSMUSG00000032498	Mlh1	9	111045299	55.6349	26.3119	9	111228228	111271791	Local	Unique to NPC
ENSMUSG00000046785	Epm2aip1	9	111545297	56.0149	11.621	9	111271929	111279093	Local	Unique to NPC
ENSMUSG00000032601	Prkar2a	9	110493157	55.3949	9.2118	9	108689314	108750436	Local	Unique to NPC
ENSMUSG00000045594	Glb1	9	113525440	58.3349	16.548	9	114401076	114474376	Local	Unique to NPC
ENSMUSG00000079260	Tmppe	9	113525440	58.3349	10.833	9	114401095	114411200	Local	Unique to NPC
ENSMUSG00000032565	Nudt16	9	105683443	51.8149	9.33083	9	105128903	105131805	Local	Unique to NPC
ENSMUSG00000039163	Cmc1	9	117385244	62.9349	8.18893	9	118064529	118150196	Local	Unique to NPC
ENSMUSG00000032508	Myd88	9	119975235	65.2349	7.77599	9	119335934	119341411	Local	Unique to NPC
ENSMUSG00000019039	Dalrd3	9	108970126	54.3149	7.83739	9	108569886	108572774	Local	Unique to NPC
ENSMUSG00000080848	Gm9385	9	115669250	61.0949	15.1217	9	116040593	116041064	Local	Unique to NPC
ENSMUSG00000054871	Tmem158	9	123005545	67.7949	17.8589	9	123259058	123260789	Local	Unique to NPC
ENSMUSG00000085687	Gm16153	10	4448860	2.39506	14.8206	10	4409033	4423369	Local	Unique to NPC
ENSMUSG00000040653	Ppp1r14c	10	9748854	4.57506	7.77772	10	3366150	3464975	Local	Unique to NPC
ENSMUSG00000019763	Rmnd1	10	4671761	2.51506	21.3728	10	4401915	4432388	Local	Unique to NPC
ENSMUSG00000015757	Ppil4	10	8209752	4.05506	10.8462	10	7792891	7823135	Local	Unique to NPC
ENSMUSG00000055493	Epm2a	10	7123678	3.83506	8.55122	10	11343404	11459644	Local	Unique to NPC
ENSMUSG00000019808	Adat2	10	13471988	6.57506	11.9117	10	13552894	13563376	Local	Unique to NPC
ENSMUSG00000039116	Adgrg6	10	14332375	7.05506	18.042	10	14402583	14545179	Local	Unique to NPC
ENSMUSG00000019996	Map7	10	20171275	9.57506	19.2746	10	20148471	20281589	Local	Unique to NPC
ENSMUSG00000097327	E030030I06Rik	10	22028687	11.5351	21.5829	10	22113050	22149270	Local	Unique to NPC
ENSMUSG00000038916	Soga3	10	29661584	16.6751	11.3475	10	29143996	29199630	Local	Unique to NPC
ENSMUSG00000026482	Rgl1	10	37739669	19.3351	7.96804	1	152516760	152766351	Distant	Unique to NPC
ENSMUSG00000039531	Zufsp	10	34009524	18.3751	7.72095	10	33926936	33951212	Local	Unique to NPC
ENSMUSG00000039485	Tspyl4	10	31719430	17.4151	8.67875	10	34297442	34301320	Local	Unique to NPC
ENSMUSG00000063760	Rnf217	10	30679674	16.8351	8.81487	10	31493193	31609184	Local	Unique to NPC
ENSMUSG00000019845	Tube1	10	39132689	19.6751	8.08417	10	39134023	39151058	Local	Unique to NPC
ENSMUSG00000087177	E130307A14Rik	10	39535626	20.0751	17.8563	10	39621412	39732007	Local	Unique to NPC
ENSMUSG00000019864	Rtn4ip1	10	44053845	22.7951	12.854	10	43901807	43947862	Local	Unique to NPC
ENSMUSG00000058298	Mcm9	10	66055313	31.3151	8.07373	10	53536329	53630439	Distant	Unique to NPC
ENSMUSG00000044475	Ascc1	10	60587281	28.5951	22.5952	10	60002805	60099990	Local	Unique to NPC
ENSMUSG00000098188	Sowahc	10	60602410	28.6151	7.86599	10	59221953	59226434	Local	Unique to NPC
ENSMUSG00000020111	Micu1	10	59709637	28.2151	7.51505	10	59702477	59864132	Local	Unique to NPC
ENSMUSG00000020083	2010107G23Rik	10	62745356	30.0951	8.55208	10	62107655	62143920	Local	Unique to NPC
ENSMUSG00000047146	Tet1	10	63466062	30.1951	8.73597	10	62804570	62899118	Local	Unique to NPC
ENSMUSG00000037031	Tspan15	10	65912372	31.2751	10.9899	10	62185396	62231218	Local	Unique to NPC
ENSMUSG00000034453	Polr3b	10	84837586	39.4751	9.3605	10	84622437	84727177	Local	Unique to NPC
ENSMUSG00000048701	Ccdc6	10	69986421	34.8951	14.7716	10	70097121	70193200	Local	Unique to NPC
ENSMUSG00000001120	Pcbp3	10	78059446	36.9951	12.3247	10	76761857	76961887	Local	Unique to NPC
ENSMUSG00000035781	R3hdm4	10	78059446	36.9951	12.3028	10	79910053	79917006	Local	Unique to NPC
ENSMUSG00000013833	Med16	10	81038383	37.8551	19.1244	10	79894708	79908923	Local	Unique to NPC
ENSMUSG00000035504	Reep6	10	85066329	39.6151	10.356	10	80329953	80336441	Local	Unique to NPC
ENSMUSG00000032788	Pdxk	10	78347573	37.0951	16.3591	10	78436744	78464975	Local	Unique to NPC
ENSMUSG00000094076	Gm4767	10	81026134	37.8351	16.8344	10	81812186	81826490	Local	Unique to NPC
ENSMUSG00000091994	E130317F20Rik	10	79869171	37.5151	15.2997	10	79851381	79854956	Local	Unique to NPC
ENSMUSG00000060935	Tmem263	10	86645046	40.4351	10.6147	10	85102627	85117747	Local	Unique to NPC
ENSMUSG00000020256	Aldh1l2	10	86290672	40.2351	10.1523	10	83487450	83534140	Local	Unique to NPC
ENSMUSG00000063320	1190007I07Rik	10	82316822	38.0951	12.8738	10	82619851	82623228	Local	Unique to NPC
ENSMUSG00000020022	Ndufa12	10	93928669	45.1351	10.9677	10	94198955	94221443	Local	Unique to NPC
ENSMUSG00000050299	Gm9843	10	91587047	43.2351	8.82903	16	76403209	76403712	Distant	Unique to NPC
ENSMUSG00000020020	Usp44	10	93740805	44.9151	10.2796	10	93831555	93848524	Local	Unique to NPC
ENSMUSG00000020021	Fgd6	10	93949969	45.2551	12.5743	10	94036001	94145339	Local	Unique to NPC
ENSMUSG00000019943	Atp2b1	10	96997793	47.6351	10.6966	10	98915152	99026143	Local	Unique to NPC
ENSMUSG00000046567	4930430F08Rik	10	100261674	49.4151	14.9625	10	100572274	100589259	Local	Unique to NPC
ENSMUSG00000019897	Ccdc59	10	105818923	51.2551	8.90148	10	105841067	105847833	Local	Unique to NPC
ENSMUSG00000035759	Bbs10	10	111213064	54.6351	12.5127	10	111298679	111301736	Local	Unique to NPC
ENSMUSG00000020228	Helb	10	118717563	60.5551	8.11742	10	120083608	120112987	Local	Unique to NPC
ENSMUSG00000051236	Msrb3	10	121145888	64.6551	10.4675	10	120781096	120899101	Local	Unique to NPC
ENSMUSG00000006732	Mettl1	10	126285835	67.4751	14.8665	10	127041414	127046365	Local	Unique to NPC
ENSMUSG00000040033	Stat2	10	128351313	69.5951	8.90276	10	128270576	128292849	Local	Unique to NPC
ENSMUSG00000025366	Esyt1	10	127805653	68.9551	9.0364	10	128510248	128525859	Local	Unique to NPC
ENSMUSG00000040043	Rbms2	10	128000237	69.4951	13.0423	10	128129470	128180297	Local	Unique to NPC
ENSMUSG00000025354	Dnajc14	10	128936089	69.8951	8.34771	10	128805676	128819446	Local	Unique to NPC
ENSMUSG00000034175	Rhbdd3	11	7143572	4.33462	7.81861	11	5098926	5106093	Local	Unique to NPC
ENSMUSG00000003581	Rnf215	11	4614514	2.30462	8.77203	11	4135202	4141172	Local	Unique to NPC
ENSMUSG00000020474	Polm	11	5832356	3.26462	13.6004	11	5827860	5838016	Local	Unique to NPC
ENSMUSG00000086468	Etaa1os	11	17165927	9.38462	8.33965	11	17953970	17959578	Local	Unique to NPC
ENSMUSG00000020777	Acox1	11	116670732	73.1646	9.46494	11	116171888	116199045	Local	Unique to NPC
ENSMUSG00000053838	Nudcd3	11	5961388	3.42462	16.1726	11	6105691	6200415	Local	Unique to NPC
ENSMUSG00000032673	Prorsd1	11	31681981	17.1246	9.50974	11	29511757	29515033	Local	Unique to NPC
ENSMUSG00000020311	Erlec1	11	30143204	16.2446	8.14364	11	30930774	30954335	Local	Unique to NPC
ENSMUSG00000018160	Med1	11	98586621	56.0246	24.6356	11	98152154	98193293	Local	Unique to NPC
ENSMUSG00000044296	Zfp879	11	49624490	26.7246	8.20676	11	50832031	50841552	Local	Unique to NPC
ENSMUSG00000020364	Zfp354a	11	50577103	28.1246	8.87675	11	51059257	51072799	Local	Unique to NPC
ENSMUSG00000048728	Zfp454	11	50914792	28.3246	8.6569	11	50872720	50887651	Local	Unique to NPC
ENSMUSG00000036391	Sec24a	11	51805753	28.9646	13.484	11	51692264	51763634	Local	Unique to NPC
ENSMUSG00000020402	Vdac1	11	54731673	30.6046	8.62309	11	52360860	52389397	Local	Unique to NPC
ENSMUSG00000018340	Anxa6	11	55094175	30.8846	12.8679	11	54979108	55033445	Local	Unique to NPC
ENSMUSG00000020400	Tnip1	11	54389937	30.5546	13.0676	11	54910785	54962917	Local	Unique to NPC
ENSMUSG00000020523	Fam114a2	11	57311413	32.3846	7.8526	11	57482993	57518617	Local	Unique to NPC
ENSMUSG00000036819	Jmjd4	11	59253967	33.5646	7.76024	11	59450045	59458567	Local	Unique to NPC
ENSMUSG00000001039	B9d1	11	62213989	35.1646	9.42455	11	61505144	61512931	Local	Unique to NPC
ENSMUSG00000047821	Trim16	11	62764720	35.3646	18.2942	11	62820231	62850808	Local	Unique to NPC
ENSMUSG00000040599	Mis12	11	75903257	42.9646	8.36682	11	71019611	71027371	Local	Unique to NPC
ENSMUSG00000018841	Rad51d	11	83175351	47.4446	8.29601	11	82876434	82890614	Local	Unique to NPC
ENSMUSG00000037958	Nsrp1	11	76717210	43.3246	8.13029	11	77044292	77078435	Local	Unique to NPC
ENSMUSG00000072640	Lyrm9	11	85945042	48.3246	8.90308	11	78826584	78846870	Local	Unique to NPC
ENSMUSG00000018651	Tada2a	11	83584248	47.6646	8.39091	11	84078920	84129600	Local	Unique to NPC
ENSMUSG00000018378	Cuedc1	11	85447946	48.1046	8.46927	11	88098058	88194140	Local	Unique to NPC
ENSMUSG00000085208	Brip1os	11	85463565	48.1246	10.223	11	86201370	86304443	Local	Unique to NPC
ENSMUSG00000086003	B230206L02Rik	11	94471211	53.9046	15.5151	11	94133485	94155776	Local	Unique to NPC
ENSMUSG00000028820	Sfpq	11	121517180	77.2846	7.82852	4	127021324	127037013	Distant	Unique to NPC
ENSMUSG00000018659	Pnpo	11	97059228	55.2646	14.3094	11	96937825	96943986	Local	Unique to NPC
ENSMUSG00000078700	D030028A08Rik	11	97059228	55.2646	16.1411	11	96916270	96965060	Local	Unique to NPC
ENSMUSG00000081604	Gm11518	11	94142728	53.7046	12.1905	11	94037218	94037628	Local	Unique to NPC
ENSMUSG00000038013	Wipf2	11	98561313	55.9446	9.16166	11	98863638	98905040	Local	Unique to NPC
ENSMUSG00000075528	Aarsd1	11	101120183	58.0046	9.23465	11	101406839	101417615	Local	Unique to NPC
ENSMUSG00000020695	Mrc2	11	91749571	52.3846	7.64958	11	105292643	105351139	Distant	Unique to NPC
ENSMUSG00000019303	Psmc3ip	11	101076239	57.9246	8.63597	11	101091823	101095436	Local	Unique to NPC
ENSMUSG00000010362	Rdm1	11	101817473	58.5646	14.5351	11	101627195	101636100	Local	Unique to NPC
ENSMUSG00000038141	Tmem181a	11	111027174	66.4646	9.8756	17	6270470	6308314	Distant	Unique to NPC
ENSMUSG00000006930	Hap1	11	100449813	57.3846	13.6119	11	100347327	100356128	Local	Unique to NPC
ENSMUSG00000061086	Myl4	11	105515469	61.9446	8.64937	11	104550663	104595753	Local	Unique to NPC
ENSMUSG00000069631	Strada	11	109827071	65.5446	8.86532	11	106163330	106202168	Local	Unique to NPC
ENSMUSG00000034621	Gpatch8	11	112456592	68.0246	7.96042	11	102475915	102556392	Local	Unique to NPC
ENSMUSG00000040430	Pitpnc1	11	109469878	65.0846	9.04615	11	107207892	107470699	Local	Unique to NPC
ENSMUSG00000020814	Mxra7	11	116798883	73.2446	14.6393	11	116803062	116828046	Local	Unique to NPC
ENSMUSG00000020604	Arsg	11	109454288	65.0446	9.00368	11	109473374	109573330	Local	Unique to NPC
ENSMUSG00000050965	Prkca	11	107948387	64.1846	10.8429	11	107933387	108343928	Local	Unique to NPC
ENSMUSG00000000142	Axin2	11	107935404	63.7246	8.30477	11	108920349	108950783	Local	Unique to NPC
ENSMUSG00000059248	Sept9	11	116738176	73.2246	10.2909	11	117199661	117362325	Local	Unique to NPC
ENSMUSG00000018669	Cdk5rap3	11	99098075	56.3646	10.5922	11	96907426	96916496	Local	Unique to NPC
ENSMUSG00000020946	Gosr2	11	103555128	60.1846	7.79509	11	103676849	103697898	Local	Unique to NPC
ENSMUSG00000018800	Abca5	11	110658076	66.2046	8.18337	11	110269369	110337716	Local	Unique to NPC
ENSMUSG00000024118	1600002H07Rik	11	109469878	65.0846	7.81041	17	24215054	24220851	Distant	Unique to NPC
ENSMUSG00000018861	Fdxr	11	115170827	71.7846	7.85322	11	115268024	115277050	Local	Unique to NPC
ENSMUSG00000006920	Ezh1	11	100794445	57.4446	7.50331	11	101191115	101226463	Local	Unique to NPC
ENSMUSG00000053113	Socs3	11	118550372	75.7446	8.79887	11	117966079	117970047	Local	Unique to NPC
ENSMUSG00000041920	Slc16a6	11	109423954	64.9246	12.1557	11	109450855	109473598	Local	Unique to NPC
ENSMUSG00000009566	Fpgs	11	109469878	65.0846	8.21183	2	32682609	32704145	Distant	Unique to NPC
ENSMUSG00000005043	Sgsh	11	118102185	75.0246	8.62957	11	119343425	119355536	Local	Unique to NPC
ENSMUSG00000039908	Slc26a11	11	119186195	76.2246	14.7598	11	119355557	119381079	Local	Unique to NPC
ENSMUSG00000039670	Oxld1	11	120525818	76.6646	10.6163	11	120456606	120458068	Local	Unique to NPC
ENSMUSG00000037361	Sf3b6	12	3798393	1.63889	8.33545	12	4817608	4827658	Local	Unique to NPC
ENSMUSG00000096199	Ptrhd1	12	4432272	1.77889	10.488	12	4234027	4240123	Local	Unique to NPC
ENSMUSG00000020634	Ubxn2a	12	10348467	4.51889	11.2462	12	4879032	4907705	Local	Unique to NPC
ENSMUSG00000085642	3110053B16Rik	12	17474977	8.91889	13.0941	12	20874125	20921262	Local	Unique to NPC
ENSMUSG00000069755	Zfp125	12	21264897	9.23889	16.7058	12	20877084	20921262	Local	Unique to NPC
ENSMUSG00000099759	1700030C10Rik	12	21255988	9.19889	31.894	12	20804381	20815779	Local	Unique to NPC
ENSMUSG00000052632	Asap2	12	17659067	8.97889	8.18888	12	21111748	21270171	Local	Unique to NPC
ENSMUSG00000020576	Nbas	12	12574526	6.01889	11.121	12	13269127	13583810	Local	Unique to NPC
ENSMUSG00000062054	Iah1	12	27680887	12.5589	10.3904	12	21316392	21323605	Local	Unique to NPC
ENSMUSG00000076432	Ywhaq	12	21760760	9.24555	9.89631	12	21390071	21417637	Local	Unique to NPC
ENSMUSG00000091071	1700030C10Rik	12	24146859	9.27389	17.9587	12	20814257	20815727	Local	Unique to NPC
ENSMUSG00000073164	2410018L13Rik	12	25180097	9.55889	13.4496	12	22953997	23010284	Local	Unique to NPC
ENSMUSG00000093846	Gm4425	12	19560342	9.12889	12.7049	12	22115756	22156646	Local	Unique to NPC
ENSMUSG00000092229	Gm5977	12	21264897	9.23889	16.9557	12	21042959	21048281	Local	Unique to NPC
ENSMUSG00000022214	Dcaf11	12	17150836	8.71889	7.89331	14	55560006	55570065	Distant	Unique to NPC
ENSMUSG00000036188	Ankmy2	12	36115728	18.0189	9.88767	12	36157124	36197291	Local	Unique to NPC
ENSMUSG00000002688	Prkd1	12	51453370	22.6189	7.68678	12	50341231	50649223	Local	Unique to NPC
ENSMUSG00000079104	Prps1l3	12	57221753	25.0789	7.87942	12	57230412	57239882	Local	Unique to NPC
ENSMUSG00000095595	Fam177a	12	54864205	24.3189	20.2876	12	55124528	55142078	Local	Unique to NPC
ENSMUSG00000021108	Prkch	12	73618872	30.6989	9.37163	12	73584797	73778185	Local	Unique to NPC
ENSMUSG00000019718	L3hypdh	12	72139467	29.7789	37.4258	12	72073428	72085439	Local	Unique to NPC
ENSMUSG00000021094	Dhrs7	12	72500691	30.0089	24.8397	12	72650356	72664828	Local	Unique to NPC
ENSMUSG00000034501	Pcnxl4	12	72966608	30.2989	9.11987	12	72536357	72580213	Local	Unique to NPC
ENSMUSG00000021076	Actr10	12	70729838	29.3189	19.8909	12	70937857	70964718	Local	Unique to NPC
ENSMUSG00000021062	Rab15	12	77002567	32.8789	9.55146	12	76797960	76822908	Local	Unique to NPC
ENSMUSG00000005078	Jkamp	12	71735823	29.7189	19.637	12	72085589	72101461	Local	Unique to NPC
ENSMUSG00000021054	Sgpp1	12	75995631	31.9989	7.8854	12	75714248	75735729	Local	Unique to NPC
ENSMUSG00000046580	Gm7862	12	76007001	32.0389	7.96571	12	76152336	76152627	Local	Unique to NPC
ENSMUSG00000021061	Sptb	12	75919682	31.9389	10.3451	12	76580488	76710547	Local	Unique to NPC
ENSMUSG00000090258	Churc1	12	76598061	32.5789	26.3976	12	76765538	76783180	Local	Unique to NPC
ENSMUSG00000056459	Zbtb25	12	77623551	33.2389	16.2802	12	76347782	76369602	Local	Unique to NPC
ENSMUSG00000066441	Rdh11	12	79450744	33.7389	10.5193	12	79174337	79192293	Local	Unique to NPC
ENSMUSG00000042350	Arel1	12	84897832	37.6989	12.9676	12	84918148	84970900	Local	Unique to NPC
ENSMUSG00000097488	4732487G21Rik	12	86992996	39.2989	21.8796	12	86290761	86306006	Local	Unique to NPC
ENSMUSG00000021257	Angel1	12	86217434	38.2389	8.68327	12	86700502	86726460	Local	Unique to NPC
ENSMUSG00000021013	Ttc8	12	98572645	46.2589	23.569	12	98920574	98983238	Local	Unique to NPC
ENSMUSG00000057963	Itpk1	12	102148600	48.0589	8.45256	12	102568582	102704930	Local	Unique to NPC
ENSMUSG00000041712	Ubr7	12	104012989	49.6789	9.88504	12	102757975	102777701	Local	Unique to NPC
ENSMUSG00000079017	Ifi27l2a	12	102961517	49.0589	10.8302	12	103442167	103443680	Local	Unique to NPC
ENSMUSG00000056770	Setd3	12	108009580	54.5989	14.1505	12	108106431	108179314	Local	Unique to NPC
ENSMUSG00000040856	Dlk1	12	108930724	55.9789	9.52345	12	109452823	109463336	Local	Unique to NPC
ENSMUSG00000037904	Ankrd9	12	107773535	54.1589	10.4505	12	110975353	110979040	Local	Unique to NPC
ENSMUSG00000056458	Mok	12	110598301	57.7789	10.429	12	110807798	110840939	Local	Unique to NPC
ENSMUSG00000021097	Clmn	12	104748403	50.9389	7.77189	12	104763114	104865076	Local	Unique to NPC
ENSMUSG00000021193	Pitrm1	13	6030926	2.07817	8.39207	13	6548157	6580139	Local	Unique to NPC
ENSMUSG00000039233	Tbce	13	11950652	4.25817	16.9604	13	13997949	14039638	Local	Unique to NPC
ENSMUSG00000024392	Bag6	13	10761625	3.35817	8.12867	17	35135178	35147322	Distant	Unique to NPC
ENSMUSG00000003062	Stard3nl	13	19967159	6.27817	8.90312	13	19357676	19395795	Local	Unique to NPC
ENSMUSG00000021339	Mrs2	13	24660644	8.93817	22.0204	13	24992483	25020379	Local	Unique to NPC
ENSMUSG00000021572	Cep72	13	73489334	36.5182	18.646	13	74036495	74062285	Local	Unique to NPC
ENSMUSG00000021366	Hivep1	13	39298459	15.7582	8.37831	13	42052021	42185026	Local	Unique to NPC
ENSMUSG00000060147	Serpinb6a	13	33211816	12.2782	22.7398	13	33917918	34002794	Local	Unique to NPC
ENSMUSG00000038286	Bphl	13	37755078	14.3582	7.5882	13	34037641	34074074	Local	Unique to NPC
ENSMUSG00000037816	Fbxw17	13	52571321	25.4782	7.54366	13	50417864	50433780	Local	Unique to NPC
ENSMUSG00000056342	Usp34	13	39747617	16.1582	8.15431	11	23306895	23490560	Distant	Unique to NPC
ENSMUSG00000021728	Emb	13	115518474	61.3582	10.007	13	117220625	117274098	Local	Unique to NPC
ENSMUSG00000021556	Golm1	13	59535605	29.4982	8.25888	13	59634996	59675784	Local	Unique to NPC
ENSMUSG00000100235	Gm28557	13	65212741	31.4782	11.9917	13	67069399	67108604	Local	Unique to NPC
ENSMUSG00000021483	Cdk20	13	65200167	31.4382	11.7601	13	64432553	64439720	Local	Unique to NPC
ENSMUSG00000021510	Zfp729a	13	65212741	31.4782	7.56257	13	67617001	67637791	Local	Unique to NPC
ENSMUSG00000078995	Zfp456	13	65200167	31.4382	13.4729	13	67362113	67375810	Local	Unique to NPC
ENSMUSG00000021548	Ccnh	13	84867278	41.1582	9.45287	13	85189408	85223469	Local	Unique to NPC
ENSMUSG00000021614	Vcan	13	91911473	43.1182	10.5136	13	89655312	89742509	Local	Unique to NPC
ENSMUSG00000021710	Nln	13	103086713	52.1782	8.48246	13	104023439	104109614	Local	Unique to NPC
ENSMUSG00000021694	Ercc8	13	108020236	55.6382	17.9078	13	108158731	108195364	Local	Unique to NPC
ENSMUSG00000030681	Mvp	13	101280467	49.8182	7.80171	7	126986860	127014621	Distant	Unique to NPC
ENSMUSG00000042275	Pelo	13	115770669	61.7782	16.3512	13	115088357	115090188	Local	Unique to NPC
ENSMUSG00000021764	Ndufs4	13	115593908	61.5982	9.24962	13	114287795	114388094	Local	Unique to NPC
ENSMUSG00000025453	Nnt	13	119230207	65.1582	20.8467	13	119335448	119408997	Local	Unique to NPC
ENSMUSG00000062822	4833420G17Rik	13	119508241	65.2582	36.9584	13	119462759	119486117	Local	Unique to NPC
ENSMUSG00000079364	Gm3558	14	3898489	1.90913	59.2953	14	7545151	7568566	Local	Unique to NPC
ENSMUSG00000045594	Glb1	14	9117264	3.75459	7.52577	9	114401076	114474376	Distant	Unique to NPC
ENSMUSG00000021738	Atxn7	14	13040795	3.78913	7.95255	14	14012491	14107296	Local	Unique to NPC
ENSMUSG00000057262	Gm10020	14	10578724	3.76004	10.9874	15	52477614	52478228	Distant	Unique to NPC
ENSMUSG00000025277	Abhd6	14	17522118	3.82413	7.79746	14	8002902	8056555	Local	Unique to NPC
ENSMUSG00000096696	Zfp960	14	14057105	3.81247	8.37249	17	17064113	17089628	Distant	Unique to NPC
ENSMUSG00000090564	A430057M04Rik	14	21558221	5.58913	9.35678	14	21847578	21856926	Local	Unique to NPC
ENSMUSG00000021891	Mettl6	14	31426407	11.5891	38.0714	14	31478320	31495030	Local	Unique to NPC
ENSMUSG00000036291	Ap5m1	14	48762780	20.9891	9.92601	14	49066495	49087723	Local	Unique to NPC
ENSMUSG00000036339	Tmem260	14	46985701	20.0291	14.3522	14	48446128	48515135	Local	Unique to NPC
ENSMUSG00000054509	Parp4	14	57266905	24.8091	9.18882	14	56575619	56659794	Local	Unique to NPC
ENSMUSG00000057156	Homez	14	52807001	22.2891	11.0209	14	54852736	54870961	Local	Unique to NPC
ENSMUSG00000021987	Mtmr6	14	58622839	25.5891	7.74348	14	60265205	60302370	Local	Unique to NPC
ENSMUSG00000035067	Xkr6	14	77669779	36.9691	11.9451	14	63606503	63820809	Distant	Unique to NPC
ENSMUSG00000022075	Rhobtb2	14	70599450	32.4491	7.59506	14	69784990	69805530	Local	Unique to NPC
ENSMUSG00000044350	Lacc1	14	76649328	36.1291	10.5997	14	77024200	77036904	Local	Unique to NPC
ENSMUSG00000022032	Scara5	14	75416916	35.4691	7.73668	14	65666403	65764826	Local	Unique to NPC
ENSMUSG00000033083	Tbc1d4	14	101327118	48.5691	26.3728	14	101442360	101609191	Local	Unique to NPC
ENSMUSG00000098557	Kctd12	14	102360600	48.7691	10.7398	14	102976581	102982637	Local	Unique to NPC
ENSMUSG00000042104	Uggt2	14	119297767	57.7091	12.7798	14	118985039	119099430	Local	Unique to NPC
ENSMUSG00000041935	AW549877	15	3579721	1.74688	9.15195	15	3982036	3995752	Local	Unique to NPC
ENSMUSG00000022184	Fbxo4	15	3579721	1.74688	8.28727	15	3965445	3979573	Local	Unique to NPC
ENSMUSG00000054263	Lifr	15	7144243	2.86688	28.2138	15	7129559	7197489	Local	Unique to NPC
ENSMUSG00000039801	2410089E03Rik	15	7662286	3.24688	7.81619	15	8169106	8271158	Local	Unique to NPC
ENSMUSG00000044224	Dnajc21	15	10419536	3.82688	18.7103	15	10446756	10470516	Local	Unique to NPC
ENSMUSG00000022195	6030458C11Rik	15	12810858	4.96688	24.5888	15	12808177	12824657	Local	Unique to NPC
ENSMUSG00000003352	Cacnb3	15	98759030	51.0469	13.1901	15	98632220	98644530	Local	Unique to NPC
ENSMUSG00000022236	Ropn1l	15	30779291	10.7469	9.55697	15	31441210	31453689	Local	Unique to NPC
ENSMUSG00000022237	Ankrd33b	15	31406091	11.0469	10.396	15	31291479	31367759	Local	Unique to NPC
ENSMUSG00000033658	Ddx19b	15	27406238	8.82688	8.36564	8	111003188	111031751	Distant	Unique to NPC
ENSMUSG00000022324	Matn2	15	34316132	11.9469	19.967	15	34306680	34436242	Local	Unique to NPC
ENSMUSG00000022261	Sdc2	15	34336877	12.0069	10.5736	15	32920723	33034730	Local	Unique to NPC
ENSMUSG00000022257	Laptm4b	15	34336877	12.0069	8.46661	15	34238026	34284295	Local	Unique to NPC
ENSMUSG00000058600	Rpl30	15	34339452	12.1069	10.1609	15	34440505	34443640	Local	Unique to NPC
ENSMUSG00000037617	Spag1	15	36448478	12.5269	10.9516	15	36179368	36235610	Local	Unique to NPC
ENSMUSG00000022369	Mtbp	15	55188785	19.9669	11.129	15	55557408	55626423	Local	Unique to NPC
ENSMUSG00000068391	Chrac1	15	72512842	29.7469	10.1875	15	73090392	73097554	Local	Unique to NPC
ENSMUSG00000101892	9130401M01Rik	15	59100866	22.6469	24.0952	15	58022259	58034325	Local	Unique to NPC
ENSMUSG00000022412	Mief1	15	82207870	34.5269	10.3644	15	80234080	80253366	Local	Unique to NPC
ENSMUSG00000042622	Maff	15	77688781	32.2069	11.5108	15	79347541	79359072	Local	Unique to NPC
ENSMUSG00000033669	Zfp7	15	77385675	32.0869	14.203	15	76879259	76892392	Local	Unique to NPC
ENSMUSG00000022554	Hgh1	15	74378303	31.0869	7.7972	15	76368898	76371403	Local	Unique to NPC
ENSMUSG00000044986	Tst	15	72418879	29.5069	12.0483	15	78399556	78405859	Local	Unique to NPC
ENSMUSG00000063236	1110038F14Rik	15	77784155	32.3069	14.3468	15	76948539	76950729	Local	Unique to NPC
ENSMUSG00000084349	Rpl3-ps1	15	76308567	31.7469	8.12071	X	13202571	13203780	Distant	Unique to NPC
ENSMUSG00000009585	Apobec3	15	78975240	32.8769	9.0001	15	79891659	79915906	Local	Unique to NPC
ENSMUSG00000022420	Dnal4	15	72249002	29.4069	7.54304	15	79761453	79777849	Local	Unique to NPC
ENSMUSG00000022407	Adsl	15	81305637	33.3669	7.65333	15	80948490	80970947	Local	Unique to NPC
ENSMUSG00000022476	Polr3h	15	81505996	34.0469	13.9296	15	81915030	81926213	Local	Unique to NPC
ENSMUSG00000022404	Slc25a17	15	82215256	34.5469	12.3301	15	81318921	81360765	Local	Unique to NPC
ENSMUSG00000048755	Mcat	15	82178522	34.4869	9.41275	15	83546797	83555711	Local	Unique to NPC
ENSMUSG00000052560	Cpne8	15	90473811	41.3669	21.8398	15	90487482	90679432	Local	Unique to NPC
ENSMUSG00000064210	Ano6	15	95617555	47.9269	9.44378	15	95790843	95975464	Local	Unique to NPC
ENSMUSG00000022623	Shank3	15	88426196	39.9669	11.3448	15	89499623	89560261	Local	Unique to NPC
ENSMUSG00000023022	Lima1	15	100273057	53.2069	15.6185	15	99778470	99875428	Local	Unique to NPC
ENSMUSG00000036273	Lrrk2	15	91693928	42.4069	12.1541	15	91673175	91816120	Local	Unique to NPC
ENSMUSG00000033029	1700088E04Rik	15	82207870	34.5269	8.46675	15	79129349	79141253	Local	Unique to NPC
ENSMUSG00000023021	Cers5	15	99681843	52.3669	9.46366	15	99734881	99772885	Local	Unique to NPC
ENSMUSG00000022466	Rpap3	15	98577586	50.6469	8.9632	15	97675105	97705822	Local	Unique to NPC
ENSMUSG00000056904	Gm5620	15	98820540	51.1269	21.7534	9	91097149	91098496	Distant	Unique to NPC
ENSMUSG00000037525	Bcdin3d	15	99362756	51.6269	9.76712	15	99470084	99474730	Local	Unique to NPC
ENSMUSG00000062683	Atp5g2	15	102690419	55.4069	50.4227	15	102662864	102672352	Local	Unique to NPC
ENSMUSG00000023030	Slc11a2	15	100434825	53.3669	19.1738	15	100387898	100425072	Local	Unique to NPC
ENSMUSG00000022540	Rogdi	16	5280452	2.26817	17.9092	16	5008730	5013553	Local	Unique to NPC
ENSMUSG00000039345	Mettl22	16	8924803	4.56817	9.40659	16	8470788	8490684	Local	Unique to NPC
ENSMUSG00000050908	Tvp23a	16	12079269	5.86817	13.8486	16	10420557	10447362	Local	Unique to NPC
ENSMUSG00000021018	Polr2h	16	21348179	10.7282	12.0217	16	20717665	20722267	Local	Unique to NPC
ENSMUSG00000051065	Mb21d2	16	29500238	16.7082	11.5916	16	28826176	28929698	Local	Unique to NPC
ENSMUSG00000022533	Atp13a3	16	30284734	17.7682	16.0779	16	30312423	30388837	Local	Unique to NPC
ENSMUSG00000033157	Abhd10	16	45655104	26.7882	9.41733	16	45729725	45742955	Local	Unique to NPC
ENSMUSG00000022639	Dubr	16	50168931	27.7682	22.6381	16	50719294	50732773	Local	Unique to NPC
ENSMUSG00000075033	Nxpe3	16	56147708	30.9282	11.4529	16	55839953	55895279	Local	Unique to NPC
ENSMUSG00000050312	Nsun3	16	61871368	32.9482	16.1094	16	62732444	62786818	Local	Unique to NPC
ENSMUSG00000050721	Plekho2	16	77448162	41.0082	7.71826	9	65554386	65580040	Distant	Unique to NPC
ENSMUSG00000044442	N6amt1	16	86895276	44.9882	19.3147	16	87354185	87368742	Local	Unique to NPC
ENSMUSG00000053414	Hunk	16	90426989	47.8482	7.54082	16	90386397	90499553	Local	Unique to NPC
ENSMUSG00000022967	Ifnar1	16	91489557	49.4282	7.78413	16	91485238	91507441	Local	Unique to NPC
ENSMUSG00000022951	Rcan1	16	91575862	49.4682	13.3416	16	92391953	92466146	Local	Unique to NPC
ENSMUSG00000039763	Dnajc28	16	91489557	49.4282	11.5277	16	91614257	91619026	Local	Unique to NPC
ENSMUSG00000036983	Tfb1m	17	3686665	1.92358	13.6265	17	3519263	3557713	Local	Unique to NPC
ENSMUSG00000002365	Snx9	17	5681329	3.10358	12.1059	17	5841328	5931033	Local	Unique to NPC
ENSMUSG00000014426	Map3k4	17	12259346	7.04358	9.88992	17	12227621	12318660	Local	Unique to NPC
ENSMUSG00000015659	Serac1	17	6047083	3.36358	11.1135	17	6042196	6079741	Local	Unique to NPC
ENSMUSG00000073471	Rsph3a	17	7126722	4.06358	51.6125	17	7945653	7979824	Local	Unique to NPC
ENSMUSG00000040276	Pacsin1	17	28218109	13.0036	13.3445	17	27655509	27711106	Local	Unique to NPC
ENSMUSG00000036552	Ermard	17	15988960	8.22358	15.1386	17	14978864	15064232	Local	Unique to NPC
ENSMUSG00000063383	Zfp947	17	22426510	9.52358	19.3962	17	22144359	22166190	Local	Unique to NPC
ENSMUSG00000096433	Gm4944	17	17812041	9.02358	7.7223	17	22197265	22225614	Local	Unique to NPC
ENSMUSG00000057409	Zfp53	17	23884463	10.2236	8.11153	17	21491256	21509764	Local	Unique to NPC
ENSMUSG00000067931	Zfp948	17	31363207	15.3636	8.08237	17	21567046	21588697	Local	Unique to NPC
ENSMUSG00000078546	2210404O09Rik	17	23554698	9.90358	10.3626	17	21879570	21909926	Local	Unique to NPC
ENSMUSG00000002617	Zfp40	17	23540570	9.88358	21.1488	17	23173869	23193252	Local	Unique to NPC
ENSMUSG00000002504	Slc9a3r2	17	25418671	10.7636	14.5118	17	24639282	24650305	Local	Unique to NPC
ENSMUSG00000079657	Rab26	17	24288258	10.3636	13.5663	17	24527241	24534210	Local	Unique to NPC
ENSMUSG00000089764	Gm16580	17	26538342	11.0236	14.137	17	26269336	26270379	Local	Unique to NPC
ENSMUSG00000044857	Lemd2	17	27120207	11.9436	10.7265	17	27189601	27204438	Local	Unique to NPC
ENSMUSG00000024193	Phf1	17	26538342	11.0236	8.26247	17	26933127	26937890	Local	Unique to NPC
ENSMUSG00000000127	Fer	17	64175741	32.6236	9.21778	17	63896018	64139494	Local	Unique to NPC
ENSMUSG00000024213	Nudt3	17	33488026	16.6836	10.9695	17	27579382	27623465	Local	Unique to NPC
ENSMUSG00000024006	Stk38	17	29880996	14.1036	12.5302	17	28970885	29007945	Local	Unique to NPC
ENSMUSG00000024033	Rsph1	17	28220453	13.0236	17.8276	17	31255019	31277356	Local	Unique to NPC
ENSMUSG00000024301	Kifc5b	17	26993351	11.6036	8.93541	17	26917091	26932579	Local	Unique to NPC
ENSMUSG00000024039	Cbs	17	31469886	15.7836	7.75944	17	31612623	31637199	Local	Unique to NPC
ENSMUSG00000001524	Gtf2h4	17	35178144	17.7236	8.60207	17	35667730	35673739	Local	Unique to NPC
ENSMUSG00000091515	Zfp422-ps	17	31365705	15.4036	8.86679	17	33305040	33305745	Local	Unique to NPC
ENSMUSG00000096910	Zfp955b	17	33542215	16.8436	26.944	17	33289649	33303196	Local	Unique to NPC
ENSMUSG00000042099	Kank3	17	33920457	17.0036	9.3453	17	33810520	33822918	Local	Unique to NPC
ENSMUSG00000095325	Zfp870	17	33602296	16.8836	9.40126	17	32879228	32886083	Local	Unique to NPC
ENSMUSG00000061232	H2-K1	17	34105743	17.0236	19.0791	17	33996017	34000333	Local	Unique to NPC
ENSMUSG00000024038	Ndufv3	17	31335931	15.2236	9.07714	17	31520115	31531326	Local	Unique to NPC
ENSMUSG00000007038	Neu1	17	35869803	18.1636	8.75706	17	34931253	34935953	Local	Unique to NPC
ENSMUSG00000073421	H2-Ab1	17	34206478	17.2636	29.6455	17	34263209	34269418	Local	Unique to NPC
ENSMUSG00000035929	H2-Q4	17	35178144	17.7236	11.7923	17	35379617	35385290	Local	Unique to NPC
ENSMUSG00000023966	Rsph9	17	45977040	21.5636	11.4755	17	46122035	46144216	Local	Unique to NPC
ENSMUSG00000003198	Zfp959	17	56032945	29.7236	15.955	17	55892120	55898928	Local	Unique to NPC
ENSMUSG00000052105	Mtcl1	17	67748356	36.3836	8.47272	17	66336982	66449750	Local	Unique to NPC
ENSMUSG00000023460	Rab12	17	62847878	31.9036	7.91977	17	66494512	66519717	Local	Unique to NPC
ENSMUSG00000052525	Spdya	17	71512653	39.7836	24.0595	17	71552061	71589533	Local	Unique to NPC
ENSMUSG00000034868	Myl12b	17	69879103	38.8036	13.2234	17	70973920	70990787	Local	Unique to NPC
ENSMUSG00000085492	Trmt61b	17	71512653	39.7836	20.4756	17	71557027	71598755	Local	Unique to NPC
ENSMUSG00000024078	Ttc27	17	71762020	39.8836	7.84717	17	74717750	74863570	Local	Unique to NPC
ENSMUSG00000024072	Yipf4	17	73188877	41.1236	9.6349	17	74489493	74500277	Local	Unique to NPC
ENSMUSG00000024082	Ndufaf7	17	78837160	46.5836	13.6432	17	78937135	78948052	Local	Unique to NPC
ENSMUSG00000062691	Cebpzos	17	78837160	46.5836	12.2594	17	78916500	78920306	Local	Unique to NPC
ENSMUSG00000050668	Gpatch11	17	78837160	46.5836	11.8156	17	78835516	78848299	Local	Unique to NPC
ENSMUSG00000024018	Ccdc167	17	29903626	14.1636	12.4868	17	29689378	29717012	Local	Unique to NPC
ENSMUSG00000024236	Svil	18	8880627	2.76019	7.61651	18	4920540	5119299	Local	Unique to NPC
ENSMUSG00000057440	Mpp7	18	8039481	2.46019	27.3115	18	7347962	7626863	Local	Unique to NPC
ENSMUSG00000024404	Riok3	18	11950134	3.98019	24.2346	18	12128850	12157367	Local	Unique to NPC
ENSMUSG00000040957	Cables1	18	11900668	3.88019	19.0816	18	11839220	11945627	Local	Unique to NPC
ENSMUSG00000024424	Ttc39c	18	12399308	4.26019	20.6523	18	12599926	12737050	Local	Unique to NPC
ENSMUSG00000024423	Impact	18	8684747	2.58019	8.00249	18	12972252	12992948	Local	Unique to NPC
ENSMUSG00000058064	Gm10036	18	16028413	6.92019	8.22965	18	15832794	15833330	Local	Unique to NPC
ENSMUSG00000024317	Rnf138	18	21812926	8.56019	10.8929	18	21001341	21028223	Local	Unique to NPC
ENSMUSG00000047989	Ino80c	18	23787565	9.50019	12.9063	18	24104757	24121953	Local	Unique to NPC
ENSMUSG00000040446	Rprd1a	18	22089550	8.78019	12.2745	18	24484962	24530204	Local	Unique to NPC
ENSMUSG00000044982	Sft2d3	18	33825111	14.2402	7.91309	18	31909094	31911903	Local	Unique to NPC
ENSMUSG00000052102	Gnpda1	18	40234537	18.2202	13.4788	18	38327558	38339003	Local	Unique to NPC
ENSMUSG00000071856	Mcc	18	43914729	20.2402	15.1263	18	44425060	44812182	Local	Unique to NPC
ENSMUSG00000071855	Ccdc112	18	46828519	21.3602	11.1678	18	46282151	46311928	Local	Unique to NPC
ENSMUSG00000001700	Gramd3	18	56033319	26.6402	8.19831	18	56432132	56503792	Local	Unique to NPC
ENSMUSG00000044176	Spink10	18	62113645	31.4002	12.0197	18	62548911	62661366	Local	Unique to NPC
ENSMUSG00000024542	Cep192	18	66302872	35.6402	13.6671	18	67800107	67885168	Local	Unique to NPC
ENSMUSG00000024537	Psmg2	18	68199535	36.4602	8.2891	18	67641599	67654162	Local	Unique to NPC
ENSMUSG00000038521	C1s1	18	84056074	51.2602	7.77909	6	124530345	124542359	Distant	Unique to NPC
ENSMUSG00000025420	Katnal2	18	77116576	43.9202	39.0186	18	76977148	77047308	Local	Unique to NPC
ENSMUSG00000047466	8030462N17Rik	18	76068651	43.5002	8.2015	18	77633281	77714010	Local	Unique to NPC
ENSMUSG00000041258	Zfp236	18	82593177	49.3802	22.6001	18	82593593	82692883	Local	Unique to NPC
ENSMUSG00000024646	Cyb5a	18	84140641	51.3002	8.04994	18	84851338	84880401	Local	Unique to NPC
ENSMUSG00000038155	Gstp2	19	3656754	2.71173	24.6536	19	4040285	4042236	Local	Unique to NPC
ENSMUSG00000024944	Arl2	19	5860626	3.26173	8.92245	19	6134374	6141406	Local	Unique to NPC
ENSMUSG00000034616	Ssh3	19	6205523	3.27173	15.2036	19	4261668	4269172	Local	Unique to NPC
ENSMUSG00000024758	Rtn3	19	7578929	3.99173	10.0078	19	7425901	7483289	Local	Unique to NPC
ENSMUSG00000024654	Asrgl1	19	8835722	4.47173	11.5174	19	9109868	9135636	Local	Unique to NPC
ENSMUSG00000071660	Ttc9c	19	7563837	3.91173	14.5606	19	8809075	8819333	Local	Unique to NPC
ENSMUSG00000024726	Carnmt1	19	18676416	10.9717	11.7828	19	18670780	18704788	Local	Unique to NPC
ENSMUSG00000041488	Stx3	19	11834503	7.39173	22.735	19	11775119	11819403	Local	Unique to NPC
ENSMUSG00000024712	Rfk	19	17521191	10.0317	16.0232	19	17394043	17401349	Local	Unique to NPC
ENSMUSG00000024754	Tmem2	19	21515834	11.8317	13.3785	19	21778342	21858327	Local	Unique to NPC
ENSMUSG00000047044	D030056L22Rik	19	18387932	10.9117	11.9066	19	18713193	18718428	Local	Unique to NPC
ENSMUSG00000074925	Ptar1	19	22632448	13.6517	10.3774	19	23687400	23721129	Local	Unique to NPC
ENSMUSG00000024867	Pip5k1b	19	24386149	15.0717	11.2191	19	24294794	24555872	Local	Unique to NPC
ENSMUSG00000050957	Insl6	19	29029846	19.5517	13.9529	19	29321344	29325356	Local	Unique to NPC
ENSMUSG00000024789	Jak2	19	29029846	19.5517	11.9414	19	29251828	29313080	Local	Unique to NPC
ENSMUSG00000000378	Ccm2	19	28102914	18.5517	7.81351	11	6546887	6596744	Distant	Unique to NPC
ENSMUSG00000024795	Kif20b	19	35070233	23.9717	15.674	19	34922358	34975731	Local	Unique to NPC
ENSMUSG00000042401	Crtac1	19	41697056	29.3317	18.6142	19	42283037	42431783	Local	Unique to NPC
ENSMUSG00000025001	Hells	19	38072640	27.0117	8.29549	19	38930915	38971051	Local	Unique to NPC
ENSMUSG00000025036	Sfxn2	19	46543882	34.0317	7.63907	19	46573365	46596898	Local	Unique to NPC
ENSMUSG00000025078	Nhlrc2	19	57363728	45.0317	10.992	19	56548261	56598846	Local	Unique to NPC
ENSMUSG00000025094	Slc18a2	19	6.1333e+07	50.9417	8.31603	19	59260878	59296012	Local	Unique to NPC
ENSMUSG00000035776	Cd99l2	X	72490011	33.5426	9.4258	X	71420060	71492849	Local	Unique to NPC
ENSMUSG00000025059	Gk	X	84889868	37.0426	10.4957	X	85701937	85776819	Local	Unique to NPC
ENSMUSG00000040621	Gemin8	X	165103444	71.4026	7.52817	X	166170454	166190512	Local	Unique to NPC
ENSMUSG00000103509	Gm38372	1	6273359	1.96955	11.1062	1	7148110	7152137	Local	Unique to NPC
ENSMUSG00000025925	Terf1	1	16087451	5.26955	7.89683	1	15805646	15844052	Local	Unique to NPC
ENSMUSG00000042216	Sgsm1	1	23969186	8.64955	7.73959	5	113243220	113310786	Distant	Unique to NPC
ENSMUSG00000026127	Imp4	1	34453134	12.6696	10.0526	1	34439851	34449356	Local	Unique to NPC
ENSMUSG00000001138	Cnnm3	1	36541014	13.9696	11.9468	1	36511867	36528237	Local	Unique to NPC
ENSMUSG00000052331	Ankrd44	1	43170316	21.1896	9.83113	1	54645340	54926387	Distant	Unique to NPC
ENSMUSG00000002881	Nab1	1	53214336	24.9296	10.1254	1	52457294	52500679	Local	Unique to NPC
ENSMUSG00000041439	Mfsd6	1	54478815	25.5696	7.54273	1	52656286	52727462	Local	Unique to NPC
ENSMUSG00000103839	Gm37607	1	59154770	27.7896	14.3779	1	58383512	58386134	Local	Unique to NPC
ENSMUSG00000103756	Gm37285	1	67751185	31.8696	14.9648	1	66799659	66800797	Local	Unique to NPC
[truncated: 2,062 more rows]
