# Supplementary material for: Systems genetics reveals the influence of expression QTLs in mouse embryonic stem cells on transcriptional variation later in differentiated neural progenitor cells
Source: G3 (Bethesda). 2025 May 6;15(7):jkaf099. doi: 10.1093/g3journal/jkaf099 (PMC12239603; doi:10.1093/g3journal/jkaf099)
Supplement: jkaf099_Supplementary_Data [file jkaf099_supplementary_data.zip › TableS5.xlsx]

## Sheet: eQTL hotspots
Table S5. Details of DO mNPC eQTL hotspots and target genes.
eQTL Hotspot Chromosome	QTL Hotspot Start (bp)	QTL Hotspot End (bp)	QTL Hotspot Width (bp)	Number of Signfiicant Distant eQTl (LOD > 7.5)	Number of Suggestive Distant eQTl (LOD > 6)
1	104395228	112253474	7858246	32	322
10	33902180	39996088	6093908	32	196
11	107958507	110527616	2569109	22	150

## Sheet: Chr1 Hotspot
Gene ID	MGI_symbol	QTL peak location (chr)	QTL peak location (bp)	QTL peak location (cM)	QTL LOD score	Gene location (chr)	Gene start (bp)	Gene end (bp)	QTL type
ENSMUSG00000047793	Sned1	1	106328752	48.2296	6.14974	1	93235841	93301065	Distant
ENSMUSG00000002980	Bcam	1	107495367	48.3896	6.00295	7	19756131	19771016	Distant
ENSMUSG00000011257	Pabpc4	1	107739034	48.4496	6.37056	4	123262351	123298925	Distant
ENSMUSG00000078773	Rad54b	1	107489561	48.3696	6.44738	4	11558922	11615805	Distant
ENSMUSG00000074165	Zfp788	1	107122781	48.3596	6.63265	7	41633203	41651530	Distant
ENSMUSG00000025372	Baiap2	1	107495367	48.3896	6.65617	11	119942763	120006782	Distant
ENSMUSG00000004356	Utp20	1	105118642	47.6696	6.06026	10	88746607	88826814	Distant
ENSMUSG00000084274	Gm12504	1	105118642	47.6696	6.69693	4	44121893	44124123	Distant
ENSMUSG00000035495	Tstd2	1	106233491	48.0696	6.04161	4	46114746	46138694	Distant
ENSMUSG00000061778	Mospd2	1	106264267	48.1296	7.32472	X	164936169	164980375	Distant
ENSMUSG00000001909	Trmt1	1	106312049	48.1896	6.4347	8	84686307	84699808	Distant
ENSMUSG00000021745	Ptprg	1	106312049	48.1896	6.05764	14	11553532	12242041	Distant
ENSMUSG00000102813	Gm37795	1	106312049	48.1896	7.97172	4	150068539	150070997	Distant
ENSMUSG00000025950	Idh1	1	106316491	48.2096	7.14766	1	65158616	65186500	Distant
ENSMUSG00000030393	Zik1	1	106316491	48.2096	7.41256	7	10487229	10495394	Distant
ENSMUSG00000040918	Slc19a2	1	106316491	48.2096	6.88483	1	164249046	164265385	Distant
ENSMUSG00000066877	Nck2	1	106316491	48.2096	6.32934	1	43444579	43570515	Distant
ENSMUSG00000004085	Zak	1	106328752	48.2296	6.26158	2	72285637	72442610	Distant
ENSMUSG00000006378	Gcat	1	106328752	48.2296	7.26341	15	79030874	79043558	Distant
ENSMUSG00000006920	Ezh1	1	106328752	48.2296	8.28668	11	101191115	101226463	Distant
ENSMUSG00000021115	Vrk1	1	106328752	48.2296	6.72799	12	106010263	106077410	Distant
ENSMUSG00000021252	0610007P14Rik	1	106328752	48.2296	6.44437	12	85815448	85824550	Distant
ENSMUSG00000027810	Eif2a	1	106328752	48.2296	6.1744	3	58525821	58557501	Distant
ENSMUSG00000030031	Kbtbd8	1	106328752	48.2296	7.03481	6	95117240	95129790	Distant
ENSMUSG00000030084	Plxna1	1	106328752	48.2296	7.20537	6	89316314	89362620	Distant
ENSMUSG00000030609	Aen	1	106328752	48.2296	6.23641	7	78895854	78911209	Distant
ENSMUSG00000032503	Arpp21	1	106328752	48.2296	7.05519	9	112065091	112235938	Distant
ENSMUSG00000034951	Cog7	1	106328752	48.2296	6.72656	7	121879363	121981711	Distant
ENSMUSG00000038351	Sgsm2	1	106328752	48.2296	6.67719	11	74849261	74897060	Distant
ENSMUSG00000038967	Pdk2	1	106328752	48.2296	6.91645	11	95026258	95041354	Distant
ENSMUSG00000042167	Papd4	1	106328752	48.2296	6.14269	13	93147400	93192283	Distant
ENSMUSG00000044155	Lsm8	1	106328752	48.2296	6.78877	6	18848579	18855751	Distant
ENSMUSG00000054405	Dnajc8	1	106328752	48.2296	6.00804	4	132535550	132553742	Distant
ENSMUSG00000061313	Ddhd2	1	106328752	48.2296	6.40365	8	25725324	25754280	Distant
ENSMUSG00000085586	Gm11613	1	106328752	48.2296	6.10896	11	97644184	97660367	Distant
ENSMUSG00000033632	AW554918	1	106572305	48.2496	6.27247	18	25168999	25467321	Distant
ENSMUSG00000038563	Eftud1	1	106572305	48.2496	6.07234	7	82648614	82777852	Distant
ENSMUSG00000049421	Zfp260	1	106572305	48.2496	6.04353	7	30094777	30107622	Distant
ENSMUSG00000006720	Zfp184	1	106585756	48.2896	6.20596	13	21945094	21960779	Distant
ENSMUSG00000020794	Ube2g1	1	106585756	48.2896	6.03756	11	72607283	72686481	Distant
ENSMUSG00000026469	Xpr1	1	106585756	48.2896	6.10418	1	155275701	155417415	Distant
ENSMUSG00000026701	Prdx6	1	106585756	48.2896	9.02418	1	161240112	161251219	Distant
ENSMUSG00000038844	Kif16b	1	106585756	48.2896	6.31847	2	142617474	142901531	Distant
ENSMUSG00000002052	Supt6	1	106715674	48.3096	6.7306	11	78206746	78245987	Distant
ENSMUSG00000002297	Dbf4	1	106715674	48.3096	6.53628	5	8396973	8422716	Distant
ENSMUSG00000006127	Inpp5k	1	106715674	48.3096	6.11571	11	75630988	75648871	Distant
ENSMUSG00000008348	Ubc	1	106715674	48.3096	6.48571	5	125385965	125390202	Distant
ENSMUSG00000019988	Nedd1	1	106715674	48.3096	7.86837	10	92684746	92722420	Distant
ENSMUSG00000020064	Herc4	1	106715674	48.3096	6.01079	10	63243797	63317881	Distant
ENSMUSG00000020280	Pus10	1	106715674	48.3096	7.1131	11	23665674	23732876	Distant
ENSMUSG00000020547	Bzw2	1	106715674	48.3096	6.3885	12	36091846	36156825	Distant
ENSMUSG00000020821	Kif1c	1	106715674	48.3096	6.247	11	70700548	70731964	Distant
ENSMUSG00000021039	Snw1	1	106715674	48.3096	7.92292	12	87449936	87472299	Distant
ENSMUSG00000021687	Scamp1	1	106715674	48.3096	6.17785	13	94201310	94285857	Distant
ENSMUSG00000022338	Eny2	1	106715674	48.3096	7.17582	15	44428111	44437685	Distant
ENSMUSG00000022978	Mis18a	1	106715674	48.3096	7.24087	16	90719312	90727404	Distant
ENSMUSG00000024078	Ttc27	1	106715674	48.3096	6.0626	17	74717750	74863570	Distant
ENSMUSG00000024187	Fam234a	1	106715674	48.3096	8.21385	17	26211822	26244223	Distant
ENSMUSG00000027011	Ube2e3	1	106715674	48.3096	6.17336	2	78868124	78921293	Distant
ENSMUSG00000027184	Caprin1	1	106715674	48.3096	6.27928	2	103762941	103797649	Distant
ENSMUSG00000027201	Myef2	1	106715674	48.3096	6.23886	2	125084628	125123661	Distant
ENSMUSG00000027254	Map1a	1	106715674	48.3096	6.06925	2	121289600	121310832	Distant
ENSMUSG00000027427	Polr3f	1	106715674	48.3096	6.58849	2	144527718	144541995	Distant
ENSMUSG00000028016	Ints12	1	106715674	48.3096	8.41015	3	133091840	133110988	Distant
ENSMUSG00000028639	Ybx1	1	106715674	48.3096	8.14679	4	119277981	119294604	Distant
ENSMUSG00000029176	Anapc4	1	106715674	48.3096	6.51285	5	52834012	52867797	Distant
ENSMUSG00000029703	Lrwd1	1	106715674	48.3096	6.54998	5	136122772	136136074	Distant
ENSMUSG00000030166	Rad52	1	106715674	48.3096	7.49249	6	119902698	119922828	Distant
ENSMUSG00000031078	Cttn	1	106715674	48.3096	6.34235	7	144435733	144471009	Distant
ENSMUSG00000033790	Tubgcp5	1	106715674	48.3096	6.2003	7	55794154	55831677	Distant
ENSMUSG00000037544	Dlgap5	1	106715674	48.3096	6.53378	14	47387779	47418407	Distant
ENSMUSG00000038024	Dennd4c	1	106715674	48.3096	6.48136	4	86748555	86850603	Distant
ENSMUSG00000040548	Tex2	1	106715674	48.3096	6.99477	11	106502147	106613423	Distant
ENSMUSG00000041328	Pcf11	1	106715674	48.3096	6.64915	7	92643543	92669934	Distant
ENSMUSG00000041781	Cpsf2	1	106715674	48.3096	6.12957	12	101975974	102005993	Distant
ENSMUSG00000041895	Wipi1	1	106715674	48.3096	6.87356	11	109573331	109611967	Distant
ENSMUSG00000047534	Mis18bp1	1	106715674	48.3096	7.34744	12	65132734	65172604	Distant
ENSMUSG00000051235	Gen1	1	106715674	48.3096	6.98671	12	11240926	11265787	Distant
ENSMUSG00000053134	Supt7l	1	106715674	48.3096	6.04056	5	31514564	31527807	Distant
ENSMUSG00000053600	Zfp472	1	106715674	48.3096	6.21405	17	32965814	32979233	Distant
ENSMUSG00000059866	Tnip2	1	106715674	48.3096	6.53016	5	34496087	34513991	Distant
ENSMUSG00000060121	Gemin2	1	106715674	48.3096	6.20187	12	59013393	59028470	Distant
ENSMUSG00000070493	Chchd2	1	106715674	48.3096	7.89627	5	129881156	129887470	Distant
ENSMUSG00000073792	Alg6	1	106715674	48.3096	6.10625	4	99715664	99763460	Distant
ENSMUSG00000001524	Gtf2h4	1	106735838	48.3296	6.05137	17	35667730	35673739	Distant
ENSMUSG00000014769	Psmb1	1	106735838	48.3296	8.09358	17	15475721	15498276	Distant
ENSMUSG00000019777	Hdac2	1	106735838	48.3296	6.26403	10	36974544	37001889	Distant
ENSMUSG00000025626	Phf6	1	106735838	48.3296	7.25592	X	52912266	52956943	Distant
ENSMUSG00000028034	Fubp1	1	106735838	48.3296	6.06024	3	152210422	152236826	Distant
ENSMUSG00000028693	Nasp	1	106735838	48.3296	7.2058	4	116601052	116627941	Distant
ENSMUSG00000030770	Parva	1	106735838	48.3296	6.6367	7	112427505	112591692	Distant
ENSMUSG00000032002	Dcun1d5	1	106735838	48.3296	6.38542	9	7184566	7207031	Distant
ENSMUSG00000035392	Dennd1a	1	106735838	48.3296	7.13589	2	37798991	38287390	Distant
ENSMUSG00000043872	Zmym1	1	106735838	48.3296	6.34605	4	127047094	127061152	Distant
ENSMUSG00000053289	Ddx10	1	106735838	48.3296	6.58511	9	53098454	53248112	Distant
ENSMUSG00000059713	Rcan3	1	106735838	48.3296	7.49142	4	135412308	135433853	Distant
ENSMUSG00000059920	4930453N24Rik	1	106735838	48.3296	6.30949	16	64751751	64771161	Distant
ENSMUSG00000030987	Stim1	1	106756001	48.3496	7.08653	7	102267824	102436848	Distant
ENSMUSG00000033209	Ttc28	1	106756001	48.3496	6.38535	5	110879803	111289780	Distant
ENSMUSG00000001249	Hpn	1	107122781	48.3596	9.3213	7	31098725	31115290	Distant
ENSMUSG00000001785	Pwp1	1	107122781	48.3596	6.11826	10	85871831	85889096	Distant
ENSMUSG00000002679	Med6	1	107122781	48.3596	6.99037	12	81573557	81595008	Distant
ENSMUSG00000002718	Cse1l	1	107122781	48.3596	6.81401	2	166906040	166946389	Distant
ENSMUSG00000004642	Slbp	1	107122781	48.3596	6.46441	5	33634952	33652574	Distant
ENSMUSG00000006191	Cdkal1	1	107122781	48.3596	8.62108	13	29191746	29855674	Distant
ENSMUSG00000014074	Rnf168	1	107122781	48.3596	8.37467	16	32277459	32301434	Distant
ENSMUSG00000015880	Ncapg	1	107122781	48.3596	6.77615	5	45669919	45700546	Distant
ENSMUSG00000019194	Scn1b	1	107122781	48.3596	9.66629	7	31116525	31126945	Distant
ENSMUSG00000019857	Asf1a	1	107122781	48.3596	6.43095	10	53596961	53609213	Distant
ENSMUSG00000019961	Tmpo	1	107122781	48.3596	7.15275	10	91147571	91171582	Distant
ENSMUSG00000021537	Cetn3	1	107122781	48.3596	6.58731	13	81783292	81797143	Distant
ENSMUSG00000021597	Slf1	1	107122781	48.3596	6.80999	13	77043088	77135473	Distant
ENSMUSG00000021711	Trappc13	1	107122781	48.3596	7.03297	13	104142149	104178469	Distant
ENSMUSG00000022881	Rfc4	1	107122781	48.3596	6.68719	16	23113943	23127737	Distant
ENSMUSG00000024287	Thoc1	1	107122781	48.3596	6.40263	18	9958180	9995484	Distant
ENSMUSG00000025326	Ube3a	1	107122781	48.3596	6.76585	7	59228750	59311536	Distant
ENSMUSG00000026646	Suv39h2	1	107122781	48.3596	6.34278	2	3455815	3475031	Distant
ENSMUSG00000026750	Psmb7	1	107122781	48.3596	6.18324	2	38588036	38644087	Distant
ENSMUSG00000026960	Arl6ip6	1	107122781	48.3596	6.51288	2	53191726	53219220	Distant
ENSMUSG00000027312	Atrn	1	107122781	48.3596	6.10098	2	130906495	131030333	Distant
ENSMUSG00000027671	Actl6a	1	107122781	48.3596	7.82669	3	32706298	32726973	Distant
ENSMUSG00000027715	Ccna2	1	107122781	48.3596	6.22183	3	36564865	36572150	Distant
ENSMUSG00000027752	Exosc8	1	107122781	48.3596	6.3831	3	54728678	54735393	Distant
ENSMUSG00000027835	Pdcd10	1	107122781	48.3596	8.15286	3	75516490	75556856	Distant
ENSMUSG00000027998	Plrg1	1	107122781	48.3596	6.47707	3	83055522	83072355	Distant
ENSMUSG00000028044	Cks1b	1	107122781	48.3596	6.20022	3	89415472	89418383	Distant
ENSMUSG00000028187	Rpf1	1	107122781	48.3596	7.14844	3	146505956	146521429	Distant
ENSMUSG00000028224	Nbn	1	107122781	48.3596	6.27841	4	15957925	15992589	Distant
ENSMUSG00000028271	Gtf2b	1	107122781	48.3596	6.26807	3	142765045	142783606	Distant
ENSMUSG00000028382	Ptbp3	1	107122781	48.3596	6.31475	4	59471868	59549364	Distant
ENSMUSG00000028426	Rad23b	1	107122781	48.3596	6.7239	4	55350043	55392237	Distant
ENSMUSG00000028560	Usp1	1	107122781	48.3596	6.72036	4	98923810	98935543	Distant
ENSMUSG00000028578	Caap1	1	107122781	48.3596	6.64403	4	94500081	94556796	Distant
ENSMUSG00000029863	Casp2	1	107122781	48.3596	6.10771	6	42264985	42282508	Distant
ENSMUSG00000030016	Zfp638	1	107122781	48.3596	6.9432	6	83867109	83989550	Distant
ENSMUSG00000030663	1110004F10Rik	1	107122781	48.3596	7.15026	7	116039397	116105210	Distant
ENSMUSG00000030876	Mettl9	1	107122781	48.3596	6.03498	7	121034445	121078329	Distant
ENSMUSG00000030982	9030624J02Rik	1	107122781	48.3596	6.18207	7	118740226	118842966	Distant
ENSMUSG00000031715	Smarca5	1	107122781	48.3596	7.37037	8	80698507	80739497	Distant
ENSMUSG00000031931	Ankrd49	1	107122781	48.3596	6.04145	9	14780209	14782964	Distant
ENSMUSG00000032397	Tipin	1	107122781	48.3596	6.00634	9	64281607	64304792	Distant
ENSMUSG00000032968	Inha	1	107122781	48.3596	6.20584	1	75507077	75510366	Distant
ENSMUSG00000034192	Lsm3	1	107122781	48.3596	6.48715	6	91515928	91522625	Distant
ENSMUSG00000034707	Gns	1	107122781	48.3596	6.45653	10	121365090	121397245	Distant
ENSMUSG00000035351	Nup37	1	107122781	48.3596	6.09236	10	88146992	88178388	Distant
ENSMUSG00000035960	Apex1	1	107122781	48.3596	6.18561	14	50924968	50927139	Distant
ENSMUSG00000037070	Rbmxl1	1	107122781	48.3596	7.41606	8	78505271	78508928	Distant
ENSMUSG00000037286	Stag1	1	107122781	48.3596	6.60955	9	100597798	100959375	Distant
ENSMUSG00000037894	H2afz	1	107122781	48.3596	6.21956	3	137864487	137866922	Distant
ENSMUSG00000038160	Atg5	1	107122781	48.3596	6.48843	10	44268358	44364291	Distant
ENSMUSG00000039474	Wfs1	1	107122781	48.3596	7.27227	5	36966104	36989205	Distant
ENSMUSG00000040824	Snrpd2	1	107122781	48.3596	6.03639	7	19149722	19153542	Distant
ENSMUSG00000043702	Pde12	1	107122781	48.3596	6.83421	14	26659958	26669883	Distant
ENSMUSG00000044098	Rsbn1	1	107122781	48.3596	7.60568	3	103914120	103966636	Distant
ENSMUSG00000048379	Socs4	1	107122781	48.3596	6.30709	14	47276931	47296098	Distant
ENSMUSG00000052798	Nup107	1	107122781	48.3596	7.30171	10	117750624	117792705	Distant
ENSMUSG00000052997	Uba2	1	107122781	48.3596	7.41453	7	34140688	34169599	Distant
ENSMUSG00000054717	Hmgb2	1	107122781	48.3596	6.76861	8	57511843	57515999	Distant
ENSMUSG00000055531	Cpsf6	1	107122781	48.3596	7.02146	10	117344673	117380015	Distant
ENSMUSG00000058355	Abce1	1	107122781	48.3596	6.00467	8	79683442	79711740	Distant
ENSMUSG00000060288	Ppih	1	107122781	48.3596	6.19565	4	119300010	119320546	Distant
ENSMUSG00000061136	Prpf40a	1	107122781	48.3596	6.2052	2	53134704	53191284	Distant
ENSMUSG00000061615	Hist1h2ab	1	107122781	48.3596	6.59569	13	23751126	23751598	Distant
ENSMUSG00000062949	Atp11c	1	107122781	48.3596	6.87297	X	60223290	60592698	Distant
ENSMUSG00000063800	Prpf38a	1	107122781	48.3596	8.71316	4	108563172	108579336	Distant
ENSMUSG00000064105	Cnnm2	1	107122781	48.3596	7.30712	19	46761596	46878795	Distant
ENSMUSG00000066551	Hmgb1	1	107122781	48.3596	6.39592	5	149046702	149184489	Distant
ENSMUSG00000071172	Srsf3	1	107122781	48.3596	6.70189	17	29032673	29043366	Distant
ENSMUSG00000074088	Snrnp40	1	107122781	48.3596	6.42146	4	130360132	130390026	Distant
ENSMUSG00000086003	B230206L02Rik	1	107122781	48.3596	6.78773	11	94133485	94155776	Distant
ENSMUSG00000089911	Hiat1	1	107122781	48.3596	6.37935	3	116631164	116662677	Distant
ENSMUSG00000091625	Lsm5	1	107122781	48.3596	6.1761	6	56701063	56704710	Distant
ENSMUSG00000020577	Tspan13	1	107489561	48.3696	6.94191	12	36014557	36042500	Distant
ENSMUSG00000027326	Casc5	1	107489561	48.3696	6.90144	2	119047119	119105501	Distant
ENSMUSG00000000085	Scmh1	1	107495367	48.3896	6.26778	4	120405281	120530186	Distant
ENSMUSG00000005846	Rsl1d1	1	107495367	48.3896	6.42205	16	11192970	11203331	Distant
ENSMUSG00000009035	Tmem184b	1	107495367	48.3896	7.1509	15	79360684	79403303	Distant
ENSMUSG00000009927	Rps25	1	107495367	48.3896	7.33777	9	44407714	44410405	Distant
ENSMUSG00000015656	Hspa8	1	107495367	48.3896	6.62489	9	40800984	40805200	Distant
ENSMUSG00000018999	Slc35b4	1	107495367	48.3896	6.00237	6	34153380	34177111	Distant
ENSMUSG00000020171	Yeats4	1	107495367	48.3896	7.09467	10	117215142	117224507	Distant
ENSMUSG00000020328	Nudcd2	1	107495367	48.3896	6.68655	11	40733667	40740046	Distant
ENSMUSG00000021149	Gtpbp4	1	107495367	48.3896	6.03687	13	8972071	8996017	Distant
ENSMUSG00000022336	Eif3e	1	107495367	48.3896	6.00849	15	43250040	43282736	Distant
ENSMUSG00000022620	Arsa	1	107495367	48.3896	6.26691	15	89472476	89477425	Distant
ENSMUSG00000022864	D16Ertd472e	1	107495367	48.3896	6.35375	16	78544012	78576657	Distant
ENSMUSG00000023972	Ptk7	1	107495367	48.3896	7.10953	17	46564451	46629504	Distant
ENSMUSG00000026281	Dtymk	1	107495367	48.3896	6.1721	1	93792576	93801934	Distant
ENSMUSG00000028330	Ncbp1	1	107495367	48.3896	7.15556	4	46138613	46172403	Distant
ENSMUSG00000028345	Tex10	1	107495367	48.3896	6.08416	4	48430858	48473459	Distant
ENSMUSG00000028798	Eif3i	1	107495367	48.3896	6.49621	4	129591960	129600648	Distant
ENSMUSG00000029246	Ppat	1	107495367	48.3896	7.43883	5	76913249	76951578	Distant
ENSMUSG00000029464	Gpn3	1	107495367	48.3896	6.546	5	122371876	122382902	Distant
ENSMUSG00000030697	Ppp4c	1	107495367	48.3896	7.17475	7	126785866	126792496	Distant
ENSMUSG00000033658	Ddx19b	1	107495367	48.3896	6.67363	8	111003188	111031751	Distant
ENSMUSG00000035834	Polr3g	1	107495367	48.3896	7.02546	13	81673843	81711013	Distant
ENSMUSG00000038685	Rtel1	1	107495367	48.3896	6.78595	2	181319739	181356616	Distant
ENSMUSG00000040034	Nup43	1	107495367	48.3896	6.09578	10	7667503	7678881	Distant
ENSMUSG00000040813	Tex264	1	107495367	48.3896	7.10303	9	106658746	106685927	Distant
ENSMUSG00000041491	Cep78	1	107495367	48.3896	6.84774	19	15955774	15984989	Distant
ENSMUSG00000046873	Mbtps2	1	107495367	48.3896	6.08963	X	157535371	157598715	Distant
ENSMUSG00000056938	Acbd4	1	107495367	48.3896	7.1106	11	103101682	103112200	Distant
ENSMUSG00000063480	Nhp2l1	1	107495367	48.3896	6.1518	15	82041319	82047598	Distant
ENSMUSG00000072941	Sod3	1	107495367	48.3896	8.08248	5	52363791	52371418	Distant
ENSMUSG00000075229	Ccdc58	1	107495367	48.3896	6.82221	16	36071660	36092118	Distant
ENSMUSG00000089726	Mir17hg	1	107495367	48.3896	6.40202	14	115042879	115046727	Distant
ENSMUSG00000108414	Snhg1	1	107495367	48.3896	6.51661	19	8723475	8726443	Distant
ENSMUSG00000109324	Prmt1	1	107495367	48.3896	6.13401	7	44975989	44986568	Distant
ENSMUSG00000018750	Zbtb4	1	107501172	48.4096	6.49106	11	69765912	69784023	Distant
ENSMUSG00000021697	Depdc1b	1	107501172	48.4096	6.46811	13	108316332	108407782	Distant
ENSMUSG00000029701	Rbm28	1	107501172	48.4096	6.14939	6	29123576	29165006	Distant
ENSMUSG00000037608	Bclaf1	1	107501172	48.4096	7.16602	10	20312469	20344613	Distant
ENSMUSG00000093904	Tomm20	1	107501172	48.4096	6.11615	8	126930664	126945921	Distant
ENSMUSG00000002825	Qtrt1	1	107739034	48.4496	6.13016	9	21411837	21420277	Distant
ENSMUSG00000020460	Rps27a	1	107739034	48.4496	6.35298	11	29545846	29548109	Distant
ENSMUSG00000024130	Abca3	1	107739034	48.4496	6.8947	17	24351950	24410201	Distant
ENSMUSG00000020387	Jade2	1	107748636	48.5096	6.0139	11	51813455	51857653	Distant
ENSMUSG00000028609	Magoh	1	107761437	48.5896	7.9729	4	107879755	107887424	Distant
ENSMUSG00000028820	Sfpq	1	107761437	48.5896	6.56258	4	127021324	127037013	Distant
ENSMUSG00000032340	Neo1	1	107761437	48.5896	6.11486	9	58874679	59036441	Distant
ENSMUSG00000060429	Sntb1	1	107761437	48.5896	6.29752	15	55638843	55906949	Distant
ENSMUSG00000108218	Olfr1372-ps1	1	109127703	48.7829	6.06925	11	52154876	52158843	Distant
ENSMUSG00000027435	Cd93	1	109516661	48.8896	6.44993	2	148436640	148443563	Distant
ENSMUSG00000034274	Thoc5	1	110463614	49.0362	7.0457	11	4895320	4928867	Distant
ENSMUSG00000020307	Cdc34	1	110897580	49.0396	7.58802	10	79682195	79688394	Distant
ENSMUSG00000058454	Dhcr7	1	112253474	49.0696	6.48488	7	143823145	143848410	Distant
ENSMUSG00000025586	Cpeb1	1	106328752	48.2296	6.07784	7	81347026	81455465	Distant
ENSMUSG00000020973	Dnaaf2	1	106715674	48.3096	6.11461	12	69189087	69198429	Distant
ENSMUSG00000058799	Nap1l1	1	107495367	48.3896	7.04077	10	111473192	111498142	Distant
ENSMUSG00000034518	Hmgxb4	1	107122781	48.3596	7.21083	8	74993356	75031978	Distant
ENSMUSG00000063663	Brwd3	1	106572305	48.2496	6.09331	X	108737016	108834372	Distant
ENSMUSG00000003429	Rps11	1	107495367	48.3896	6.18174	7	45122388	45124389	Distant
ENSMUSG00000040990	Sh3kbp1	1	107501172	48.4096	6.13404	X	159627272	159978069	Distant
ENSMUSG00000026112	Coa5	1	105118642	47.6696	7.10576	1	37417084	37430103	Distant
ENSMUSG00000025817	Nudt5	1	106715674	48.3096	7.704	2	5845019	5871895	Distant
ENSMUSG00000030824	Nucb1	1	106585756	48.2896	6.04798	7	45492674	45510408	Distant
ENSMUSG00000028282	Casp8ap2	1	107122781	48.3596	6.43712	4	32615451	32653265	Distant
ENSMUSG00000026048	Ercc5	1	106328752	48.2296	6.86384	1	44147744	44181260	Distant
ENSMUSG00000035407	Kank4	1	107495367	48.3896	6.40916	4	98754898	98817537	Distant
ENSMUSG00000025134	Alyref	1	106715674	48.3096	7.38777	11	120592121	120598365	Distant
ENSMUSG00000037287	Tbcel	1	107122781	48.3596	6.50792	9	42412316	42507809	Distant
ENSMUSG00000020483	Dynll2	1	106715674	48.3096	8.19796	11	87979525	87987533	Distant
ENSMUSG00000051517	Arhgef39	1	106715674	48.3096	6.11189	4	43496142	43499695	Distant
ENSMUSG00000026672	Optn	1	106715674	48.3096	7.0385	2	5020642	5064051	Distant
ENSMUSG00000035021	Baz1a	1	106715674	48.3096	6.26562	12	54892989	55014348	Distant
ENSMUSG00000001017	Chtop	1	107495367	48.3896	6.56093	3	90498956	90509498	Distant
ENSMUSG00000060475	Wtap	1	107122781	48.3596	6.73329	17	12966796	12992546	Distant
ENSMUSG00000038759	Nup205	1	107495367	48.3896	6.34291	6	35177421	35247596	Distant
ENSMUSG00000030610	Det1	1	109127703	48.7829	7.76679	7	78821547	78847263	Distant
ENSMUSG00000026739	Bmi1	1	107122781	48.3596	6.02713	2	18677018	18686629	Distant
ENSMUSG00000036768	Kif15	1	107122781	48.3596	6.48154	9	122951081	123018725	Distant
ENSMUSG00000026283	Ing5	1	107739034	48.4496	6.13449	1	93803965	93822101	Distant
ENSMUSG00000045128	Rpl18a	1	106312049	48.1896	14.6338	8	70894722	70897443	Distant
ENSMUSG00000049281	Scn3b	1	106312049	48.1896	6.11614	9	40269216	40291618	Distant
ENSMUSG00000015095	Fbxw5	1	107761437	48.5896	6.22529	2	25500750	25505471	Distant
ENSMUSG00000073771	Btbd19	1	108773601	48.7762	7.73571	4	117119219	117125725	Distant
ENSMUSG00000058503	Fam133b	1	106715674	48.3096	6.01085	5	3543833	3570238	Distant
ENSMUSG00000029166	Mapre3	1	107122781	48.3596	7.8885	5	30814641	30866106	Distant
ENSMUSG00000036202	Rif1	1	107122781	48.3596	6.52242	2	52072837	52122383	Distant
ENSMUSG00000030095	Tmem43	1	106328752	48.2296	6.28228	6	91473703	91488463	Distant
ENSMUSG00000033233	Trim45	1	106735838	48.3296	6.21001	3	100922202	100936920	Distant
ENSMUSG00000066232	Ipo7	1	106715674	48.3096	6.21635	7	110018274	110056609	Distant
ENSMUSG00000020290	Xpo1	1	107122781	48.3596	6.46632	11	23256041	23298249	Distant
ENSMUSG00000020257	Wdr82	1	106585756	48.2896	7.00219	9	106170928	106191136	Distant
ENSMUSG00000020463	Smek2	1	106756001	48.3496	6.18032	11	29172890	29220797	Distant
ENSMUSG00000078578	Ube2d3	1	107122781	48.3596	6.25697	3	135438149	135468198	Distant
ENSMUSG00000040250	Asun	1	106715674	48.3096	6.81413	6	146549632	146577835	Distant
ENSMUSG00000039985	Fam60a	1	107495367	48.3896	7.52667	6	148921035	148946467	Distant
ENSMUSG00000030707	Coro1a	1	106312049	48.1896	7.75814	7	126699773	126707787	Distant
ENSMUSG00000033411	Ctdspl2	1	107122781	48.3596	6.39029	2	121956001	122013642	Distant
ENSMUSG00000021022	Ppp2r3c	1	107495367	48.3896	6.41166	12	55280814	55303000	Distant
ENSMUSG00000014599	Csf1	1	106585756	48.2896	6.64791	3	107741048	107760469	Distant
ENSMUSG00000041431	Ccnb1	1	106715674	48.3096	6.03605	13	100778650	100786570	Distant
ENSMUSG00000035024	Ncapd3	1	106715674	48.3096	6.12256	9	27030175	27095311	Distant
ENSMUSG00000029910	Mad2l1	1	107122781	48.3596	6.08532	6	66535390	66547220	Distant
ENSMUSG00000031922	Cep57	1	106715674	48.3096	7.00917	9	13807792	13827107	Distant
ENSMUSG00000034083	Ccdc174	1	106585756	48.2896	6.14987	6	91878053	91899843	Distant
ENSMUSG00000025509	Pnpla2	1	107495367	48.3896	7.2887	7	141455198	141460743	Distant
ENSMUSG00000041238	Rbbp8	1	107122781	48.3596	6.88661	18	11633276	11743207	Distant
ENSMUSG00000014767	Tbp	1	107122781	48.3596	6.44737	17	15499888	15528379	Distant
ENSMUSG00000023940	Sgol1	1	107122781	48.3596	6.71559	17	53674786	53689333	Distant
ENSMUSG00000056708	Ier5	1	106328752	48.2296	6.23864	1	155096361	155099636	Distant
ENSMUSG00000020812	1810032O08Rik	1	107739034	48.4496	6.72416	11	116671660	116675799	Distant
ENSMUSG00000029657	Hsph1	1	107739034	48.4496	6.4209	5	149614287	149636376	Distant
ENSMUSG00000031939	Taf1d	1	107495367	48.3896	6.96149	9	15306214	15312104	Distant
ENSMUSG00000045969	Ing1	1	106233491	48.0696	6.79581	8	11556066	11563250	Distant
ENSMUSG00000038633	Degs1	1	106572305	48.2496	7.09712	1	182275772	182282804	Distant
ENSMUSG00000032745	Gpbp1	1	107122781	48.3596	6.38138	13	111425680	111490111	Distant
ENSMUSG00000004568	Arhgef18	1	107739034	48.4496	6.46653	8	3393006	3456601	Distant
ENSMUSG00000032399	Rpl4	1	107495367	48.3896	6.19951	9	64173387	64178562	Distant
ENSMUSG00000027620	Rbm39	1	107122781	48.3596	6.78451	2	156147239	156180238	Distant
ENSMUSG00000060373	Hnrnpc	1	107495367	48.3896	6.09092	14	52073380	52104028	Distant
ENSMUSG00000032113	Chek1	1	107122781	48.3596	6.01298	9	36708482	36727065	Distant
ENSMUSG00000010517	Faf1	1	107122781	48.3596	6.07541	4	109676588	109963960	Distant
ENSMUSG00000012848	Rps5	1	107495367	48.3896	6.37047	7	12922290	12926686	Distant
ENSMUSG00000057036	Gm7536	1	107495367	48.3896	6.85843	3	24333068	24333511	Distant
ENSMUSG00000001016	Ilf2	1	106715674	48.3096	6.95327	3	90476126	90488379	Distant
ENSMUSG00000028522	Mier1	1	106572305	48.2496	7.57434	4	103114390	103165754	Distant
ENSMUSG00000031993	Snx19	1	106715674	48.3096	7.09338	9	30427329	30466726	Distant
ENSMUSG00000039952	Dag1	1	107748636	48.5096	6.60868	9	108204634	108263958	Distant
ENSMUSG00000037730	Mynn	1	107122781	48.3596	6.18017	3	30602065	30619873	Distant
ENSMUSG00000025794	Rpl14	1	107501172	48.4096	7.08694	9	120571517	120574653	Distant
ENSMUSG00000054008	Ndst1	1	107495367	48.3896	6.31361	18	60685978	60713389	Distant
ENSMUSG00000005813	Metap1	1	107495367	48.3896	6.38229	3	138458956	138489515	Distant
ENSMUSG00000017421	Zfp207	1	107122781	48.3596	6.73961	11	80383279	80405733	Distant
ENSMUSG00000020018	Snrpf	1	107495367	48.3896	6.2654	10	93583029	93589706	Distant
ENSMUSG00000022205	Sub1	1	106735838	48.3296	6.32803	15	11981339	11996983	Distant
ENSMUSG00000028678	Kif2c	1	107122781	48.3596	7.12573	4	117159639	117182639	Distant
ENSMUSG00000034024	Cct2	1	106715674	48.3096	7.51814	10	117050998	117063814	Distant
ENSMUSG00000020738	Sumo2	1	107122781	48.3596	6.46485	11	115523102	115536276	Distant
ENSMUSG00000027115	Kif18a	1	107122781	48.3596	6.62953	2	109280738	109341747	Distant
ENSMUSG00000037236	Matr3	1	106715674	48.3096	6.39304	18	35562146	35593835	Distant
ENSMUSG00000024097	Srsf7	1	107495367	48.3896	6.15238	17	80200089	80207305	Distant
ENSMUSG00000047921	Trappc9	1	106756001	48.3496	6.20641	15	72589621	73061204	Distant
ENSMUSG00000027552	E2f5	1	106572305	48.2496	6.62721	3	14578641	14606309	Distant
ENSMUSG00000032598	Nckipsd	1	107122781	48.3596	8.04024	9	108808368	108818844	Distant
ENSMUSG00000034349	Smc4	1	107489561	48.3696	6.84701	3	69004738	69034623	Distant
ENSMUSG00000070047	Fat1	1	107122781	48.3596	7.34067	8	44935447	45052257	Distant
ENSMUSG00000036636	Clcn7	1	107495367	48.3896	6.0443	17	25133391	25162104	Distant
ENSMUSG00000021326	Trim27	1	107495367	48.3896	6.48428	13	21179445	21194724	Distant
ENSMUSG00000039501	Znfx1	1	107495367	48.3896	6.84326	2	167035793	167063015	Distant
ENSMUSG00000036371	Serbp1	1	107495367	48.3896	6.61563	6	67238176	67297736	Distant

## Sheet: Chr10 Hotspot
Gene ID	MGI_symbol	QTL peak location (chr)	QTL peak location (bp)	QTL peak location (cM)	QTL LOD score	Gene location (chr)	Gene start (bp)	Gene end (bp)	QTL type
ENSMUSG00000026482	Rgl1	10	37739669	19.3351	7.96804	1	152516760	152766351	Distant
ENSMUSG00000002997	Prkar2b	10	37018605	19.0751	7.12784	12	31958476	32061296	Distant
ENSMUSG00000039157	Fam102a	10	38558785	19.3951	6.39394	2	32535332	32569756	Distant
ENSMUSG00000105263	Gm42427	10	37739669	19.3351	6.62837	5	44137980	44143271	Distant
ENSMUSG00000079330	Lemd1	10	33993726	18.2151	7.14719	1	132191431	132259227	Distant
ENSMUSG00000060096	Amd-ps3	10	39913250	20.4751	30.2679	18	64448519	64450014	Distant
ENSMUSG00000002308	Cd320	10	33993726	18.2151	6.68307	17	33843091	33849774	Distant
ENSMUSG00000027287	Snap23	10	33993726	18.2151	7.90437	2	120567671	120601255	Distant
ENSMUSG00000029840	Mtpn	10	33993726	18.2151	7.38984	6	35508906	35539888	Distant
ENSMUSG00000044807	Zfp354c	10	33993726	18.2151	6.30329	11	50811086	50827724	Distant
ENSMUSG00000006304	Arpc2	10	34005575	18.3351	6.01318	1	74236084	74268209	Distant
ENSMUSG00000028838	Extl1	10	34009524	18.3751	6.38551	4	134356372	134383850	Distant
ENSMUSG00000047786	Lix1	10	34132299	18.3951	7.57865	17	17402672	17459387	Distant
ENSMUSG00000018169	Mfng	10	34258465	18.4151	7.14366	15	78755882	78773475	Distant
ENSMUSG00000028047	Thbs3	10	34258465	18.4151	6.42402	3	89215180	89226837	Distant
ENSMUSG00000004070	Hmox2	10	34384632	18.4351	6.04032	16	4726361	4766742	Distant
ENSMUSG00000027200	Sema6d	10	34483440	18.4951	6.27365	2	124089969	124667770	Distant
ENSMUSG00000041560	Gltscr2	10	34483440	18.4951	6.11916	7	15936183	15946074	Distant
ENSMUSG00000056999	Ide	10	34509048	18.5151	6.11328	19	37268743	37337852	Distant
ENSMUSG00000021179	Nrde2	10	35261163	18.6151	6.0291	12	100125452	100159653	Distant
ENSMUSG00000032228	Tcf12	10	35261163	18.6151	6.02228	9	71842688	72111871	Distant
ENSMUSG00000021831	Ero1l	10	35462314	18.6351	6.76881	14	45283092	45318572	Distant
ENSMUSG00000025823	Pdia4	10	35462314	18.6351	7.23221	6	47796141	47813430	Distant
ENSMUSG00000026864	Hspa5	10	35462314	18.6351	7.37855	2	34771970	34777547	Distant
ENSMUSG00000029467	Atp2a2	10	35462314	18.6351	7.56222	5	122453513	122502225	Distant
ENSMUSG00000036432	Siah2	10	35462314	18.6351	6.34786	3	58674938	58692400	Distant
ENSMUSG00000026425	Srgap2	10	35610010	18.6751	7.09802	1	131285251	131527352	Distant
ENSMUSG00000032649	Colgalt2	10	35610010	18.6751	7.16623	1	152399830	152510695	Distant
ENSMUSG00000061374	Fiz1	10	35610010	18.6751	6.2088	7	5007059	5014697	Distant
ENSMUSG00000018927	Ccl6	10	35751876	18.8351	6.52955	11	83587882	83593087	Distant
ENSMUSG00000027962	Vcam1	10	35751876	18.8351	6.00377	3	116109949	116129688	Distant
ENSMUSG00000028040	Efna4	10	35751876	18.8351	7.55111	3	89333390	89338028	Distant
ENSMUSG00000051456	Hspb3	10	35751876	18.8351	6.86219	13	113662896	113663676	Distant
ENSMUSG00000085794	Vax2os	10	35751876	18.8351	6.0765	6	83692806	83712201	Distant
ENSMUSG00000097119	B230354K17Rik	10	35751876	18.8351	6.48778	17	45433852	45442544	Distant
ENSMUSG00000042680	Garem	10	36057400	18.8751	7.19614	18	21127201	21300138	Distant
ENSMUSG00000014980	Tsen15	10	36467786	18.9151	6.69921	1	152370735	152386688	Distant
ENSMUSG00000020964	Sel1l	10	36467786	18.9151	6.48993	12	91806043	91849157	Distant
ENSMUSG00000022498	Txndc11	10	36467786	18.9151	6.39172	16	11074911	11134650	Distant
ENSMUSG00000026456	Cyb5r1	10	36467786	18.9151	6.82499	1	134405559	134411740	Distant
ENSMUSG00000049866	Arl4c	10	36467786	18.9151	8.71798	1	88673125	88702221	Distant
ENSMUSG00000022353	Mtss1	10	36674858	18.9351	6.58307	15	58941244	59082026	Distant
ENSMUSG00000025314	Ptprj	10	36674858	18.9351	7.64907	2	90429754	90580647	Distant
ENSMUSG00000055320	Tead1	10	36674858	18.9351	6.55217	7	112679318	112906807	Distant
ENSMUSG00000022711	Pmm2	10	36881931	18.9551	6.2571	16	8637674	8657531	Distant
ENSMUSG00000049353	Rd3	10	36881931	18.9551	6.51327	1	191977370	191988283	Distant
ENSMUSG00000040896	Kcnd3	10	37006989	18.9951	7.307	3	105452330	105674002	Distant
ENSMUSG00000046658	Zfp316	10	37009893	19.0151	6.18916	5	143249697	143270022	Distant
ENSMUSG00000003814	Calr	10	37015701	19.0551	6.93699	8	84841850	84846934	Distant
ENSMUSG00000004460	Dnajb11	10	37018605	19.0751	7.13478	16	22857845	22879634	Distant
ENSMUSG00000020368	Canx	10	37018605	19.0751	6.03477	11	50293961	50325673	Distant
ENSMUSG00000030104	Edem1	10	37018605	19.0751	8.00636	6	108828641	108859356	Distant
ENSMUSG00000032115	Hyou1	10	37018605	19.0751	7.57612	9	44379490	44392369	Distant
ENSMUSG00000033106	Slc7a6os	10	37018605	19.0751	6.24616	8	106200438	106210933	Distant
ENSMUSG00000060397	Zfp128	10	37018605	19.0751	6.85858	7	12881177	12893422	Distant
ENSMUSG00000021127	Zfp36l1	10	37021509	19.0951	8.83437	12	80107760	80113013	Distant
ENSMUSG00000026305	Lrrfip1	10	37021509	19.0951	6.78809	1	90998737	91128944	Distant
ENSMUSG00000029502	Golga3	10	37027318	19.1351	6.49408	5	110176701	110226470	Distant
ENSMUSG00000032193	Ldlr	10	37027318	19.1351	7.17845	9	21723576	21749916	Distant
ENSMUSG00000049044	Rapgef4	10	37027318	19.1351	6.21982	2	71981240	72257474	Distant
ENSMUSG00000020273	Papolg	10	37030222	19.1551	6.09963	11	23862646	23895253	Distant
ENSMUSG00000027330	Cdc25b	10	37030222	19.1551	6.95526	2	131186949	131198497	Distant
ENSMUSG00000069020	Urm1	10	37030222	19.1551	6.25505	2	29820075	29845002	Distant
ENSMUSG00000071711	Mpst	10	37030222	19.1551	6.2478	15	78406712	78414002	Distant
ENSMUSG00000033530	Ttc7b	10	37033126	19.1751	6.74344	12	100300771	100520822	Distant
ENSMUSG00000036898	Zfp157	10	37033126	19.1751	7.85908	5	138441468	138460694	Distant
ENSMUSG00000037470	Uggt1	10	37033126	19.1751	7.20502	1	36140027	36244720	Distant
ENSMUSG00000016664	Pacsin2	10	37036030	19.1951	6.30773	15	83375607	83464606	Distant
ENSMUSG00000046519	Golph3l	10	37036030	19.1951	6.20296	3	95588934	95619247	Distant
ENSMUSG00000004936	Map2k1	10	37038934	19.2151	8.39458	9	64185770	64253631	Distant
ENSMUSG00000020463	Smek2	10	37038934	19.2151	6.22579	11	29172890	29220797	Distant
ENSMUSG00000024968	Rcor2	10	37038934	19.2151	6.0792	19	7267325	7275225	Distant
ENSMUSG00000038957	Edc3	10	37038934	19.2151	6.46946	9	57708540	57752499	Distant
ENSMUSG00000040697	Dnajc16	10	37038934	19.2151	6.73618	4	141760189	141790931	Distant
ENSMUSG00000019518	Ap4m1	10	37041839	19.2351	6.11874	5	138172002	138180429	Distant
ENSMUSG00000020846	Fam101b	10	37041839	19.2351	6.32461	11	76019194	76027782	Distant
ENSMUSG00000026675	Hsd17b7	10	37041839	19.2351	6.41818	1	169949535	169969241	Distant
ENSMUSG00000037017	Zscan21	10	37041839	19.2351	6.61181	5	138116903	138134265	Distant
ENSMUSG00000053080	2700081O15Rik	10	37041839	19.2351	7.12123	19	7417625	7425904	Distant
ENSMUSG00000006418	Rnf114	10	37044743	19.2551	6.6649	2	167492645	167516173	Distant
ENSMUSG00000019969	Psen1	10	37044743	19.2551	6.64516	12	83688203	83735199	Distant
ENSMUSG00000021028	Mbip	10	37044743	19.2551	7.39163	12	56328306	56345894	Distant
ENSMUSG00000036114	Rpp25l	10	37044743	19.2551	6.06259	4	41712033	41713534	Distant
ENSMUSG00000039523	Cep104	10	37044743	19.2551	7.64123	4	153975194	154008732	Distant
ENSMUSG00000040511	Pvr	10	37044743	19.2551	6.07749	7	19903578	19921160	Distant
ENSMUSG00000045128	Rpl18a	10	37044743	19.2551	6.09936	8	70894722	70897443	Distant
ENSMUSG00000047084	Ngrn	10	37044743	19.2551	6.27663	7	80261215	80265374	Distant
ENSMUSG00000048001	Hes5	10	37044743	19.2551	6.10171	4	154960923	154962371	Distant
ENSMUSG00000056050	Mia3	10	37044743	19.2551	6.38235	1	183326725	183369553	Distant
ENSMUSG00000097049	6530411M01Rik	10	37044743	19.2551	6.87849	17	9147719	9167836	Distant
ENSMUSG00000026663	Atf6	10	37074650	19.2751	8.58978	1	170704674	170867771	Distant
ENSMUSG00000052928	Ctif	10	37074650	19.2751	7.56459	18	75431224	75697696	Distant
ENSMUSG00000045991	Onecut2	10	37281723	19.2951	7.0382	18	64340364	64398488	Distant
ENSMUSG00000022516	Nudt16l1	10	37509722	19.3151	6.60167	16	4939111	4941020	Distant
ENSMUSG00000025477	Inpp5a	10	37509722	19.3151	6.43939	7	139389109	139579652	Distant
ENSMUSG00000026499	Acbd3	10	37509722	19.3151	7.12819	1	180726043	180754204	Distant
ENSMUSG00000026564	Dusp27	10	37509722	19.3151	7.81708	1	166098148	166127922	Distant
ENSMUSG00000038187	Btbd10	10	37509722	19.3151	6.40303	7	113315626	113369392	Distant
ENSMUSG00000038371	Sbf2	10	37509722	19.3151	6.8452	7	110308013	110614922	Distant
ENSMUSG00000055305	Zfp93	10	37509722	19.3151	7.46072	7	24270420	24277794	Distant
ENSMUSG00000022771	Ppil2	10	37739669	19.3351	6.1345	16	17086555	17111257	Distant
ENSMUSG00000027574	Nkain4	10	37739669	19.3351	6.48928	2	180934772	180954699	Distant
ENSMUSG00000020580	Rock2	10	37969617	19.3551	6.47382	12	16894978	16988274	Distant
ENSMUSG00000028851	Nudc	10	37969617	19.3551	6.09509	4	133532542	133545996	Distant
ENSMUSG00000023961	Enpp4	10	38558785	19.3951	6.71838	17	44096308	44105809	Distant
ENSMUSG00000024878	Cbwd1	10	38558785	19.3951	6.15954	19	24919916	24961616	Distant
ENSMUSG00000033055	Ankrd54	10	38558785	19.3951	6.14195	15	79053094	79062893	Distant
ENSMUSG00000062580	Timm17a	10	38558785	19.3951	6.98173	1	135295213	135313778	Distant
ENSMUSG00000063047	Zfp780b	10	38558785	19.3951	6.93731	7	27959135	27979171	Distant
ENSMUSG00000087213	2810408I11Rik	10	38558785	19.3951	6.4528	1	64679871	64690659	Distant
ENSMUSG00000097337	Gm26606	10	38558785	19.3951	6.14531	4	123898633	123904842	Distant
ENSMUSG00000046897	Zfp740	10	38582183	19.4151	7.82079	15	102203648	102215606	Distant
ENSMUSG00000001419	Mef2d	10	38606208	19.4551	6.08123	3	88142372	88172086	Distant
ENSMUSG00000008976	Gabpa	10	38780083	19.5751	6.06912	16	84834925	84863779	Distant
ENSMUSG00000020257	Wdr82	10	38780083	19.5751	7.40485	9	106170928	106191136	Distant
ENSMUSG00000025956	Mettl21a	10	38780083	19.5751	6.2264	1	64606473	64617242	Distant
ENSMUSG00000026457	Adipor1	10	38780083	19.5751	6.48145	1	134415378	134433351	Distant
ENSMUSG00000027167	Elp4	10	38780083	19.5751	6.61931	2	105701027	105904564	Distant
ENSMUSG00000037007	Zfp113	10	38780083	19.5751	6.36878	5	138139702	138155744	Distant
ENSMUSG00000043090	Zfp866	10	38780083	19.5751	7.73417	8	69761326	69791178	Distant
ENSMUSG00000047603	Zfp235	10	38780083	19.5751	6.18106	7	24134169	24143241	Distant
ENSMUSG00000057899	Adgrf2	10	38780083	19.5751	7.23815	17	42708936	42742179	Distant
ENSMUSG00000071379	Hpcal1	10	38780083	19.5751	6.04422	12	17690814	17791926	Distant
ENSMUSG00000013275	Slc41a1	10	38855741	19.5951	6.62193	1	131827493	131848865	Distant
ENSMUSG00000078899	Gm4631	10	38855741	19.5951	6.08472	2	175321955	175338197	Distant
ENSMUSG00000026478	Lamc1	10	38978538	19.6351	7.6872	1	153218922	153332786	Distant
ENSMUSG00000026670	Uap1	10	39132689	19.6751	7.09095	1	170141938	170174957	Distant
ENSMUSG00000028649	Macf1	10	39132689	19.6751	6.56855	4	123349633	123684360	Distant
ENSMUSG00000033060	Lmo7	10	39132689	19.6751	6.19843	14	101729957	101934710	Distant
ENSMUSG00000040964	Arhgef10l	10	39132689	19.6751	6.45418	4	140514485	140666012	Distant
ENSMUSG00000045005	Fzd5	10	39132689	19.6751	6.48632	1	64730558	64737751	Distant
ENSMUSG00000047583	Tyw3	10	39132689	19.6751	6.35372	3	154576431	154597104	Distant
ENSMUSG00000058331	Zfp85	10	39132689	19.6751	6.0759	13	67747800	67755228	Distant
ENSMUSG00000067942	Zfp160	10	39132689	19.6751	6.38195	17	21008941	21028852	Distant
ENSMUSG00000015363	Trabd	10	39175933	19.8151	7.05098	15	89075124	89087077	Distant
ENSMUSG00000067006	Serpinb5	10	39180543	19.8351	7.74715	1	106861173	106883348	Distant
ENSMUSG00000031015	Swap70	10	39207939	19.9151	6.65399	7	110221703	110283503	Distant
ENSMUSG00000056004	9330182L06Rik	10	39278030	19.9551	6.67518	5	9266118	9481825	Distant
ENSMUSG00000070871	Ccnyl1	10	39278030	19.9551	6.47949	1	64690455	64725644	Distant
ENSMUSG00000000827	Tpd52l2	10	39288014	19.9751	7.13094	2	181497142	181517966	Distant
ENSMUSG00000022475	Hdac7	10	39288014	19.9751	6.39994	15	97792664	97844502	Distant
ENSMUSG00000022898	Dscr3	10	39288014	19.9751	7.4577	16	94497783	94526830	Distant
ENSMUSG00000039804	Ncoa5	10	39288014	19.9751	6.26601	2	165000357	165034867	Distant
ENSMUSG00000053390	Zfp952	10	39288014	19.9751	6.00712	17	32993129	33005457	Distant
ENSMUSG00000092564	BC051226	10	39288014	19.9751	6.19778	17	33908182	33909317	Distant
ENSMUSG00000014313	Cox6c	10	39368810	20.0351	6.33898	15	35925886	35938246	Distant
ENSMUSG00000023755	Rhebl1	10	39396408	20.0551	7.53231	15	98877778	98881404	Distant
ENSMUSG00000026782	Abi2	10	39396408	20.0551	7.37331	1	60409619	60481158	Distant
ENSMUSG00000033900	Map9	10	39396408	20.0551	6.29443	3	82358044	82395268	Distant
ENSMUSG00000078870	Gm14410	10	39396408	20.0551	6.04017	2	177183453	177206421	Distant
ENSMUSG00000001521	Tulp3	10	39535626	20.0751	6.83271	6	128321161	128355851	Distant
ENSMUSG00000104960	Snhg8	10	39535626	20.0751	6.11291	3	123507552	123508404	Distant
ENSMUSG00000042121	Ssh1	10	39617872	20.1951	8.3929	5	113937094	113993894	Distant
ENSMUSG00000021610	Clptm1l	10	39880570	20.3551	6.6659	13	73604002	73620639	Distant
ENSMUSG00000015647	Lama5	10	39891463	20.3951	6.32306	2	180176373	180225859	Distant
ENSMUSG00000020364	Zfp354a	10	39891463	20.3951	7.56112	11	51059257	51072799	Distant
ENSMUSG00000058655	Eif4b	10	39891463	20.3951	6.10771	15	102073773	102097172	Distant
ENSMUSG00000038296	Galnt18	10	39913250	20.4751	6.36482	7	111471661	111779977	Distant
ENSMUSG00000024074	Crim1	10	37030222	19.1551	7.02591	17	78200248	78376592	Distant
ENSMUSG00000033960	9430020K01Rik	10	38558785	19.3951	6.94328	18	4634929	4682868	Distant
ENSMUSG00000031709	Tbc1d9	10	38978538	19.6351	6.02749	8	83165352	83272934	Distant
ENSMUSG00000039046	Usp6nl	10	38855741	19.5951	6.05682	2	6322667	6446390	Distant
ENSMUSG00000052632	Asap2	10	36467786	18.9151	7.45068	12	21111748	21270171	Distant
ENSMUSG00000019997	Ctgf	10	39030253	19.6551	6.91314	10	24595442	24598683	Distant
ENSMUSG00000026490	Cdc42bpa	10	36674858	18.9351	7.12096	1	179960472	180165603	Distant
ENSMUSG00000026466	Tor1aip1	10	37041839	19.2351	6.51551	1	156004599	156036480	Distant
ENSMUSG00000061477	Rps7	10	33993726	18.2151	6.1829	12	28630847	28635953	Distant
ENSMUSG00000039656	Rxrb	10	39199511	19.8951	7.82921	17	34031812	34038393	Distant
ENSMUSG00000052934	Fbxo31	10	36467786	18.9151	8.19218	8	121549440	121578806	Distant
ENSMUSG00000020427	Igfbp3	10	38780083	19.5751	7.64956	11	7206086	7213923	Distant
ENSMUSG00000044986	Tst	10	37018605	19.0751	6.06323	15	78399556	78405859	Distant
ENSMUSG00000043019	Edem3	10	38582183	19.4151	6.90429	1	151755371	151822051	Distant
ENSMUSG00000029861	Fam131b	10	38780083	19.5751	6.05547	6	42315312	42324643	Distant
ENSMUSG00000023791	Pigx	10	37041839	19.2351	6.04253	16	32084418	32099738	Distant
ENSMUSG00000007892	Rplp1	10	39551931	20.1151	6.0284	9	61913284	61914538	Distant
ENSMUSG00000028140	Mrpl9	10	36674858	18.9351	7.47506	3	94443318	94451130	Distant
ENSMUSG00000070738	Dgkd	10	37030222	19.1551	7.85975	1	87853287	87945180	Distant
ENSMUSG00000027248	Pdia3	10	37012797	19.0351	7.34766	2	121413775	121438687	Distant
ENSMUSG00000025036	Sfxn2	10	37044743	19.2551	6.03683	19	46573365	46596898	Distant
ENSMUSG00000038515	Grtp1	10	37012797	19.0351	6.0725	8	13176869	13200624	Distant
ENSMUSG00000020536	Llgl1	10	36674858	18.9351	6.15885	11	60699723	60714186	Distant
ENSMUSG00000028433	Ubap2	10	39396408	20.0551	6.14682	4	41194313	41275144	Distant
ENSMUSG00000035392	Dennd1a	10	38738735	19.4951	7.45115	2	37798991	38287390	Distant
ENSMUSG00000026131	Dst	10	38780083	19.5751	6.69888	1	33908225	34308661	Distant
ENSMUSG00000003810	Mast2	10	39288014	19.9751	7.8984	4	116306762	116464183	Distant
ENSMUSG00000029407	Uso1	10	37509722	19.3151	6.02687	5	92137938	92202798	Distant
ENSMUSG00000034259	Exosc4	10	38728397	19.4751	7.52592	15	76327397	76330677	Distant
ENSMUSG00000027293	Ehd4	10	39030253	19.6551	6.82173	2	120089175	120154606	Distant
ENSMUSG00000038366	Lasp1	10	37030222	19.1551	6.94233	11	97799000	97838764	Distant
ENSMUSG00000038502	Ptov1	10	34481832	18.4551	6.00573	7	44863067	44869788	Distant
ENSMUSG00000026755	Arpc5l	10	37018605	19.0751	7.19027	2	39005348	39015877	Distant
ENSMUSG00000010911	Apip	10	39396408	20.0551	7.44635	2	103073675	103092644	Distant
ENSMUSG00000033499	Larp4b	10	39396408	20.0551	6.54358	13	9093881	9174451	Distant
ENSMUSG00000041453	Rpl21	10	36674858	18.9351	7.81068	5	146832890	146837032	Distant
ENSMUSG00000027288	Zfp106	10	37024414	19.1151	8.47657	2	120506820	120563843	Distant
ENSMUSG00000027255	Arfgap2	10	36467786	18.9151	7.41347	2	91264974	91276931	Distant

## Sheet: Chr11 Hotspot
Gene ID	MGI_symbol	QTL peak location (chr)	QTL peak location (bp)	QTL peak location (cM)	QTL LOD score	Gene location (chr)	Gene start (bp)	Gene end (bp)	QTL type
ENSMUSG00000021395	Spin1	11	109454288	65.0446	6.29838	13	51100880	51152546	Distant
ENSMUSG00000055538	Zcchc24	11	109459343	65.0646	6.23197	14	25711642	25769039	Distant
ENSMUSG00000015023	Ddx19a	11	109418899	64.9046	6.02478	8	110974996	110997800	Distant
ENSMUSG00000024212	Mllt1	11	109415423	64.8646	6.24285	17	56892612	56935388	Distant
ENSMUSG00000020536	Llgl1	11	109399973	64.6846	6.52927	11	60699723	60714186	Distant
ENSMUSG00000000131	Xpo6	11	107979247	64.3446	6.84975	7	126101715	126200501	Distant
ENSMUSG00000042507	Elmsan1	11	109418899	64.9046	6.27651	12	84149176	84218881	Distant
ENSMUSG00000044167	Foxo1	11	109721130	65.2846	6.15472	3	52268336	52353221	Distant
ENSMUSG00000007039	Ddah2	11	109408556	64.7846	6.40103	17	35059035	35062095	Distant
ENSMUSG00000051339	2900026A02Rik	11	109418899	64.9046	6.45712	5	113086323	113163351	Distant
ENSMUSG00000033768	Nrxn2	11	109469878	65.0846	6.633	19	6418731	6544169	Distant
ENSMUSG00000079003	Samd1	11	109469878	65.0846	7.01917	8	83997672	84000386	Distant
ENSMUSG00000030554	Synm	11	109721130	65.2846	7.09061	7	67730160	67759742	Distant
ENSMUSG00000066152	Slc31a2	11	110080450	65.7046	6.02046	4	62262562	62298411	Distant
ENSMUSG00000049184	Purg	11	107979247	64.3446	6.85175	8	33386325	33417468	Distant
ENSMUSG00000081534	Slc48a1	11	107976284	64.3246	6.44477	15	97784355	97792692	Distant
ENSMUSG00000028838	Extl1	11	109469878	65.0846	6.31589	4	134356372	134383850	Distant
ENSMUSG00000024118	1600002H07Rik	11	109469878	65.0846	7.81041	17	24215054	24220851	Distant
ENSMUSG00000030982	9030624J02Rik	11	109469878	65.0846	6.36842	7	118740226	118842966	Distant
ENSMUSG00000021978	Extl3	11	110286332	65.8646	6.04802	14	65052060	65098106	Distant
ENSMUSG00000004535	Tax1bp1	11	109469878	65.0846	6.11752	6	52713729	52766780	Distant
ENSMUSG00000028032	Papss1	11	107979247	64.3446	6.46821	3	131564768	131643671	Distant
ENSMUSG00000009566	Fpgs	11	109469878	65.0846	8.21183	2	32682609	32704145	Distant
ENSMUSG00000030105	Arl8b	11	109708552	65.2646	6.06608	6	108783099	108825278	Distant
ENSMUSG00000021263	Degs2	11	107979247	64.3446	6.38319	12	108686792	108702306	Distant
ENSMUSG00000028687	Mutyh	11	107979247	64.3446	6.76084	4	116807723	116819440	Distant
ENSMUSG00000038957	Edc3	11	107979247	64.3446	6.2237	9	57708540	57752499	Distant
ENSMUSG00000075467	Dnlz	11	107979247	64.3446	6.77303	2	26348121	26352110	Distant
ENSMUSG00000028228	Cpne3	11	108139490	64.3846	6.43874	4	19519254	19570108	Distant
ENSMUSG00000024059	Clip4	11	108145475	64.4046	6.04244	17	71781947	71858351	Distant
ENSMUSG00000087575	Gm12976	11	108151460	64.4246	6.55613	4	129261965	129265010	Distant
ENSMUSG00000001497	Pax9	11	108274170	64.4446	6.14782	12	56691767	56712822	Distant
ENSMUSG00000100210	Hist1h3f	11	108583137	64.5246	6.15316	13	23544465	23545312	Distant
ENSMUSG00000053626	Tll1	11	109226851	64.6646	7.71541	8	64014770	64205993	Distant
ENSMUSG00000025417	Pip4k2c	11	109399973	64.6846	6.12531	10	127197067	127211622	Distant
ENSMUSG00000025521	Tmem192	11	109399973	64.6846	6.66017	8	64947185	64969034	Distant
ENSMUSG00000027339	Rassf2	11	109399973	64.6846	6.10525	2	131989415	132030258	Distant
ENSMUSG00000028646	Rragc	11	109399973	64.6846	6.55952	4	123917446	123936997	Distant
ENSMUSG00000048027	Rgmb	11	109399973	64.6846	6.48538	17	15806253	15826586	Distant
ENSMUSG00000002455	Prpf6	11	109408556	64.7846	6.62224	2	181591868	181655660	Distant
ENSMUSG00000037935	Smarce1	11	109413706	64.8446	6.02907	11	99209047	99231017	Distant
ENSMUSG00000039156	Stim2	11	109413706	64.8446	6.03718	5	53998499	54121057	Distant
ENSMUSG00000023845	Lnpep	11	109415423	64.8646	6.52795	17	17527723	17624489	Distant
ENSMUSG00000020086	H2afy2	11	109418899	64.9046	6.86153	10	61738665	61784147	Distant
ENSMUSG00000040339	Fam102b	11	109418899	64.9046	6.67819	3	108970997	109027607	Distant
ENSMUSG00000006262	Mob1b	11	109423954	64.9246	7.10334	5	88720855	88764220	Distant
ENSMUSG00000033499	Larp4b	11	109423954	64.9246	7.04753	13	9093881	9174451	Distant
ENSMUSG00000054027	Nt5dc3	11	109423954	64.9246	6.63774	10	86779005	86838389	Distant
ENSMUSG00000005873	Reep5	11	109429010	64.9446	6.34971	18	34344889	34373415	Distant
ENSMUSG00000024661	Fth1	11	109429010	64.9446	6.96241	19	9982703	9985092	Distant
ENSMUSG00000034320	Slc26a2	11	109429010	64.9446	7.78881	18	61192919	61211612	Distant
ENSMUSG00000027166	Dnajc24	11	109434066	64.9646	6.25391	2	105966709	106003549	Distant
ENSMUSG00000086779	Gm13562	11	109454288	65.0446	6.48611	2	26352645	26371952	Distant
ENSMUSG00000029313	Aff1	11	109459343	65.0646	7.8979	5	103692374	103855322	Distant
ENSMUSG00000045598	Zfp553	11	109459343	65.0646	6.04955	7	127233061	127238179	Distant
ENSMUSG00000085037	4933421O10Rik	11	109459343	65.0646	6.52862	4	33027142	33031323	Distant
ENSMUSG00000090035	Galnt4	11	109459343	65.0646	7.08959	10	99108159	99113247	Distant
ENSMUSG00000000416	Cttnbp2	11	109469878	65.0846	6.08092	6	18366478	18514843	Distant
ENSMUSG00000001524	Gtf2h4	11	109469878	65.0846	8.62605	17	35667730	35673739	Distant
ENSMUSG00000001707	Eef1e1	11	109469878	65.0846	6.37171	13	38645698	38659028	Distant
ENSMUSG00000002825	Qtrt1	11	109469878	65.0846	6.72262	9	21411837	21420277	Distant
ENSMUSG00000003848	Nob1	11	109469878	65.0846	6.3945	8	107412486	107425051	Distant
ENSMUSG00000006378	Gcat	11	109469878	65.0846	6.86764	15	79030874	79043558	Distant
ENSMUSG00000007891	Ctsd	11	109469878	65.0846	6.20844	7	142371148	142388038	Distant
ENSMUSG00000013089	Etv5	11	109469878	65.0846	7.63405	16	22381309	22439719	Distant
ENSMUSG00000015944	Gatsl2	11	109469878	65.0846	6.04587	5	134099711	134144343	Distant
ENSMUSG00000020257	Wdr82	11	109469878	65.0846	6.00195	9	106170928	106191136	Distant
ENSMUSG00000021065	Fut8	11	109469878	65.0846	7.78884	12	77238104	77476338	Distant
ENSMUSG00000021236	Entpd5	11	109469878	65.0846	6.48186	12	84373857	84409029	Distant
ENSMUSG00000021687	Scamp1	11	109469878	65.0846	6.85055	13	94201310	94285857	Distant
ENSMUSG00000021986	Amer2	11	109469878	65.0846	6.04645	14	60378286	60381003	Distant
ENSMUSG00000022571	Pycrl	11	109469878	65.0846	6.64933	15	75916463	75921560	Distant
ENSMUSG00000022881	Rfc4	11	109469878	65.0846	6.08089	16	23113943	23127737	Distant
ENSMUSG00000022978	Mis18a	11	109469878	65.0846	6.23517	16	90719312	90727404	Distant
ENSMUSG00000024121	Atp6v0c	11	109469878	65.0846	6.36927	17	24163866	24169702	Distant
ENSMUSG00000024302	Dtna	11	109469878	65.0846	8.35418	18	23415415	23659714	Distant
ENSMUSG00000024947	Men1	11	109469878	65.0846	8.48244	19	6334979	6340891	Distant
ENSMUSG00000025134	Alyref	11	109469878	65.0846	6.73479	11	120592121	120598365	Distant
ENSMUSG00000025785	Exosc7	11	109469878	65.0846	6.68216	9	123113215	123136129	Distant
ENSMUSG00000025858	Get4	11	109469878	65.0846	6.38375	5	139252324	139270051	Distant
ENSMUSG00000027067	Ssrp1	11	109469878	65.0846	6.41463	2	85037234	85047109	Distant
ENSMUSG00000027429	Sec23b	11	109469878	65.0846	6.02608	2	144556229	144590749	Distant
ENSMUSG00000028048	Gba	11	109469878	65.0846	6.75273	3	89202928	89208966	Distant
ENSMUSG00000028410	Dnaja1	11	109469878	65.0846	6.18584	4	40722150	40737149	Distant
ENSMUSG00000028455	Stoml2	11	109469878	65.0846	7.9054	4	43027690	43031710	Distant
ENSMUSG00000028560	Usp1	11	109469878	65.0846	6.0374	4	98923810	98935543	Distant
ENSMUSG00000030101	Sumf1	11	109469878	65.0846	8.6448	6	108107028	108185582	Distant
ENSMUSG00000031060	Rbm10	11	109469878	65.0846	6.29438	X	20617503	20650901	Distant
ENSMUSG00000031447	Lamp1	11	109469878	65.0846	6.71876	8	13159135	13175338	Distant
ENSMUSG00000031534	Smim19	11	109469878	65.0846	6.43064	8	22462615	22476879	Distant
ENSMUSG00000034377	Tulp4	11	109469878	65.0846	7.2483	17	6106437	6251128	Distant
ENSMUSG00000034707	Gns	11	109469878	65.0846	7.79923	10	121365090	121397245	Distant
ENSMUSG00000034912	Mdga2	11	109469878	65.0846	6.79069	12	66469568	67222549	Distant
ENSMUSG00000035615	Frmpd1	11	109469878	65.0846	7.00348	4	45184875	45285936	Distant
ENSMUSG00000036390	Gadd45a	11	109469878	65.0846	6.11326	6	67035096	67037457	Distant
ENSMUSG00000037070	Rbmxl1	11	109469878	65.0846	6.32882	8	78505271	78508928	Distant
ENSMUSG00000039959	Hip1	11	109469878	65.0846	6.5643	5	135406531	135545120	Distant
ENSMUSG00000040697	Dnajc16	11	109469878	65.0846	7.87228	4	141760189	141790931	Distant
ENSMUSG00000041836	Ptpre	11	109469878	65.0846	6.89779	7	135537824	135686294	Distant
ENSMUSG00000046157	Tmem229b	11	109469878	65.0846	6.21179	12	78961795	79007627	Distant
ENSMUSG00000049686	Orai1	11	109469878	65.0846	7.42954	5	123015074	123030456	Distant
ENSMUSG00000051329	Nup160	11	109469878	65.0846	6.46232	2	90677215	90736328	Distant
ENSMUSG00000052656	Rnf103	11	109469878	65.0846	6.40538	6	71493894	71510881	Distant
ENSMUSG00000054555	Adam12	11	109469878	65.0846	6.66378	7	133883199	134232146	Distant
ENSMUSG00000059890	Ube4a	11	109469878	65.0846	7.11868	9	44923131	44965600	Distant
ENSMUSG00000062604	Srpk2	11	109469878	65.0846	10.0854	5	23503264	23684617	Distant
ENSMUSG00000066148	Prpf4	11	109469878	65.0846	6.05799	4	62408797	62426990	Distant
ENSMUSG00000068747	Sort1	11	109469878	65.0846	8.49575	3	108284082	108361511	Distant
ENSMUSG00000070733	Fryl	11	109469878	65.0846	7.02294	5	73019987	73256619	Distant
ENSMUSG00000085133	B930095G15Rik	11	109469878	65.0846	6.31496	14	121248706	121253971	Distant
ENSMUSG00000106944	Gm43843	11	109469878	65.0846	7.78562	6	18429659	18431245	Distant
ENSMUSG00000037750	Fam222b	11	109498042	65.1046	6.2759	11	78094660	78156700	Distant
ENSMUSG00000025139	Tollip	11	109526206	65.1246	6.41175	7	141874813	141918507	Distant
ENSMUSG00000039934	Gsap	11	109526206	65.1246	6.23987	5	21186255	21315132	Distant
ENSMUSG00000037112	Sik2	11	109708552	65.2646	6.36105	9	50892801	51009073	Distant
ENSMUSG00000086965	Gm16314	11	109708552	65.2646	7.57182	16	18498901	18501658	Distant
ENSMUSG00000026134	Prim2	11	109721130	65.2846	7.24635	1	33453810	33669795	Distant
ENSMUSG00000037235	Mxd4	11	109721130	65.2846	6.46006	5	34173883	34187720	Distant
ENSMUSG00000059796	Eif4a1	11	109721130	65.2846	7.10631	11	69666936	69672423	Distant
ENSMUSG00000009246	Trpm5	11	109756755	65.3046	6.03239	7	143069153	143094642	Distant
ENSMUSG00000019055	Plod1	11	109766416	65.3646	6.46438	4	147909753	147936767	Distant
ENSMUSG00000029916	Agk	11	109766416	65.3646	6.2854	6	40325172	40396762	Distant
ENSMUSG00000028256	Odf2l	11	109786075	65.4646	6.9864	3	145118588	145153915	Distant
ENSMUSG00000036646	Man1b1	11	109790980	65.4846	6.54026	2	25332338	25352212	Distant
ENSMUSG00000097365	C030034L19Rik	11	109814824	65.5246	6.97289	3	9403064	9437233	Distant
ENSMUSG00000004455	Ppp1cc	11	109852631	65.5846	6.36019	5	122158278	122175273	Distant
ENSMUSG00000021431	Snrnp48	11	109852631	65.5846	8.46251	13	38204939	38227663	Distant
ENSMUSG00000029600	Rita1	11	109852631	65.5846	6.50864	5	120594305	120612589	Distant
ENSMUSG00000029920	Smarcad1	11	109852631	65.5846	6.47734	6	65042583	65116061	Distant
ENSMUSG00000036275	9530068E07Rik	11	109852631	65.5846	8.33609	11	52396428	52408728	Distant
ENSMUSG00000085541	Gm16010	11	109860381	65.6246	6.39867	9	97015966	97022043	Distant
ENSMUSG00000032518	Rpsa	11	110080450	65.7046	6.11746	9	120127766	120132369	Distant
ENSMUSG00000019948	Actr6	11	110286332	65.8646	6.0017	10	89711973	89732295	Distant
ENSMUSG00000021428	Riok1	11	110286332	65.8646	6.10421	13	38036989	38061433	Distant
ENSMUSG00000022300	Dcaf13	11	110286332	65.8646	6.00341	15	39112865	39146856	Distant
ENSMUSG00000045969	Ing1	11	109399973	64.6846	7.2681	8	11556066	11563250	Distant
ENSMUSG00000074088	Snrnp40	11	109469878	65.0846	6.51207	4	130360132	130390026	Distant
ENSMUSG00000025086	Trub1	11	110286332	65.8646	6.47092	19	57452906	57491005	Distant
ENSMUSG00000079502	Cfap77	11	109401690	64.7046	6.48349	2	28926949	29055066	Distant
ENSMUSG00000024926	Kat5	11	109526206	65.1246	8.4264	19	5603017	5610094	Distant
ENSMUSG00000028926	Cdk14	11	109469878	65.0846	7.18765	5	4803391	5420312	Distant
ENSMUSG00000033106	Slc7a6os	11	109459343	65.0646	6.33771	8	106200438	106210933	Distant
ENSMUSG00000026928	Card9	11	109469878	65.0846	7.79472	2	26352176	26360918	Distant
ENSMUSG00000028545	Bend5	11	107979247	64.3446	6.3459	4	111415006	111460298	Distant
ENSMUSG00000078864	Gm14322	11	109756755	65.3046	6.19739	2	177759288	177770472	Distant
ENSMUSG00000038976	Ppp1r9b	11	109429010	64.9446	6.42097	11	94991035	95006899	Distant
ENSMUSG00000029471	Camkk2	11	109411990	64.8246	6.44266	5	122731170	122779409	Distant
ENSMUSG00000005609	Ctr9	11	109852631	65.5846	6.02273	7	111028951	111056377	Distant
ENSMUSG00000000916	Nsun5	11	110151641	65.7646	6.59292	5	135369953	135376805	Distant
ENSMUSG00000041506	Rrp9	11	109469878	65.0846	6.58374	9	106475963	106485424	Distant
