# Supplementary material for: Systems genetics reveals the influence of expression QTLs in mouse embryonic stem cells on transcriptional variation later in differentiated neural progenitor cells
Source: G3 (Bethesda). 2025 May 6;15(7):jkaf099. doi: 10.1093/g3journal/jkaf099 (PMC12239603; doi:10.1093/g3journal/jkaf099)
Supplement: jkaf099_Supplementary_Data [file jkaf099_supplementary_data.zip › TableS6.xlsx]

## Sheet: Shared eQTL
Table S6. List of biological pathways and processes over-represented in shared and unique DO mNPC eQTL. Details include the data source, term name, term size, the number of intersecting genes, and the adjusted p-value for each term identified to be over-represented.
QTL type	Data Source	Term Name	Term Size	# of intersecting genes	Adjusted p-value			Data Source Definitions
Local eQTL	GO:BP	peptide metabolic process	119	68	0.0015			CORUM: Comprehensive Resource of Mammalian Protein Complexes
Local eQTL	GO:BP	peptide biosynthetic process	101	60	0.0015			GO:BP : Gene Ontology Biological Process
Local eQTL	GO:BP	cellular amide metabolic process	147	80	0.0015			GO:CC : Gene Ontology Cellular Component
Local eQTL	GO:BP	amide biosynthetic process	111	64	0.0015			GO:MF : Gene Ontology Molecular Function
Local eQTL	GO:BP	translation	98	57	0.0028			HP: Human Phenotype Ontology
Local eQTL	GO:CC	ribosome	50	34	0.0016			KEGG: Kyoto Encylopedia of Genes and Genomes
Local eQTL	GO:CC	ribosomal subunit	43	30	0.0016			REAC: Reactome Database
Local eQTL	GO:MF	structural constituent of ribosome	35	29	1.1e-05			TF: Transcription Factor Motif
Local eQTL	KEGG	Ribosome	29	24	5.5e-05			WP: WikiPathways Ontology
Local eQTL	REAC	Translation	48	32	0.0081
Distant eQTL	REAC	L13a-mediated translational silencing of Ceruloplasmin expression	21	10	0.0068
Distant eQTL	REAC	GTP hydrolysis and joining of the 60S ribosomal subunit	21	10	0.0068
Distant eQTL	REAC	Eukaryotic Translation Initiation	22	10	0.0068
Distant eQTL	REAC	Cap-dependent Translation Initiation	22	10	0.0068
Distant eQTL	WP	Cytoplasmic Ribosomal Proteins	18	8	0.0097

## Sheet: Unique eQTL (local)
Data Source	Term Name	Term Size	# of intersecting genes	Adjusted p-value
GO:BP	localization	583	407	2.7e-08		Data Source Definitions
GO:BP	regulation of localization	236	183	4.3e-08		CORUM: Comprehensive Resource of Mammalian Protein Complexes
GO:BP	positive regulation of biological process	560	387	6.6e-07		GO:BP : Gene Ontology Biological Process
GO:BP	positive regulation of cellular process	520	358	6.5e-06		GO:CC : Gene Ontology Cellular Component
GO:BP	signaling	477	330	1.2e-05		GO:MF : Gene Ontology Molecular Function
GO:BP	regulation of transport	145	115	1.3e-05		HP: Human Phenotype Ontology
GO:BP	cell communication	485	334	1.7e-05		KEGG: Kyoto Encylopedia of Genes and Genomes
GO:BP	transport	421	294	1.7e-05		REAC: Reactome Database
GO:BP	cellular response to stimulus	633	425	1.8e-05		TF: Transcription Factor Motif
GO:BP	establishment of localization	444	308	1.9e-05		WP: WikiPathways Ontology
GO:BP	anatomical structure development	512	350	2.2e-05
GO:BP	regulation of biological quality	363	256	3.2e-05
GO:BP	multicellular organismal process	587	395	3.6e-05
GO:BP	regulation of cellular component organization	248	181	6.9e-05
GO:BP	system development	415	287	7.7e-05
GO:BP	signal transduction	449	308	8.3e-05
GO:BP	response to chemical	363	254	8.6e-05
GO:BP	developmental process	555	373	0.0001
GO:BP	cell development	193	144	0.00013
GO:BP	negative regulation of cellular process	475	323	0.00013
GO:BP	regulation of catalytic activity	213	157	0.00013
GO:BP	positive regulation of cell population proliferation	54	48	0.00015
GO:BP	cell part morphogenesis	71	60	0.00029
GO:BP	cell differentiation	359	249	0.0003
GO:BP	movement of cell or subcellular component	183	136	0.00034
GO:BP	multicellular organism development	459	311	0.00034
GO:BP	nervous system development	216	157	0.00048
GO:BP	ion transport	329	229	0.00051
GO:BP	biological adhesion	86	70	0.00053
GO:BP	anatomical structure morphogenesis	232	167	0.00055
GO:BP	cellular developmental process	366	252	0.00055
GO:BP	neurogenesis	157	118	0.00056
GO:BP	positive regulation of developmental process	92	74	0.00058
GO:BP	negative regulation of biological process	515	344	0.00058
GO:BP	cell projection morphogenesis	68	57	0.00065
GO:BP	cell adhesion	85	69	0.00065
GO:BP	cellular component morphogenesis	78	64	0.00067
GO:BP	regulation of cellular component biogenesis	101	80	0.00067
GO:BP	response to organic substance	272	192	0.00067
GO:BP	regulation of molecular function	261	185	0.00067
GO:BP	cell morphogenesis	110	86	0.00072
GO:BP	neuron projection morphogenesis	67	56	0.00083
GO:BP	plasma membrane bounded cell projection morphogenesis	67	56	0.00083
GO:BP	cell-cell adhesion	56	48	0.00092
GO:BP	regulation of cell population proliferation	109	85	0.00092
GO:BP	neuron projection development	112	87	0.00092
GO:BP	cellular response to chemical stimulus	259	183	0.00092
GO:BP	phosphorus metabolic process	324	224	0.00097
GO:BP	cellular protein modification process	398	270	0.001
GO:BP	regulation of ion transport	99	78	0.001
GO:BP	protein modification process	398	270	0.001
GO:BP	macromolecule modification	432	291	0.001
GO:BP	locomotion	147	110	0.0011
GO:BP	cell population proliferation	147	110	0.0011
GO:BP	phosphorylation	199	144	0.0011
GO:BP	regulation of cell adhesion	55	47	0.0011
GO:BP	phosphate-containing compound metabolic process	322	222	0.0013
GO:BP	protein phosphorylation	152	113	0.0014
GO:BP	cellular response to organic substance	199	143	0.0021
GO:BP	cation transport	99	77	0.0024
GO:BP	cell morphogenesis involved in neuron differentiation	56	47	0.0029
GO:BP	neuron differentiation	131	98	0.0033
GO:BP	cell projection organization	180	130	0.0033
GO:BP	regulation of protein metabolic process	257	179	0.0037
GO:BP	generation of neurons	142	105	0.0038
GO:BP	cellular localization	316	216	0.0038
GO:BP	neuron development	118	89	0.004
GO:BP	regulation of protein phosphorylation	103	79	0.004
GO:BP	vesicle-mediated transport	156	114	0.004
GO:BP	proteolysis	156	114	0.004
GO:BP	system process	118	89	0.004
GO:BP	regulation of phosphorus metabolic process	141	104	0.0046
GO:BP	plasma membrane bounded cell projection organization	178	128	0.0046
GO:BP	cell motility	135	100	0.0046
GO:BP	localization of cell	135	100	0.0046
GO:BP	regulation of hydrolase activity	126	94	0.0048
GO:BP	nervous system process	74	59	0.0049
GO:BP	regulation of vesicle-mediated transport	54	45	0.005
GO:BP	regulation of phosphate metabolic process	140	103	0.0055
GO:BP	secretion	67	54	0.0056
GO:BP	transmembrane transport	125	93	0.006
GO:BP	regulation of protein modification process	151	110	0.006
GO:BP	regulation of metal ion transport	35	31	0.0068
GO:BP	positive regulation of cell-cell adhesion	17	17	0.0074
GO:BP	positive regulation of cell differentiation	56	46	0.0077
GO:BP	positive regulation of cellular component organization	112	84	0.0079
GO:BP	protein catabolic process	103	78	0.0079
GO:BP	metal ion transport	72	57	0.0084
GO:BP	response to external stimulus	224	156	0.0092
GO:BP	response to stress	357	239	0.0095
GO:CC	cell periphery	383	279	1.4e-08
GO:CC	plasma membrane	371	271	1.4e-08
GO:CC	endomembrane system	456	316	3.6e-06
GO:CC	intrinsic component of membrane	482	332	3.7e-06
GO:CC	integral component of membrane	472	322	2.7e-05
GO:CC	cell junction	199	145	0.00034
GO:CC	organelle membrane	395	268	0.00059
GO:CC	endosome	105	81	0.0014
GO:CC	cell projection	266	185	0.0017
GO:CC	plasma membrane bounded cell projection	257	179	0.0019
GO:CC	postsynapse	62	51	0.0019
GO:CC	vesicle	218	153	0.0037
GO:CC	intrinsic component of plasma membrane	79	62	0.0041
GO:CC	synapse	138	101	0.0048
GO:MF	enzyme binding	214	155	0.0016
GO:MF	gated channel activity	25	24	0.0076
TF	Factor: MOVO-B; motif: GNGGGGG; match class: 1	370	274	2.9e-10
TF	Factor: Sp1; motif: NGGGGGCGGGGYN; match class: 1	586	408	2.2e-09
TF	Factor: WT1; motif: NGCGGGGGGGTSMMCYN	593	407	4.8e-08
TF	Factor: Sp1; motif: GGGGCGGGGC; match class: 1	556	384	4.8e-08
TF	Factor: WT1; motif: NNGGGNGGGSGN; match class: 1	421	299	5.8e-08
TF	Factor: FKLF; motif: BGGGNGGVMD	545	376	8.7e-08
TF	Factor: TCFAP2B; motif: NTWGCCKSMGGCRNN; match class: 1	192	149	1.1e-07
TF	Factor: Tfap2a; motif: TGCCCYNRGGGCA; match class: 1	525	363	1.2e-07
TF	Factor: GKLF; motif: NNNRNWGGGTGKGGC; match class: 1	414	293	1.4e-07
TF	Factor: Sp1; motif: NGGGGCGGGGN; match class: 1	605	412	1.5e-07
TF	Factor: SP2; motif: GNNGGGGGCGGGGSN; match class: 1	412	291	2.3e-07
TF	Factor: Sp1; motif: NNGGGGCGGGGNN; match class: 1	573	391	2.9e-07
TF	Factor: E2F-1; motif: NNNSSCGCSAANN; match class: 1	552	377	4.8e-07
TF	Factor: WT1; motif: CGCCCCCNCN; match class: 1	361	257	5.6e-07
TF	Factor: MAZ; motif: NKGGGAGGGGRGGR; match class: 1	451	313	9e-07
TF	Factor: E2F-4; motif: GCGGGAAANA; match class: 1	613	413	1e-06
TF	Factor: AP-2beta; motif: GCNNNGGSCNGVGGGN	587	397	1e-06
TF	Factor: AP-2; motif: SNNNCCNCAGGCN; match class: 1	276	200	2.9e-06
TF	Factor: Sp5; motif: RNGGRGGNGGRGNNGGGGGAGGRG	506	345	2.9e-06
TF	Factor: AP-2gamma; motif: GCCYNNGGS; match class: 1	404	281	3.7e-06
TF	Factor: ctcf; motif: YGGCCASYAGGGGGCGCYNN	641	427	4.5e-06
TF	Factor: Egr-1; motif: GCGGGGGCGG; match class: 1	169	129	5.4e-06
TF	Factor: AP-2alpha; motif: NGCCYSNNGSN; match class: 1	239	175	5.9e-06
TF	Factor: Tfap2a; motif: NGCCYSAGGCN; match class: 1	613	409	6.8e-06
TF	Factor: WT1; motif: NGCGGGGGGGTSMMCYN; match class: 1	168	128	7.1e-06
TF	Factor: WT1; motif: SMCNCCNSC; match class: 1	496	337	7.2e-06
TF	Factor: Egr-1; motif: NNGCGKGGGCGGGG	538	362	1.1e-05
TF	Factor: MAZR; motif: NSGGGGGGGGMCN	422	290	1.2e-05
TF	Factor: WT1; motif: GNGGGGGCGGGG; match class: 1	313	221	1.5e-05
TF	Factor: AP-2; motif: MKCCCSCNGGCG; match class: 1	436	298	1.7e-05
TF	Factor: RNF96; motif: BCCCGCRGCC; match class: 1	345	241	1.7e-05
TF	Factor: Zfp740; motif: NNNCCCCCCCCMNNNN	556	372	1.7e-05
TF	Factor: Sp4; motif: NNNNMCGCCCCCTNNNN	509	343	1.8e-05
TF	Factor: Zfp740; motif: NCCCCCCCAC; match class: 1	467	317	1.9e-05
TF	Factor: SP1:SP3; motif: CCSCCCCCYCC; match class: 1	376	260	2.2e-05
TF	Factor: Zfp281; motif: NNCCCCCCCCCCMYC	418	286	2.6e-05
TF	Factor: Zfp281; motif: NNCCCCCCCCCCMYC; match class: 1	288	204	2.8e-05
TF	Factor: AP2; motif: GCCYGSGGSN; match class: 1	274	195	2.9e-05
TF	Factor: Zfp740; motif: NNNCCCCCCCCMNNNN; match class: 1	422	288	3.2e-05
TF	Factor: LRF; motif: GGGGKYNNB	513	344	3.5e-05
TF	Factor: KLF3; motif: NNNNNNGGGCGGGGCNNGN; match class: 1	432	294	3.5e-05
TF	Factor: GKLF; motif: WGGGYGKGGCCN; match class: 1	496	333	4.5e-05
TF	Factor: GKLF; motif: GCCMCRCCCNNN; match class: 1	425	289	4.8e-05
TF	Factor: AP-1; motif: RSTGACTNANW	353	244	5e-05
TF	Factor: Sp1; motif: GGGGCGGGGT; match class: 1	464	313	5.1e-05
TF	Factor: ZBP89; motif: CCCCKCCCCCNN; match class: 1	448	303	5.3e-05
TF	Factor: HES-1; motif: GSCACGMGMC	461	311	5.3e-05
TF	Factor: E2F-4; motif: NGGGGGCGGGRMNN; match class: 1	309	216	5.7e-05
TF	Factor: BTEB2; motif: GNAGGGGGNGGGSSNN	512	342	6.3e-05
TF	Factor: Egr1; motif: NNMCGCCCMCTCAMWN	517	345	6.5e-05
TF	Factor: AP-2alphaA; motif: ANNGCCTNAGGSNNT	544	361	8.2e-05
TF	Factor: Sp2; motif: NYSGCCCCGCCCCCY; match class: 1	358	246	8.7e-05
TF	Factor: Spz1; motif: DNNGGRGGGWWNNNN; match class: 1	252	179	8.8e-05
TF	Factor: Plagl1; motif: NNNGGGGSSCCCCNNN; match class: 1	190	139	8.9e-05
TF	Factor: Egr-1; motif: GCGGGGGCGG	632	414	0.0001
TF	Factor: AP-2alpha; motif: NNNSCCTGRGGC	522	347	0.0001
TF	Factor: LRF; motif: GGGGKYNNB; match class: 1	96	76	0.00012
TF	Factor: SP2; motif: GGGCGGGAC; match class: 1	474	317	0.00013
TF	Factor: Sp1; motif: CCCCGCCCCN; match class: 1	515	342	0.00014
TF	Factor: AP-1; motif: RSTGACTNMNW	252	178	0.00016
TF	Factor: Ikaros; motif: TGGGAGN; match class: 1	456	305	0.0002
TF	Factor: Plagl1; motif: NNNGGGGSSCCCCNNN	212	152	0.0002
TF	Factor: BTEB2; motif: RGGGNGKGGN; match class: 1	398	269	0.00021
TF	Factor: Klf7; motif: NNNRCCMCGCCCNNNN	573	376	0.00024
TF	Factor: E2F-3; motif: GGGCGGGARN	307	212	0.00024
TF	Factor: KROX; motif: CCCGCCCCCRCCCC; match class: 1	225	160	0.00024
TF	Factor: E2F-1; motif: NKTSSCGC; match class: 1	384	260	0.00025
TF	Factor: HTF4; motif: RGCAGGTGKG	423	284	0.00026
TF	Factor: E2F-7; motif: GRGGCGGGAANNN; match class: 1	394	266	0.00027
TF	Factor: SP4; motif: SCCCCGCCCCS	330	226	0.00029
TF	Factor: HIC1; motif: NNNNRTGCCCAWNNNN	287	199	0.00029
TF	Factor: PLAG1; motif: CCCCCKWNNNGGSCCC	473	314	0.00036
TF	Factor: NKX6A; motif: ANTAATKNNNWWTTAATKR	177	128	0.00047
TF	Factor: Tcfap2a; motif: WNNSCCYSRGGSRAN	279	193	0.00048
TF	Factor: EGR; motif: CGCCCCCGCNN; match class: 1	221	156	0.00055
TF	Factor: AP-4; motif: WGARYCAGCTGYGGNCNK	503	331	0.0006
TF	Factor: RREB-1; motif: CCCCAAACMMCCCC; match class: 1	441	293	0.00061
TF	Factor: AR; motif: GGTACANNRTGTTCT	612	397	0.00062
TF	Factor: Smad4; motif: NTGTCTGNCACN	611	396	0.00072
TF	Factor: Fra-1; motif: TGAGTCAN	186	133	0.00076
TF	Factor: MyoD; motif: NNCAGCTGYYNNN	645	416	0.00085
TF	Factor: c-Fos; motif: TGACTCAN	281	193	0.00088
TF	Factor: SP100; motif: NNCGTCGNNTAAWNN; match class: 1	397	265	0.0009
TF	Factor: Egr-2; motif: GCGTGGGCGG; match class: 1	355	239	0.00092
TF	Factor: EGR1; motif: NNNNGAGTGGGANNNN; match class: 1	39	34	0.001
TF	Factor: Egr-1; motif: GCGGGGGCGG; match class: 1	237	165	0.001
TF	Factor: E2F-2; motif: NNNANGGCGCGCNNN	458	302	0.0011
TF	Factor: Crx; motif: YNWNGGGGATTARCCN	247	171	0.0012
TF	Factor: EGR-1; motif: NGCGKGGGCGKNN	511	334	0.0012
TF	Factor: SP6; motif: WGGGCGG; match class: 1	319	216	0.0012
TF	Factor: LKLF; motif: NGGGCGG; match class: 1	319	216	0.0012
TF	Factor: Sp3; motif: AGGGCGG; match class: 1	319	216	0.0012
TF	Factor: CPBP; motif: NGGGCGG; match class: 1	319	216	0.0012
TF	Factor: DRRS; motif: GNNGGGWGGG	480	315	0.0012
TF	Factor: AP-2alpha; motif: GCCNNNRGS; match class: 1	244	169	0.0012
TF	Factor: CP2; motif: NNNNCCAGNCNN; match class: 1	374	250	0.0012
TF	Factor: CACD; motif: CCACRCCC; match class: 1	523	341	0.0013
TF	Factor: LKLF; motif: CNCCACCCS	606	391	0.0014
TF	Factor: MafB; motif: GNTGAC; match class: 1	575	372	0.0015
TF	Factor: Smad4; motif: NTGTCTGNCACN; match class: 1	111	83	0.0016
TF	Factor: Sp4; motif: SCCCCKCCCCCSN	338	227	0.0017
TF	Factor: SP4; motif: NNKGGGCGKGNCN	285	194	0.0017
TF	Factor: AP-1; motif: RGTGACTMANN	382	254	0.0018
TF	Factor: TIEG1; motif: GGSGGKGNNN	454	298	0.0019
TF	Factor: E4F1; motif: RTGACGTAAC	16	16	0.0019
TF	Factor: Grhl2; motif: AACCKGTYTKNC	159	114	0.0019
TF	Factor: BTEB3; motif: BNRNGGGAGGNGT; match class: 1	279	190	0.0019
TF	Factor: AP-2; motif: GSCCSCRGGCNRNRNN; match class: 1	300	203	0.002
TF	Factor: C-Fos; motif: NNTGACTCAN	313	211	0.0021
TF	Factor: FKLF; motif: BGGGNGGVMD; match class: 1	98	74	0.0021
TF	Factor: Egr-1; motif: NNGCGKGGGCGGGG; match class: 1	130	95	0.0022
TF	Factor: NGFI-C; motif: WTGCGTGGGYGG	617	396	0.0023
TF	Factor: ZNF151; motif: GGSGGNGGGGGAGGGGMGG	410	270	0.0028
TF	Factor: MyoD; motif: SCAGCTGYYNCNNNC	608	390	0.0028
TF	Factor: Zfp536; motif: NCGGAKG; match class: 1	239	164	0.003
TF	Factor: ZAC; motif: KGGGCCR; match class: 1	300	202	0.0031
TF	Factor: Pax-3; motif: TCGTCACRCTTHM; match class: 1	647	413	0.0032
TF	Factor: ATF-3; motif: NTGAGTCAN	96	72	0.0035
TF	Factor: Egr1; motif: NNMCGCCCMCTCAMWN; match class: 1	87	66	0.0035
TF	Factor: bach2; motif: TGCTGAGTCAY	59	47	0.0036
TF	Factor: slug; motif: CACCTGNNN	189	132	0.0037
TF	Factor: MAZ; motif: CCCTCCCYCYN	304	204	0.0037
TF	Factor: AP-1; motif: NNNTGAGTCAKCN; match class: 1	369	244	0.0038
TF	Factor: Osx; motif: CCNCCCCCNNN; match class: 1	232	159	0.0039
TF	Factor: HNF4-alpha; motif: NNNNMGGGGTCAANNNN	645	411	0.004
TF	Factor: Sp3; motif: ASMCTTGGGSRGGG; match class: 1	191	133	0.0042
TF	Factor: ZN451; motif: CKGGGGGG	210	145	0.0042
TF	Factor: TR4; motif: NCCCTGACCYB	473	307	0.0045
TF	Factor: Klf15; motif: RGGGMGGRGNNGGGGGNGG	373	246	0.0045
TF	Factor: Olf-1; motif: NNCDABTCCCYAGRGARBNKGN	305	204	0.0048
TF	Factor: AP-2alpha; motif: GCCNNNRGS	377	248	0.0054
TF	Factor: ZFP740; motif: NNNTWCCCCCCGGNRNN	325	216	0.0055
TF	Factor: Egr1; motif: NCCGCCCCCGCANN	451	293	0.0056
TF	Factor: BTEB2; motif: GNAGGGGGNGGGSSNN; match class: 1	120	87	0.0056
TF	Factor: Egr1; motif: NCCGCCCCCGCANN; match class: 1	73	56	0.0057
TF	Factor: Egr-1; motif: WTGCGTGGGCGK	547	351	0.0057
TF	Factor: HES-1; motif: GSCACGMGMC; match class: 1	76	58	0.0057
TF	Factor: MZF-1; motif: KNGNKAGGGGNAA	562	360	0.0057
TF	Factor: CKROX; motif: SCCCTCCCC	622	396	0.0058
TF	Factor: C/EBPbeta; motif: TKNNGCAANN	458	297	0.006
TF	Factor: Tcfap2c; motif: WNNSCCYSRGGSNAN	178	124	0.0061
TF	Factor: CART1; motif: NGNNYTAATTARTNNNN	473	306	0.0062
TF	Factor: AP-2beta; motif: GCNNNGGSCNGVGGGN; match class: 1	172	120	0.0068
TF	Factor: Zic2; motif: NMCCCCCGGGGGGGN; match class: 1	300	200	0.0068
TF	Factor: AP-4; motif: NCAGCTGYNGNCN	548	351	0.0068
TF	Factor: Elf5; motif: NAYTTCCTN	226	154	0.0068
TF	Factor: LEF-1; motif: NNNYCCTTTGATCTNNN	454	294	0.0073
TF	Factor: MAF; motif: GCTGAGTCAN; match class: 1	144	102	0.0073
TF	Factor: HNF4-alpha; motif: NNNNMGGGGTCAANNNN; match class: 1	141	100	0.0076
TF	Factor: STAT; motif: TTCCCGKAA	433	281	0.0079
TF	Factor: E4F1; motif: SYTACGTCAC	22	20	0.0079
TF	Factor: Sall1; motif: NGGTCCKRGKRA	476	307	0.008
TF	Factor: Fra-2; motif: NRTGAGTCAYN	425	276	0.0082
TF	Factor: Egr-2; motif: NGNGTGGGNGGGGG	353	232	0.0084
TF	Factor: P73; motif: GNNNRRRCNTGCMNNTSASN	488	314	0.0087
TF	Factor: Sp5; motif: RNGGRGGNGGRGNNGGGGGAGGRG; match class: 1	195	134	0.0087
TF	Factor: MRF4; motif: CASCTGC; match class: 1	243	164	0.0088
TF	Factor: HTF4; motif: CASCTGB; match class: 1	243	164	0.0088
TF	Factor: TFII-I; motif: RGAGGKAGG	465	300	0.0089
TF	Factor: EGR-1; motif: NGCGKGGGCGKNN; match class: 1	129	92	0.0089
TF	Factor: ATF4; motif: CVTGACGYMABG	628	398	0.009
TF	Factor: MZF-1; motif: TGGGGAR; match class: 1	329	217	0.0093
TF	Factor: E2F-4; motif: GNNGGCGGGAAN; match class: 1	208	142	0.0093
TF	Factor: Nkx2-5; motif: TYAAGTG	431	279	0.01
TF	Factor: MAZ; motif: GGGGAGGG; match class: 1	279	186	0.01
TF	Factor: PLAG1; motif: GRGGCNNHNNNRRGGG	186	128	0.01
TF	Factor: T-bet; motif: RNAGGTGWGANN	622	394	0.01
WP	WIKIPATHWAYS	423	282	0.0062

## Sheet: Unique eQTL (distant)
Data Source	Term Name	Term Size	# of intersecting genes	Adjusted p-value
GO:BP	localization	583	407	2.7e-08		Data Source Definitions
GO:BP	regulation of localization	236	183	4.3e-08		CORUM: Comprehensive Resource of Mammalian Protein Complexes
GO:BP	positive regulation of biological process	560	387	6.6e-07		GO:BP : Gene Ontology Biological Process
GO:BP	positive regulation of cellular process	520	358	6.5e-06		GO:CC : Gene Ontology Cellular Component
GO:BP	signaling	477	330	1.2e-05		GO:MF : Gene Ontology Molecular Function
GO:BP	regulation of transport	145	115	1.3e-05		HP: Human Phenotype Ontology
GO:BP	cell communication	485	334	1.7e-05		KEGG: Kyoto Encylopedia of Genes and Genomes
GO:BP	transport	421	294	1.7e-05		REAC: Reactome Database
GO:BP	cellular response to stimulus	633	425	1.8e-05		TF: Transcription Factor Motif
GO:BP	establishment of localization	444	308	1.9e-05		WP: WikiPathways Ontology
GO:BP	anatomical structure development	512	350	2.2e-05
GO:BP	regulation of biological quality	363	256	3.2e-05
GO:BP	multicellular organismal process	587	395	3.6e-05
GO:BP	regulation of cellular component organization	248	181	6.9e-05
GO:BP	system development	415	287	7.7e-05
GO:BP	signal transduction	449	308	8.3e-05
GO:BP	response to chemical	363	254	8.6e-05
GO:BP	developmental process	555	373	0.0001
GO:BP	cell development	193	144	0.00013
GO:BP	negative regulation of cellular process	475	323	0.00013
GO:BP	regulation of catalytic activity	213	157	0.00013
GO:BP	positive regulation of cell population proliferation	54	48	0.00015
GO:BP	cell part morphogenesis	71	60	0.00029
GO:BP	cell differentiation	359	249	0.0003
GO:BP	movement of cell or subcellular component	183	136	0.00034
GO:BP	multicellular organism development	459	311	0.00034
GO:BP	nervous system development	216	157	0.00048
GO:BP	ion transport	329	229	0.00051
GO:BP	biological adhesion	86	70	0.00053
GO:BP	anatomical structure morphogenesis	232	167	0.00055
GO:BP	cellular developmental process	366	252	0.00055
GO:BP	neurogenesis	157	118	0.00056
GO:BP	positive regulation of developmental process	92	74	0.00058
GO:BP	negative regulation of biological process	515	344	0.00058
GO:BP	cell projection morphogenesis	68	57	0.00065
GO:BP	cell adhesion	85	69	0.00065
GO:BP	cellular component morphogenesis	78	64	0.00067
GO:BP	regulation of cellular component biogenesis	101	80	0.00067
GO:BP	response to organic substance	272	192	0.00067
GO:BP	regulation of molecular function	261	185	0.00067
GO:BP	cell morphogenesis	110	86	0.00072
GO:BP	neuron projection morphogenesis	67	56	0.00083
GO:BP	plasma membrane bounded cell projection morphogenesis	67	56	0.00083
GO:BP	cell-cell adhesion	56	48	0.00092
GO:BP	regulation of cell population proliferation	109	85	0.00092
GO:BP	neuron projection development	112	87	0.00092
GO:BP	cellular response to chemical stimulus	259	183	0.00092
GO:BP	phosphorus metabolic process	324	224	0.00097
GO:BP	cellular protein modification process	398	270	0.001
GO:BP	regulation of ion transport	99	78	0.001
GO:BP	protein modification process	398	270	0.001
GO:BP	macromolecule modification	432	291	0.001
GO:BP	locomotion	147	110	0.0011
GO:BP	cell population proliferation	147	110	0.0011
GO:BP	phosphorylation	199	144	0.0011
GO:BP	regulation of cell adhesion	55	47	0.0011
GO:BP	phosphate-containing compound metabolic process	322	222	0.0013
GO:BP	protein phosphorylation	152	113	0.0014
GO:BP	cellular response to organic substance	199	143	0.0021
GO:BP	cation transport	99	77	0.0024
GO:BP	cell morphogenesis involved in neuron differentiation	56	47	0.0029
GO:BP	neuron differentiation	131	98	0.0033
GO:BP	cell projection organization	180	130	0.0033
GO:BP	regulation of protein metabolic process	257	179	0.0037
GO:BP	generation of neurons	142	105	0.0038
GO:BP	cellular localization	316	216	0.0038
GO:BP	neuron development	118	89	0.004
GO:BP	regulation of protein phosphorylation	103	79	0.004
GO:BP	vesicle-mediated transport	156	114	0.004
GO:BP	proteolysis	156	114	0.004
GO:BP	system process	118	89	0.004
GO:BP	regulation of phosphorus metabolic process	141	104	0.0046
GO:BP	plasma membrane bounded cell projection organization	178	128	0.0046
GO:BP	cell motility	135	100	0.0046
GO:BP	localization of cell	135	100	0.0046
GO:BP	regulation of hydrolase activity	126	94	0.0048
GO:BP	nervous system process	74	59	0.0049
GO:BP	regulation of vesicle-mediated transport	54	45	0.005
GO:BP	regulation of phosphate metabolic process	140	103	0.0055
GO:BP	secretion	67	54	0.0056
GO:BP	transmembrane transport	125	93	0.006
GO:BP	regulation of protein modification process	151	110	0.006
GO:BP	regulation of metal ion transport	35	31	0.0068
GO:BP	positive regulation of cell-cell adhesion	17	17	0.0074
GO:BP	positive regulation of cell differentiation	56	46	0.0077
GO:BP	positive regulation of cellular component organization	112	84	0.0079
GO:BP	protein catabolic process	103	78	0.0079
GO:BP	metal ion transport	72	57	0.0084
GO:BP	response to external stimulus	224	156	0.0092
GO:BP	response to stress	357	239	0.0095
GO:CC	cell periphery	383	279	1.4e-08
GO:CC	plasma membrane	371	271	1.4e-08
GO:CC	endomembrane system	456	316	3.6e-06
GO:CC	intrinsic component of membrane	482	332	3.7e-06
GO:CC	integral component of membrane	472	322	2.7e-05
GO:CC	cell junction	199	145	0.00034
GO:CC	organelle membrane	395	268	0.00059
GO:CC	endosome	105	81	0.0014
GO:CC	cell projection	266	185	0.0017
GO:CC	plasma membrane bounded cell projection	257	179	0.0019
GO:CC	postsynapse	62	51	0.0019
GO:CC	vesicle	218	153	0.0037
GO:CC	intrinsic component of plasma membrane	79	62	0.0041
GO:CC	synapse	138	101	0.0048
GO:MF	enzyme binding	214	155	0.0016
GO:MF	gated channel activity	25	24	0.0076
TF	Factor: MOVO-B; motif: GNGGGGG; match class: 1	370	274	2.9e-10
TF	Factor: Sp1; motif: NGGGGGCGGGGYN; match class: 1	586	408	2.2e-09
TF	Factor: WT1; motif: NGCGGGGGGGTSMMCYN	593	407	4.8e-08
TF	Factor: Sp1; motif: GGGGCGGGGC; match class: 1	556	384	4.8e-08
TF	Factor: WT1; motif: NNGGGNGGGSGN; match class: 1	421	299	5.8e-08
TF	Factor: FKLF; motif: BGGGNGGVMD	545	376	8.7e-08
TF	Factor: TCFAP2B; motif: NTWGCCKSMGGCRNN; match class: 1	192	149	1.1e-07
TF	Factor: Tfap2a; motif: TGCCCYNRGGGCA; match class: 1	525	363	1.2e-07
TF	Factor: GKLF; motif: NNNRNWGGGTGKGGC; match class: 1	414	293	1.4e-07
TF	Factor: Sp1; motif: NGGGGCGGGGN; match class: 1	605	412	1.5e-07
TF	Factor: SP2; motif: GNNGGGGGCGGGGSN; match class: 1	412	291	2.3e-07
TF	Factor: Sp1; motif: NNGGGGCGGGGNN; match class: 1	573	391	2.9e-07
TF	Factor: E2F-1; motif: NNNSSCGCSAANN; match class: 1	552	377	4.8e-07
TF	Factor: WT1; motif: CGCCCCCNCN; match class: 1	361	257	5.6e-07
TF	Factor: MAZ; motif: NKGGGAGGGGRGGR; match class: 1	451	313	9e-07
TF	Factor: E2F-4; motif: GCGGGAAANA; match class: 1	613	413	1e-06
TF	Factor: AP-2beta; motif: GCNNNGGSCNGVGGGN	587	397	1e-06
TF	Factor: AP-2; motif: SNNNCCNCAGGCN; match class: 1	276	200	2.9e-06
TF	Factor: Sp5; motif: RNGGRGGNGGRGNNGGGGGAGGRG	506	345	2.9e-06
TF	Factor: AP-2gamma; motif: GCCYNNGGS; match class: 1	404	281	3.7e-06
TF	Factor: ctcf; motif: YGGCCASYAGGGGGCGCYNN	641	427	4.5e-06
TF	Factor: Egr-1; motif: GCGGGGGCGG; match class: 1	169	129	5.4e-06
TF	Factor: AP-2alpha; motif: NGCCYSNNGSN; match class: 1	239	175	5.9e-06
TF	Factor: Tfap2a; motif: NGCCYSAGGCN; match class: 1	613	409	6.8e-06
TF	Factor: WT1; motif: NGCGGGGGGGTSMMCYN; match class: 1	168	128	7.1e-06
TF	Factor: WT1; motif: SMCNCCNSC; match class: 1	496	337	7.2e-06
TF	Factor: Egr-1; motif: NNGCGKGGGCGGGG	538	362	1.1e-05
TF	Factor: MAZR; motif: NSGGGGGGGGMCN	422	290	1.2e-05
TF	Factor: WT1; motif: GNGGGGGCGGGG; match class: 1	313	221	1.5e-05
TF	Factor: AP-2; motif: MKCCCSCNGGCG; match class: 1	436	298	1.7e-05
TF	Factor: RNF96; motif: BCCCGCRGCC; match class: 1	345	241	1.7e-05
TF	Factor: Zfp740; motif: NNNCCCCCCCCMNNNN	556	372	1.7e-05
TF	Factor: Sp4; motif: NNNNMCGCCCCCTNNNN	509	343	1.8e-05
TF	Factor: Zfp740; motif: NCCCCCCCAC; match class: 1	467	317	1.9e-05
TF	Factor: SP1:SP3; motif: CCSCCCCCYCC; match class: 1	376	260	2.2e-05
TF	Factor: Zfp281; motif: NNCCCCCCCCCCMYC	418	286	2.6e-05
TF	Factor: Zfp281; motif: NNCCCCCCCCCCMYC; match class: 1	288	204	2.8e-05
TF	Factor: AP2; motif: GCCYGSGGSN; match class: 1	274	195	2.9e-05
TF	Factor: Zfp740; motif: NNNCCCCCCCCMNNNN; match class: 1	422	288	3.2e-05
TF	Factor: LRF; motif: GGGGKYNNB	513	344	3.5e-05
TF	Factor: KLF3; motif: NNNNNNGGGCGGGGCNNGN; match class: 1	432	294	3.5e-05
TF	Factor: GKLF; motif: WGGGYGKGGCCN; match class: 1	496	333	4.5e-05
TF	Factor: GKLF; motif: GCCMCRCCCNNN; match class: 1	425	289	4.8e-05
TF	Factor: AP-1; motif: RSTGACTNANW	353	244	5e-05
TF	Factor: Sp1; motif: GGGGCGGGGT; match class: 1	464	313	5.1e-05
TF	Factor: ZBP89; motif: CCCCKCCCCCNN; match class: 1	448	303	5.3e-05
TF	Factor: HES-1; motif: GSCACGMGMC	461	311	5.3e-05
TF	Factor: E2F-4; motif: NGGGGGCGGGRMNN; match class: 1	309	216	5.7e-05
TF	Factor: BTEB2; motif: GNAGGGGGNGGGSSNN	512	342	6.3e-05
TF	Factor: Egr1; motif: NNMCGCCCMCTCAMWN	517	345	6.5e-05
TF	Factor: AP-2alphaA; motif: ANNGCCTNAGGSNNT	544	361	8.2e-05
TF	Factor: Sp2; motif: NYSGCCCCGCCCCCY; match class: 1	358	246	8.7e-05
TF	Factor: Spz1; motif: DNNGGRGGGWWNNNN; match class: 1	252	179	8.8e-05
TF	Factor: Plagl1; motif: NNNGGGGSSCCCCNNN; match class: 1	190	139	8.9e-05
TF	Factor: Egr-1; motif: GCGGGGGCGG	632	414	0.0001
TF	Factor: AP-2alpha; motif: NNNSCCTGRGGC	522	347	0.0001
TF	Factor: LRF; motif: GGGGKYNNB; match class: 1	96	76	0.00012
TF	Factor: SP2; motif: GGGCGGGAC; match class: 1	474	317	0.00013
TF	Factor: Sp1; motif: CCCCGCCCCN; match class: 1	515	342	0.00014
TF	Factor: AP-1; motif: RSTGACTNMNW	252	178	0.00016
TF	Factor: Ikaros; motif: TGGGAGN; match class: 1	456	305	0.0002
TF	Factor: Plagl1; motif: NNNGGGGSSCCCCNNN	212	152	0.0002
TF	Factor: BTEB2; motif: RGGGNGKGGN; match class: 1	398	269	0.00021
TF	Factor: Klf7; motif: NNNRCCMCGCCCNNNN	573	376	0.00024
TF	Factor: E2F-3; motif: GGGCGGGARN	307	212	0.00024
TF	Factor: KROX; motif: CCCGCCCCCRCCCC; match class: 1	225	160	0.00024
TF	Factor: E2F-1; motif: NKTSSCGC; match class: 1	384	260	0.00025
TF	Factor: HTF4; motif: RGCAGGTGKG	423	284	0.00026
TF	Factor: E2F-7; motif: GRGGCGGGAANNN; match class: 1	394	266	0.00027
TF	Factor: SP4; motif: SCCCCGCCCCS	330	226	0.00029
TF	Factor: HIC1; motif: NNNNRTGCCCAWNNNN	287	199	0.00029
TF	Factor: PLAG1; motif: CCCCCKWNNNGGSCCC	473	314	0.00036
TF	Factor: NKX6A; motif: ANTAATKNNNWWTTAATKR	177	128	0.00047
TF	Factor: Tcfap2a; motif: WNNSCCYSRGGSRAN	279	193	0.00048
TF	Factor: EGR; motif: CGCCCCCGCNN; match class: 1	221	156	0.00055
TF	Factor: AP-4; motif: WGARYCAGCTGYGGNCNK	503	331	0.0006
TF	Factor: RREB-1; motif: CCCCAAACMMCCCC; match class: 1	441	293	0.00061
TF	Factor: AR; motif: GGTACANNRTGTTCT	612	397	0.00062
TF	Factor: Smad4; motif: NTGTCTGNCACN	611	396	0.00072
TF	Factor: Fra-1; motif: TGAGTCAN	186	133	0.00076
TF	Factor: MyoD; motif: NNCAGCTGYYNNN	645	416	0.00085
TF	Factor: c-Fos; motif: TGACTCAN	281	193	0.00088
TF	Factor: SP100; motif: NNCGTCGNNTAAWNN; match class: 1	397	265	0.0009
TF	Factor: Egr-2; motif: GCGTGGGCGG; match class: 1	355	239	0.00092
TF	Factor: EGR1; motif: NNNNGAGTGGGANNNN; match class: 1	39	34	0.001
TF	Factor: Egr-1; motif: GCGGGGGCGG; match class: 1	237	165	0.001
TF	Factor: E2F-2; motif: NNNANGGCGCGCNNN	458	302	0.0011
TF	Factor: Crx; motif: YNWNGGGGATTARCCN	247	171	0.0012
TF	Factor: EGR-1; motif: NGCGKGGGCGKNN	511	334	0.0012
TF	Factor: SP6; motif: WGGGCGG; match class: 1	319	216	0.0012
TF	Factor: LKLF; motif: NGGGCGG; match class: 1	319	216	0.0012
TF	Factor: Sp3; motif: AGGGCGG; match class: 1	319	216	0.0012
TF	Factor: CPBP; motif: NGGGCGG; match class: 1	319	216	0.0012
TF	Factor: DRRS; motif: GNNGGGWGGG	480	315	0.0012
TF	Factor: AP-2alpha; motif: GCCNNNRGS; match class: 1	244	169	0.0012
TF	Factor: CP2; motif: NNNNCCAGNCNN; match class: 1	374	250	0.0012
TF	Factor: CACD; motif: CCACRCCC; match class: 1	523	341	0.0013
TF	Factor: LKLF; motif: CNCCACCCS	606	391	0.0014
TF	Factor: MafB; motif: GNTGAC; match class: 1	575	372	0.0015
TF	Factor: Smad4; motif: NTGTCTGNCACN; match class: 1	111	83	0.0016
TF	Factor: Sp4; motif: SCCCCKCCCCCSN	338	227	0.0017
TF	Factor: SP4; motif: NNKGGGCGKGNCN	285	194	0.0017
TF	Factor: AP-1; motif: RGTGACTMANN	382	254	0.0018
TF	Factor: TIEG1; motif: GGSGGKGNNN	454	298	0.0019
TF	Factor: E4F1; motif: RTGACGTAAC	16	16	0.0019
TF	Factor: Grhl2; motif: AACCKGTYTKNC	159	114	0.0019
TF	Factor: BTEB3; motif: BNRNGGGAGGNGT; match class: 1	279	190	0.0019
TF	Factor: AP-2; motif: GSCCSCRGGCNRNRNN; match class: 1	300	203	0.002
TF	Factor: C-Fos; motif: NNTGACTCAN	313	211	0.0021
TF	Factor: FKLF; motif: BGGGNGGVMD; match class: 1	98	74	0.0021
TF	Factor: Egr-1; motif: NNGCGKGGGCGGGG; match class: 1	130	95	0.0022
TF	Factor: NGFI-C; motif: WTGCGTGGGYGG	617	396	0.0023
TF	Factor: ZNF151; motif: GGSGGNGGGGGAGGGGMGG	410	270	0.0028
TF	Factor: MyoD; motif: SCAGCTGYYNCNNNC	608	390	0.0028
TF	Factor: Zfp536; motif: NCGGAKG; match class: 1	239	164	0.003
TF	Factor: ZAC; motif: KGGGCCR; match class: 1	300	202	0.0031
TF	Factor: Pax-3; motif: TCGTCACRCTTHM; match class: 1	647	413	0.0032
TF	Factor: ATF-3; motif: NTGAGTCAN	96	72	0.0035
TF	Factor: Egr1; motif: NNMCGCCCMCTCAMWN; match class: 1	87	66	0.0035
TF	Factor: bach2; motif: TGCTGAGTCAY	59	47	0.0036
TF	Factor: slug; motif: CACCTGNNN	189	132	0.0037
TF	Factor: MAZ; motif: CCCTCCCYCYN	304	204	0.0037
TF	Factor: AP-1; motif: NNNTGAGTCAKCN; match class: 1	369	244	0.0038
TF	Factor: Osx; motif: CCNCCCCCNNN; match class: 1	232	159	0.0039
TF	Factor: HNF4-alpha; motif: NNNNMGGGGTCAANNNN	645	411	0.004
TF	Factor: Sp3; motif: ASMCTTGGGSRGGG; match class: 1	191	133	0.0042
TF	Factor: ZN451; motif: CKGGGGGG	210	145	0.0042
TF	Factor: TR4; motif: NCCCTGACCYB	473	307	0.0045
TF	Factor: Klf15; motif: RGGGMGGRGNNGGGGGNGG	373	246	0.0045
TF	Factor: Olf-1; motif: NNCDABTCCCYAGRGARBNKGN	305	204	0.0048
TF	Factor: AP-2alpha; motif: GCCNNNRGS	377	248	0.0054
TF	Factor: ZFP740; motif: NNNTWCCCCCCGGNRNN	325	216	0.0055
TF	Factor: Egr1; motif: NCCGCCCCCGCANN	451	293	0.0056
TF	Factor: BTEB2; motif: GNAGGGGGNGGGSSNN; match class: 1	120	87	0.0056
TF	Factor: Egr1; motif: NCCGCCCCCGCANN; match class: 1	73	56	0.0057
TF	Factor: Egr-1; motif: WTGCGTGGGCGK	547	351	0.0057
TF	Factor: HES-1; motif: GSCACGMGMC; match class: 1	76	58	0.0057
TF	Factor: MZF-1; motif: KNGNKAGGGGNAA	562	360	0.0057
TF	Factor: CKROX; motif: SCCCTCCCC	622	396	0.0058
TF	Factor: C/EBPbeta; motif: TKNNGCAANN	458	297	0.006
TF	Factor: Tcfap2c; motif: WNNSCCYSRGGSNAN	178	124	0.0061
TF	Factor: CART1; motif: NGNNYTAATTARTNNNN	473	306	0.0062
TF	Factor: AP-2beta; motif: GCNNNGGSCNGVGGGN; match class: 1	172	120	0.0068
TF	Factor: Zic2; motif: NMCCCCCGGGGGGGN; match class: 1	300	200	0.0068
TF	Factor: AP-4; motif: NCAGCTGYNGNCN	548	351	0.0068
TF	Factor: Elf5; motif: NAYTTCCTN	226	154	0.0068
TF	Factor: LEF-1; motif: NNNYCCTTTGATCTNNN	454	294	0.0073
TF	Factor: MAF; motif: GCTGAGTCAN; match class: 1	144	102	0.0073
TF	Factor: HNF4-alpha; motif: NNNNMGGGGTCAANNNN; match class: 1	141	100	0.0076
TF	Factor: STAT; motif: TTCCCGKAA	433	281	0.0079
TF	Factor: E4F1; motif: SYTACGTCAC	22	20	0.0079
TF	Factor: Sall1; motif: NGGTCCKRGKRA	476	307	0.008
TF	Factor: Fra-2; motif: NRTGAGTCAYN	425	276	0.0082
TF	Factor: Egr-2; motif: NGNGTGGGNGGGGG	353	232	0.0084
TF	Factor: P73; motif: GNNNRRRCNTGCMNNTSASN	488	314	0.0087
TF	Factor: Sp5; motif: RNGGRGGNGGRGNNGGGGGAGGRG; match class: 1	195	134	0.0087
TF	Factor: MRF4; motif: CASCTGC; match class: 1	243	164	0.0088
TF	Factor: HTF4; motif: CASCTGB; match class: 1	243	164	0.0088
TF	Factor: TFII-I; motif: RGAGGKAGG	465	300	0.0089
TF	Factor: EGR-1; motif: NGCGKGGGCGKNN; match class: 1	129	92	0.0089
TF	Factor: ATF4; motif: CVTGACGYMABG	628	398	0.009
TF	Factor: MZF-1; motif: TGGGGAR; match class: 1	329	217	0.0093
TF	Factor: E2F-4; motif: GNNGGCGGGAAN; match class: 1	208	142	0.0093
TF	Factor: Nkx2-5; motif: TYAAGTG	431	279	0.01
TF	Factor: MAZ; motif: GGGGAGGG; match class: 1	279	186	0.01
TF	Factor: PLAG1; motif: GRGGCNNHNNNRRGGG	186	128	0.01
TF	Factor: T-bet; motif: RNAGGTGWGANN	622	394	0.01
WP	WIKIPATHWAYS	423	282	0.0062
