# Supplementary material for: Systems genetics reveals the influence of expression QTLs in mouse embryonic stem cells on transcriptional variation later in differentiated neural progenitor cells
Source: G3 (Bethesda). 2025 May 6;15(7):jkaf099. doi: 10.1093/g3journal/jkaf099 (PMC12239603; doi:10.1093/g3journal/jkaf099)
Supplement: jkaf099_Supplementary_Data [file jkaf099_supplementary_data.zip › TableS7.xlsx]

## Sheet: Chr1
Table S7. Biological pathways and processes over-represented in target genes of chromosome 1 and 10 eQTL hotspots. Details include the data source, term name, term size, the number of intersecting genes, and the adjusted p-value for each term identified to be over-represented.
Data Source	Term Name	Term Size	# of intersecting genes	Adjusted p-value			Data Source Definitions
GO:BP	nucleic acid transport	151	22	1.5e-09			CORUM: Comprehensive Resource of Mammalian Protein Complexes
GO:BP	RNA transport	151	22	1.5e-09			GO:BP : Gene Ontology Biological Process
GO:BP	establishment of RNA localization	154	22	1.5e-09			GO:CC : Gene Ontology Cellular Component
GO:BP	RNA localization	173	23	1.8e-09			GO:MF : Gene Ontology Molecular Function
GO:BP	nucleobase-containing compound transport	206	23	4.6e-08			HP: Human Phenotype Ontology
GO:BP	mRNA transport	109	17	5e-08			KEGG: Kyoto Encylopedia of Genes and Genomes
GO:BP	mRNA processing	433	33	7.5e-08			REAC: Reactome Database
GO:BP	RNA export from nucleus	79	13	2.1e-06			TF: Transcription Factor Motif
GO:BP	RNA splicing	366	27	4e-06			WP: WikiPathways Ontology
GO:BP	ribonucleoprotein complex export from nucleus	64	11	1.5e-05
GO:BP	ribonucleoprotein complex localization	65	11	1.7e-05
GO:BP	RNA splicing, via transesterification reactions	256	21	2.1e-05
GO:BP	RNA splicing, via transesterification reactions with bulged adenosine as nucleophile	256	21	2.1e-05
GO:BP	mRNA splicing, via spliceosome	256	21	2.1e-05
GO:BP	nuclear export	139	15	3.7e-05
GO:BP	mRNA export from nucleus	48	9	6.5e-05
GO:BP	mRNA-containing ribonucleoprotein complex export from nucleus	48	9	6.5e-05
GO:BP	protein export from nucleus	118	13	0.00013
GO:BP	histone modification	398	25	0.00015
GO:BP	covalent chromatin modification	408	25	0.00022
GO:BP	regulation of mRNA processing	132	13	0.00039
GO:BP	DNA recombination	220	17	0.00041
GO:BP	nuclear transport	271	19	0.00046
GO:BP	nucleocytoplasmic transport	271	19	0.00046
GO:BP	regulation of mRNA metabolic process	231	17	0.00074
GO:BP	RNA 3'-end processing	90	10	0.0014
GO:BP	mRNA 3'-end processing	56	8	0.0015
GO:BP	DNA repair	440	24	0.0018
GO:BP	negative regulation of gene expression, epigenetic	75	9	0.0018
GO:BP	chromatin organization involved in regulation of transcription	113	11	0.0018
GO:BP	sister chromatid segregation	162	13	0.0027
GO:BP	DNA conformation change	260	17	0.0027
GO:BP	chromatin remodeling	142	12	0.0031
GO:BP	chromatin organization involved in negative regulation of transcription	101	10	0.0033
GO:BP	cell division	491	25	0.0033
GO:BP	chromatin silencing	67	8	0.0046
GO:BP	double-strand break repair via homologous recombination	113	10	0.0075
GO:BP	nuclear chromosome segregation	208	14	0.0076
GO:BP	recombinational repair	114	10	0.0076
GO:BP	regulation of mRNA splicing, via spliceosome	95	9	0.0087
GO:BP	peptidyl-lysine modification	320	18	0.0087
GO:BP	mitotic sister chromatid segregation	139	11	0.0087
GO:BP	chromosome segregation	267	16	0.0092
GO:CC	chromosomal region	224	22	1.1e-07
GO:CC	condensed chromosome	170	18	8.7e-07
GO:CC	nuclear envelope	379	27	1.6e-06
GO:CC	chromosome, centromeric region	174	17	5.9e-06
GO:CC	spliceosomal complex	192	17	2.2e-05
GO:CC	condensed chromosome, centromeric region	101	12	4.1e-05
GO:CC	nuclear membrane	242	18	0.00012
GO:CC	chromatin	356	22	0.00021
GO:CC	kinetochore	126	12	0.00036
GO:CC	spindle	329	20	0.00059
GO:CC	condensed chromosome kinetochore	96	10	0.00074
GO:CC	male pronucleus	5	3	0.0015
GO:CC	Lsm2-8 complex	6	3	0.0029
GO:CC	pronucleus	16	4	0.0047
GO:CC	female pronucleus	7	3	0.0047
GO:CC	U6 snRNP	7	3	0.0047
GO:CC	spliceosomal tri-snRNP complex	31	5	0.0067
GO:CC	U4/U6 x U5 tri-snRNP complex	31	5	0.0067
GO:CC	nuclear speck	351	18	0.0082
GO:CC	U2-type precatalytic spliceosome	49	6	0.0082
GO:CC	replication fork	68	7	0.0082
GO:CC	U2-type spliceosomal complex	89	8	0.0084
GO:CC	precatalytic spliceosome	51	6	0.0094
GO:MF	histone binding	203	18	4.7e-05
GO:MF	chromatin binding	492	26	0.0019
GO:MF	mRNA binding	258	17	0.0031
GO:MF	ubiquitin-like protein binding	91	9	0.0092
KEGG	Spliceosome	121	18	1.5e-08
KEGG	RNA transport	150	15	6.1e-05
KEGG	mRNA surveillance pathway	84	10	0.0006
KEGG	Ubiquitin mediated proteolysis	130	11	0.0041
REAC	Processing of Capped Intron-Containing Pre-mRNA	227	27	2e-10
REAC	mRNA Splicing - Major Pathway	172	20	1.2e-07
REAC	mRNA Splicing	178	20	1.8e-07
REAC	DNA Repair	285	23	4.7e-06
REAC	Cell Cycle, Mitotic	464	30	5.3e-06
REAC	DNA Double-Strand Break Repair	145	16	5.3e-06
REAC	RNA Polymerase II Transcription Termination	63	11	5.3e-06
REAC	Transport of Mature Transcript to Cytoplasm	78	12	5.3e-06
REAC	HDR through Homologous Recombination (HRR) or Single Strand Annealing (SSA)	117	14	1.1e-05
REAC	Homology Directed Repair	120	14	1.4e-05
REAC	M Phase	350	24	2.7e-05
REAC	Cell Cycle Checkpoints	262	20	4e-05
REAC	mRNA 3'-end processing	54	9	7.3e-05
REAC	Transport of Mature mRNA derived from an Intron-Containing Transcript	70	10	8e-05
REAC	Processing of DNA double-strand break ends	87	11	8.2e-05
REAC	Mitotic Prometaphase	173	15	0.00016
REAC	SUMOylation of DNA damage response and repair proteins	65	9	0.00028
REAC	SUMOylation	139	13	0.00028
REAC	Mitotic Anaphase	174	14	0.00061
REAC	Transport of Mature mRNAs Derived from Intronless Transcripts	41	7	0.00061
REAC	Mitotic Metaphase and Anaphase	175	14	0.00063
REAC	SUMO E3 ligases SUMOylate target proteins	134	12	0.00076
REAC	HDR through Homologous Recombination (HRR)	61	8	0.00099
REAC	SUMOylation of RNA binding proteins	45	7	0.00099
REAC	Separation of Sister Chromatids	166	13	0.0013
REAC	Transport of the SLBP Dependant Mature mRNA	35	6	0.0018
REAC	APC/C:Cdc20 mediated degradation of mitotic proteins	74	8	0.0036
REAC	Transport of Mature mRNA Derived from an Intronless Transcript	40	6	0.0036
REAC	Activation of APC/C and APC/C:Cdc20 mediated degradation of mitotic proteins	75	8	0.0037
REAC	Processing of Capped Intronless Pre-mRNA	27	5	0.0042
REAC	Synthesis of active ubiquitin: roles of E1 and E2 enzymes	29	5	0.0054
REAC	Cellular responses to stress	391	20	0.0054
REAC	Cellular responses to external stimuli	393	20	0.0054
REAC	Regulation of TP53 Activity through Phosphorylation	81	8	0.0054
REAC	G2/M Transition	171	12	0.0054
REAC	Regulation of mitotic cell cycle	82	8	0.0054
REAC	Mitotic G2-G2/M phases	173	12	0.0054
REAC	APC/C-mediated degradation of cell cycle proteins	82	8	0.0054
REAC	Resolution of Sister Chromatid Cohesion	104	9	0.0057
REAC	Metabolism of non-coding RNA	47	6	0.0065
REAC	snRNP Assembly	47	6	0.0065
REAC	Regulation of expression of SLITs and ROBOs	8	3	0.0066
REAC	G2/M Checkpoints	154	11	0.0066
REAC	Adaptive Immune System	478	22	0.0089
REAC	Formation of a pool of free 40S subunits	91	8	0.0091
REAC	Transport of the SLBP independent Mature mRNA	34	5	0.0091
REAC	Cdc20:Phospho-APC/C mediated degradation of Cyclin A	70	7	0.0091
TF	Factor: E2F-3; motif: NNNWYGGCGCCAMNNNN; match class: 1	155	11	0.0091
WP	mRNA processing	387	26	1.9e-05

## Sheet: Chr10
Data Source	Term Name	Term Size	# of intersecting genes	Adjusted p-value		Data Source Definitions
CORUM	(ER)-localized multiprotein complex, Ig heavy chains associated	8	4	6.3e-05		CORUM: Comprehensive Resource of Mammalian Protein Complexes
CORUM	(ER)-localized multiprotein complex, in absence of Ig heavy chains	7	3	0.0012		GO:BP : Gene Ontology Biological Process
CORUM	ERdj3-BiP complex	2	2	0.0018		GO:CC : Gene Ontology Cellular Component
GO:CC	endoplasmic reticulum lumen	86	9	0.0005		GO:MF : Gene Ontology Molecular Function
GO:CC	smooth endoplasmic reticulum	30	6	0.0005		HP: Human Phenotype Ontology
KEGG	Protein processing in endoplasmic reticulum	156	13	1.4e-05		KEGG: Kyoto Encylopedia of Genes and Genomes
KEGG	Herpes simplex virus 1 infection	316	16	0.0003		REAC: Reactome Database
KEGG	Sulfur relay system	8	3	0.0055		TF: Transcription Factor Motif
						WP: WikiPathways Ontology
